# Supplementary material for: Review of Gasteruption Latreille (Hymenoptera, Gasteruptiidae) from Iran and Turkey, with the description of 15 new species
Source: Zookeys. 2014 Nov 28;(458):1–187. doi: 10.3897/zookeys.458.8531 (PMC4283360; doi:10.3897/zookeys.458.8531)
Supplement: XML Treatment for Gasteruption aciculatum [file zookeys.458.8531-treatment1.xml]

<!DOCTYPE tp:taxon-treatment
  PUBLIC "-//TaxonX//DTD Taxonomic Treatment Publishing DTD v0 20100105//EN" "tax-treatment-NSO.dtd">
<tp:taxon-treatment xmlns:tp="http://www.plazi.org/taxpub"><tp:treatment-meta><kwd-group><label>Taxon classification</label><kwd><named-content content-type="kingdom">Animalia</named-content></kwd><kwd><named-content content-type="order">Hymenoptera</named-content></kwd><kwd><named-content content-type="family">Gasteruptiidae</named-content></kwd></kwd-group><mixed-citation publication-type="journal"><person-group><name><surname>van Achterberg</surname><given-names>Cornelis</given-names></name><name><surname>Talebi</surname><given-names>Ali Asghar</given-names></name></person-group><article-title>Review of <italic><tp:taxon-name><tp:taxon-name-part taxon-name-part-type="genus">Gasteruption</tp:taxon-name-part></tp:taxon-name></italic> Latreille (<tp:taxon-name><tp:taxon-name-part taxon-name-part-type="order">Hymenoptera</tp:taxon-name-part></tp:taxon-name>, <tp:taxon-name><tp:taxon-name-part taxon-name-part-type="family">Gasteruptiidae</tp:taxon-name-part></tp:taxon-name>) from Iran and Turkey, with the description of 15 new species</article-title><source>Zookeys</source><day>28</day><month>11</month><year>2014</year><volume>2014</volume><issue>458</issue><fpage>1</fpage><lpage>187</lpage><pub-id pub-id-type="doi">10.3897/zookeys.458.8531</pub-id></mixed-citation></tp:treatment-meta><tp:nomenclature><tp:taxon-name>
                        <tp:taxon-name-part taxon-name-part-type="genus">Gasteruption</tp:taxon-name-part>
                        <tp:taxon-name-part taxon-name-part-type="species">aciculatum</tp:taxon-name-part>
                        <object-id xmlns:xlink="http://www.w3.org/1999/xlink" content-type="zoobank" xlink:type="simple">http://zoobank.org/ABC467D2-07D9-4167-8B95-DFBA7DEFCBE8</object-id>
                    </tp:taxon-name><tp:taxon-authority>van Achterberg</tp:taxon-authority><tp:taxon-status xmlns:xlink="http://www.w3.org/1999/xlink" xlink:type="simple">sp. n.</tp:taxon-status><xref ref-type="fig" rid="F5">Figs 5–13</xref></tp:nomenclature><tp:treatment-sec sec-type="Type material"><title>Type material.</title><p>Holotype, ♀ (RMNH), “<bold>Turkey</bold>; (Van), 30 km N [of] Baskale, 2700 m, 11.vii.1987, R. Hensen”.</p></tp:treatment-sec><tp:treatment-sec sec-type="Diagnosis"><title>Diagnosis.</title><p>Head flattened dorsally, in front of occipital carina with small and shallow medio-posterior depression (Fig. <xref ref-type="fig" rid="F5">12</xref>); face moderately wide (Fig. <xref ref-type="fig" rid="F5">11</xref>); frons and vertex rather matt and densely and very finely transverse aciculate (Fig. <xref ref-type="fig" rid="F5">12</xref>); occipital carina narrowly lamelliform and dark brown; vertex without punctures; mandible dark brown basally; propleuron stout, coriaceous and 0.7 times as long as mesoscutum in front of tegulae; antesternal carina narrow and non-lamelliform; middle lobe of mesoscutum transversely rugose, without punctures and with satin sheen, lateral lobe regularly transversely rugulose with fine coriaceous interspaces and medio-posteriorly irregularly reticulate-rugose (Fig. <xref ref-type="fig" rid="F5">8</xref>); scutellum superficially coriaceous, weakly transversely rugulose and with satin sheen; ventral half of mesopleuron and metapleuron silvery pilose (Fig. <xref ref-type="fig" rid="F5">7</xref>); hind basitarsus dark brown basally, apical half largely ivory; hind tibia moderately slender and with subbasal ivory patch (Fig. <xref ref-type="fig" rid="F5">13</xref>); ovipositor sheath 0.9 times as long as body, 1.4 times as long as metasoma, 2.6 times as long as hind tibia and tarsus combined and 4.2 times hind tibia; white apical part of ovipositor sheath 2.1 times as long as hind basitarsus; length of body 11 mm.</p></tp:treatment-sec><tp:treatment-sec sec-type="Description"><title>Description.</title><p>Female, length of body 11.2 mm (of fore wing 5.5 mm).</p><p><italic>Head</italic>. Head flattened dorsally, in front of occipital carina with small and shallow medio-posterior depression (Fig. <xref ref-type="fig" rid="F5">12</xref>); face anteriorly conspicuously silvery pilose; occipital carina narrowly lamelliform, dark brown (Figs <xref ref-type="fig" rid="F5">5</xref>, <xref ref-type="fig" rid="F5">7</xref>, <xref ref-type="fig" rid="F5">12</xref>); third and fourth antennal segments 1.6 and 2.2 times as long as second segment, apical segment 1.9 times as long as penultimate segment; face moderately wide (Fig. <xref ref-type="fig" rid="F5">11</xref>); frons and vertex rather matt and densely and very finely transverse aciculate (Fig. <xref ref-type="fig" rid="F5">12</xref>); ventrally head not enlarged in anterior view, malar space 0.3 times length of pedicellus.</p><p><italic>Mesosoma</italic>. Length of mesosoma 1.7 times its height; propleuron stout and 0.7 times as long as mesoscutum in front of tegulae, matt and distinctly coriaceous; laterally pronotum largely rugose antero-ventrally and superficial coriaceous postero-ventrally; side of pronotum with medium-sized obtuse tooth antero-ventrally; antesternal carina narrow and non-lamelliform; middle lobe of mesoscutum transversely rugose, without punctures and with satin sheen, lateral lobe regularly transversely rugulose with fine coriaceous interspaces and medio-posteriorly irregularly reticulate-rugose (Fig. <xref ref-type="fig" rid="F5">8</xref>); notauli narrow and moderately impressed; scutellum superficially coriaceous, weakly transversely rugulose and with satin sheen; coriaceous dorsal area of mesopleuron large; mesopleuron ventrally and metapleuron silvery pilose (Fig. <xref ref-type="fig" rid="F5">7</xref>).</p><p><italic>Legs</italic>. Length of hind femur, tibia and basitarsus 4.6, 4.4 and 5.2 times their width, respectively; hind tibia moderately slender and ventrally curved (Fig. <xref ref-type="fig" rid="F5">13</xref>); hind coxa densely rugulose antero-dorsally, transversely striate postero-dorsally; hind basitarsus moderately slender, as long as remainder of tarsus and hardly widened in dorsal view.</p><p><italic>Metasoma</italic>. Ovipositor sheath 0.9 times as long as body, 1.4 times as long as metasoma, 2.6 times as long as hind tibia and tarsus combined and 4.2 times hind tibia; white apical part of ovipositor sheath 2.1 times as long as hind basitarsus (Fig. <xref ref-type="fig" rid="F5">10</xref>).</p><p><italic>Colour.</italic> Black; mandible, antenna from fourth segment, tegulae, palpi, pterostigma, fore and middle femora and tibiae (except ivory base and apex of tibiae), telotarsi, hind tarsus (except apical ivory part of basitarsus and apices of second-fourth segments), metasoma (but second-fourth tergites apically and apical half of hypopygium and apices of other sternites yellowish brown), more or less dark brown; hind tibia subbasally and apical half of hind basitarsus ivory; hind tibial spurs dark brown and slightly paler than base of hind basitarsus; remainder of tarsi yellowish brown; apex of ovipositor sheath white; wing membrane slightly infuscate.</p><p><italic>Male.</italic> Unknown.</p></tp:treatment-sec><tp:treatment-sec sec-type="Distribution"><title>Distribution.</title><p>Turkey.</p></tp:treatment-sec><tp:treatment-sec sec-type="Biology"><title>Biology.</title><p>Unknown. Collected in July.</p></tp:treatment-sec><tp:treatment-sec sec-type="Etymology"><title>Etymology.</title><p>Named “<italic>aciculatum</italic>”, because of the very finely aciculate frons and vertex.</p><fig id="F5" position="float" orientation="portrait"><label>Figures 5–13.</label><caption><p><italic><tp:taxon-name><tp:taxon-name-part taxon-name-part-type="genus">Gasteruption</tp:taxon-name-part> <tp:taxon-name-part taxon-name-part-type="species">aciculatum</tp:taxon-name-part></tp:taxon-name></italic> sp. n., female, holotype. <bold>5</bold> head lateral <bold>6</bold> hypopygium, ventral <bold>7</bold> mesosoma lateral <bold>8</bold> mesonotum dorsal <bold>9</bold> fore wing <bold>10</bold> apex of ovipositor sheath <bold>11</bold> head anterior <bold>12</bold> head dorsal <bold>13</bold> hind leg.</p></caption><graphic xmlns:xlink="http://www.w3.org/1999/xlink" xlink:href="zookeys-458-001-g005.jpg" position="float" orientation="portrait" xlink:type="simple" id="oo_34674.jpg"/></fig></tp:treatment-sec></tp:taxon-treatment>
