# Supplementary material for: Review of Gasteruption Latreille (Hymenoptera, Gasteruptiidae) from Iran and Turkey, with the description of 15 new species
Source: Zookeys. 2014 Nov 28;(458):1–187. doi: 10.3897/zookeys.458.8531 (PMC4283360; doi:10.3897/zookeys.458.8531)
Supplement: XML Treatment for Gasteruption agrenum [file zookeys.458.8531-treatment2.xml]

<!DOCTYPE tp:taxon-treatment
  PUBLIC "-//TaxonX//DTD Taxonomic Treatment Publishing DTD v0 20100105//EN" "tax-treatment-NSO.dtd">
<tp:taxon-treatment xmlns:tp="http://www.plazi.org/taxpub"><tp:treatment-meta><kwd-group><label>Taxon classification</label><kwd><named-content content-type="kingdom">Animalia</named-content></kwd><kwd><named-content content-type="order">Hymenoptera</named-content></kwd><kwd><named-content content-type="family">Gasteruptiidae</named-content></kwd></kwd-group><mixed-citation publication-type="journal"><person-group><name><surname>van Achterberg</surname><given-names>Cornelis</given-names></name><name><surname>Talebi</surname><given-names>Ali Asghar</given-names></name></person-group><article-title>Review of <italic><tp:taxon-name><tp:taxon-name-part taxon-name-part-type="genus">Gasteruption</tp:taxon-name-part></tp:taxon-name></italic> Latreille (<tp:taxon-name><tp:taxon-name-part taxon-name-part-type="order">Hymenoptera</tp:taxon-name-part></tp:taxon-name>, <tp:taxon-name><tp:taxon-name-part taxon-name-part-type="family">Gasteruptiidae</tp:taxon-name-part></tp:taxon-name>) from Iran and Turkey, with the description of 15 new species</article-title><source>Zookeys</source><day>28</day><month>11</month><year>2014</year><volume>2014</volume><issue>458</issue><fpage>1</fpage><lpage>187</lpage><pub-id pub-id-type="doi">10.3897/zookeys.458.8531</pub-id></mixed-citation></tp:treatment-meta><tp:nomenclature><tp:taxon-name>
                        <tp:taxon-name-part taxon-name-part-type="genus">Gasteruption</tp:taxon-name-part>
                        <tp:taxon-name-part taxon-name-part-type="species">agrenum</tp:taxon-name-part>
                        <object-id xmlns:xlink="http://www.w3.org/1999/xlink" content-type="zoobank" xlink:type="simple">http://zoobank.org/77585133-BA46-4F91-9886-0472EC8593ED</object-id>
                    </tp:taxon-name><tp:taxon-authority>van Achterberg</tp:taxon-authority><tp:taxon-status xmlns:xlink="http://www.w3.org/1999/xlink" xlink:type="simple">sp. n.</tp:taxon-status><xref ref-type="fig" rid="F6">Figs 14</xref><xref ref-type="fig" rid="F7">–28</xref></tp:nomenclature><tp:treatment-sec sec-type="Type material"><title>Type material.</title><p>Holotype, ♀ (RMNH), “N. <bold>Iran:</bold> Qazvin, Zereshk Road, MT5, 28.vii.-18.viii.2011, M. Khayrandish, RMNH’12”. Paratypes (34 ♀ + 25 ♂): 1 ♀ (RMNH), “N. Iran: Tehran, Shahriar, MT25, 11-18.v.2010, M. Khayrandish, RMNH’12”; 1 ♀ (TMUT), id., but MT 24, 1–8.vi.2010, A. Nadimi; 1 ♀ (MZL) [Lausanne], “Iran, Tehran”; 1 ♂ (BZL), “Iran: Azer. e Sh. prov., Sis, 10 km E [of] Shabestar, <named-content xmlns:xlink="http://www.w3.org/1999/xlink" content-type="dwc:verbatimCoordinates" xlink:type="simple">N38°26', E45°86'</named-content>, 1540 m, 19.vi.2010, Mi. Halada”; 1 ♀ (BZL), “Iran cent., env. Nain, 5.v.1999, K. Deneš sen.”; 1 ♂ (BZL), “<bold>Jordan</bold> E., Rawayshid, 24.iv.1996, Marek Halada”; 1 ♂ (RMNH), “Jordan W., 10 km N [of] Petra, 3.v.1996, Marek Halada”; 3 ♂ (BZL, RMNH), “<bold>Syria</bold>, 40 km NE of Damascus, 13.v.1996, Mi. Halada ing.”; 1 ♂ (BZL), “Syria west, 50 km S [of] Homs, 24.v.1996, Ma. Halada”; 1 ♂ (BZL), “Syria N, Marbij, 9.v.1996, Marek Halada”; 1 ♀ (BZL, RMNH), “<bold>Turkey</bold> east, 20 km W [of] Van, 5.vii.1997. Ma. Halada”; 3 ♂ (BZL, RMNH), “Turkey east, 10 km N [of] Tatvan, 24.vi.1997, Ma. Halada”; 1 ♀ + 1 ♂ (BZL), “TR. or., env. Agri, 27.vi.[19]93, Jiroušek”; 1 ♀ + 2 ♂ (BZL), “Turkey E., 40 km NE [of] Muradiye, 2200 m, 5.vii.2000, M. Halada”; 1 ♀ (BZL), “Türkei, Konya: Sille, 12.vi.1978, Max Schwarz”, “<!--PageBreak--><!--PageBreak--><italic><tp:taxon-name><tp:taxon-name-part taxon-name-part-type="genus">Gasteruption</tp:taxon-name-part> <tp:taxon-name-part taxon-name-part-type="species">psilomma</tp:taxon-name-part></tp:taxon-name></italic> Kieff., ♀, det. Madl, 1988”; 1 ♀ (CSC), “Türkei, Konya: 10 km S [of] Karaman, 19.vi.1985, Max Schwarz”, det. id.; 1 ♂ (BZL), “Türkei, Konya: Obruk, 7.vi.1978, Max Schwarz”, det. id. but ♂; 23 ♀ + 7 ♂ (BZL, RMNH), “TR, Burdur, 20 km SW [of] Burdur, <named-content xmlns:xlink="http://www.w3.org/1999/xlink" content-type="dwc:verbatimCoordinates" xlink:type="simple">N37°37', E30°9</named-content>', 940 m, 7.vii.2006, M. Halada”; 1 ♂ (BZL), “TR. or., env. Tatvan, 30.vi.[19]93, K. Deneš”; 1 ♂ (BZL), “Turkey, Hakkari prov., Akcali, 35 km S [of] Hakkari, <named-content xmlns:xlink="http://www.w3.org/1999/xlink" content-type="dwc:verbatimCoordinates" xlink:type="simple">N37°71', E44°3'</named-content>, 1700 m, 21.vi.2010, M. Halada”; 1 ♂ (BZL), “Türkei mer. or., Halfeti env., 3–5.v.1994, Mi. Halada”; 1 ♂ (CSC), “Türkei, Nevsehir: Ürgüp, 4.vi.1978, Max. Schwarz”; 1 ♀ (Beograd University Collection), “[<bold>Greece</bold>], Creta, Iraklion, 25.ix.[19]59, Stancic”; 1 ♀ (MHNG), “[S. <bold>Russia</bold>,] Sarepta, Becker”, (Sarepta is a former German colony of Moravian Brothers founded in 1765 near Astrakhan, Volga Delta in South Russia).</p></tp:treatment-sec><tp:treatment-sec sec-type="Diagnosis"><title>Diagnosis.</title><p>Head moderately convex dorsally in lateral view (Fig. <xref ref-type="fig" rid="F6">14</xref>), in front of occipital carina without medio-posterior depression; face medium-sized (Fig. <xref ref-type="fig" rid="F6">18</xref>); frons and vertex shiny and superficially finely punctulate mixed with some fine punctures (Fig. <xref ref-type="fig" rid="F6">19</xref>); occipital carina narrow, non-lamelliform; propleuron 0.8 times as long as mesoscutum in front of tegulae and large smooth and shiny; pronotal side mainly punctate and shiny ventrally (Fig. <xref ref-type="fig" rid="F6">15</xref>); antesternal carina narrow and non-lamelliform; middle and lateral lobe of mesoscutum coarsely transversely reticulate-rugose and shiny (Fig. <xref ref-type="fig" rid="F6">16</xref>); mesopleuron and metapleuron conspicuously white pilose (Fig. <xref ref-type="fig" rid="F6">15</xref>); middle lobe rounded antero-laterally (Fig. <xref ref-type="fig" rid="F6">16</xref>); fore coxa close to mesopleuron (Fig. <xref ref-type="fig" rid="F6">15</xref>); hind basitarsus entirely dark brown; hind tibia rather swollen and entirely dark brown (Fig. <xref ref-type="fig" rid="F6">17</xref>); fifth sternite of female orange brown (Fig. <xref ref-type="fig" rid="F6">21</xref>); apical 0.4–0.5 of hypopygium of female incised; ovipositor sheath 1.1–1.2 times as long as body, 1.6–1.8 times as long as metasoma, 5.0–5.7 times as long as hind tibia and 3.7–4.3 times as long as hind tibia and tarsus combined; pale brown or ivory apical part of ovipositor sheath 0.2–0.5 times as long as hind basitarsus; paramere of male black apically (Fig. <xref ref-type="fig" rid="F7">25</xref>); third antennal segment of male 1.3 times as long as second segment, fourth segment 1.8 times third segment and as long as second and third segments combined, fifth segment as long as fourth segment (Fig. <xref ref-type="fig" rid="F7">28</xref>); hind tibia of both sexes entirely dark brown or blackish; length of body 10–17 mm. Some of the paratypes has been identified as <!--PageBreak--><italic><tp:taxon-name><tp:taxon-name-part taxon-name-part-type="genus">Gasteruption</tp:taxon-name-part> <tp:taxon-name-part taxon-name-part-type="species">psilomma</tp:taxon-name-part></tp:taxon-name></italic> Kieffer or <italic><tp:taxon-name><tp:taxon-name-part taxon-name-part-type="genus">Gasteruption</tp:taxon-name-part> <tp:taxon-name-part taxon-name-part-type="species">schlettereri</tp:taxon-name-part></tp:taxon-name></italic>. The new species disagrees from <italic><tp:taxon-name><tp:taxon-name-part taxon-name-part-type="genus">Gasteruption</tp:taxon-name-part> <tp:taxon-name-part taxon-name-part-type="species">schlettereri</tp:taxon-name-part></tp:taxon-name></italic> by the length of the short pale apical part of the ovipositor sheath (long in <italic><tp:taxon-name><tp:taxon-name-part taxon-name-part-type="genus">Gasteruption</tp:taxon-name-part> <tp:taxon-name-part taxon-name-part-type="species">schlettereri</tp:taxon-name-part></tp:taxon-name></italic>), smaller ocelli (larger), hind basitarsus dark brown (partly ivory), propleuron largely smooth (distinctly sculptured) and sternites (except hypopygium) orange or reddish brown (dark brown). The interpretation of the Spanish <italic><tp:taxon-name><tp:taxon-name-part taxon-name-part-type="genus">Gasteruption</tp:taxon-name-part> <tp:taxon-name-part taxon-name-part-type="species">psilomma</tp:taxon-name-part></tp:taxon-name></italic> Kieffer, 1904, is problematical. The male holotype of <italic><tp:taxon-name><tp:taxon-name-part taxon-name-part-type="genus">Gasteruption</tp:taxon-name-part> <tp:taxon-name-part taxon-name-part-type="species">psilomma</tp:taxon-name-part></tp:taxon-name></italic> from Spain (Ribas, Catalonia) could not be found in the Mercet Collection (Madrid), as reported before by <xref ref-type="bibr" rid="B78">Madl (1988b)</xref>. According to his redescription <italic><tp:taxon-name><tp:taxon-name-part taxon-name-part-type="genus">Gasteruption</tp:taxon-name-part> <tp:taxon-name-part taxon-name-part-type="species">psilomma</tp:taxon-name-part></tp:taxon-name></italic> is close to <italic><tp:taxon-name><tp:taxon-name-part taxon-name-part-type="genus">Gasteruption</tp:taxon-name-part> <tp:taxon-name-part taxon-name-part-type="species">trichotomma</tp:taxon-name-part></tp:taxon-name></italic> from which it could be separated according to <xref ref-type="bibr" rid="B56">Kieffer (1904a)</xref> by having the ovipositor slightly longer than the metasoma and the distance between the posterior ocelli equal to the distance from the ocelli to the eyes. However, in 1904 Kieffer did not mention the ovipositor in the description; he had only the male holotype! For the interpretation of <italic><tp:taxon-name><tp:taxon-name-part taxon-name-part-type="genus">Gasteruption</tp:taxon-name-part> <tp:taxon-name-part taxon-name-part-type="species">psilomma</tp:taxon-name-part></tp:taxon-name></italic> is better to examine carefully Spanish male specimens which agree with the original description. Most striking in the original description is the combination of red second and third metasomal tergites with a black hind leg, a short third antennal segment (1.3 times as long as second segment) and a shiny line in front of the anterior ocellus. Males of <italic><tp:taxon-name><tp:taxon-name-part taxon-name-part-type="genus">Gasteruption</tp:taxon-name-part> <tp:taxon-name-part taxon-name-part-type="species">forticorne</tp:taxon-name-part></tp:taxon-name></italic> Semenov, 1892, fit well and, therefore, we synonymise <italic><tp:taxon-name><tp:taxon-name-part taxon-name-part-type="genus">Gasteruption</tp:taxon-name-part> <tp:taxon-name-part taxon-name-part-type="species">psilomma</tp:taxon-name-part></tp:taxon-name></italic> with <italic><tp:taxon-name><tp:taxon-name-part taxon-name-part-type="genus">Gasteruption</tp:taxon-name-part> <tp:taxon-name-part taxon-name-part-type="species">forticorne</tp:taxon-name-part></tp:taxon-name></italic> (syn. n.). The new species differs by the short malar space (distinctly developed in <italic><tp:taxon-name><tp:taxon-name-part taxon-name-part-type="genus">Gasteruption</tp:taxon-name-part> <tp:taxon-name-part taxon-name-part-type="species">forticorne</tp:taxon-name-part></tp:taxon-name></italic>), the reticulate mesoscutum (transversely rugose), the short pale apical part of the ovipositor sheath (medium-sized) and dark brown hind basitarsus (partly ivory). Among the East Palaearctic species the new species is rather similar to <italic><tp:taxon-name><tp:taxon-name-part taxon-name-part-type="genus">Gasteruption</tp:taxon-name-part> <tp:taxon-name-part taxon-name-part-type="species">argentatum</tp:taxon-name-part></tp:taxon-name></italic> Semenov &amp; Kostylev, 1928. The new species has the temple distinctly shorter than the eyes in dorsal view (about as long in <italic><tp:taxon-name><tp:taxon-name-part taxon-name-part-type="genus">Gasteruption</tp:taxon-name-part> <tp:taxon-name-part taxon-name-part-type="species">argentatum</tp:taxon-name-part></tp:taxon-name></italic>), the mesoscutum coarsely reticulate, sparsely setose and no smooth interspaces (punctate, densely setose and with smooth interspaces), the hind basitarsus 0.8 times as long as remainder of tarsus without claws (about of equal length) and length of ovipositor sheath 1.1–1.2 times as long as body and 5.0–5.7 times as long as hind tibia (0.7–0.8 times as long as body and 3.1–3.3 times as long as hind tibia).</p><!--PageBreak--></tp:treatment-sec><tp:treatment-sec sec-type="Description"><title>Description.</title><p>Female, length of body 13.0 mm (of fore wing 6.1 mm).</p><p><italic>Head</italic>. Head moderately convex dorsally in lateral view, in front of occipital carina without medio-posterior depression; face, frons anteriorly and temples conspicuously silvery pilose; occipital carina non-lamelliform (Fig. <xref ref-type="fig" rid="F6">14</xref>); third and fourth antennal segments 1.7 and 2.5 times as long as second segment; face medium-sized (Fig. <xref ref-type="fig" rid="F6">18</xref>); frons and vertex shiny and superficially finely punctulate mixed with some fine punctures; temples gradually narrowed behind eyes (Fig. <xref ref-type="fig" rid="F6">19</xref>); ventrally head not enlarged in anterior view, malar space 0.2 times length of pedicellus.</p><p><italic>Mesosoma</italic>. Length of mesosoma 1.7 times its height; propleuron 0.8 times as long as mesoscutum in front of tegulae, stout and shiny, with long silvery setae and some punctures; pronotal side mainly punctate and shiny ventrally, remainder reticulate-punctate but with nearly smooth patch, sparsely setose except long setae dorsally and posteriorly; side of pronotum with a distinct acute tooth antero-ventrally; antesternal carina narrow lamelliform; middle and lateral lobe of mesoscutum coarsely transversely reticulate-rugose and shiny (Fig. <xref ref-type="fig" rid="F6">16</xref>); scutellum coarsely transversely rugose and with some coarse punctures; mesopleuron and metapleuron conspicuously silvery pilose (Fig. <xref ref-type="fig" rid="F6">15</xref>); propodeum without distinct median carina.</p><p><italic>Legs</italic>. Length of hind femur, tibia and basitarsus 4.4, 4.5 and 5.2 times their width, respectively; hind tibia rather slender and ventrally moderately curved (Fig. <xref ref-type="fig" rid="F6">17</xref>); fore coxa close to mesopleuron; hind coxa coarsely transversely rugose antero-dorsally, silvery pilose and ventrally coriaceous; hind basitarsus rather stout and 0.8 times as long as remainder of tarsus without claws (Fig. <xref ref-type="fig" rid="F6">17</xref>), widened basally in dorsal view.</p><p><italic>Metasoma</italic>. Ovipositor sheath 1.1 times as long as body, 1.8 times as long as metasoma, 5.7 times as long as hind tibia and 3.6 times as long as hind tibia and tarsus combined; dark ivory apical part of ovipositor sheath 0.3 times as long as hind basitarsus.</p><p><italic>Colour.</italic> Black; tegulae pale yellowish; mandible (including base except dorsal corner), clypeus largely, pronotum, propleuron, mesoscutum, scutellum posteriorly, fore coxa mainly, mesopleuron dorsally, second-fifth tergites, sternites (but hypopygium dark brown except basally) orange brown; bases and apices of fore and middle tibiae ivory; fore and middle tarsi, base of hind tibia and pterostigma medially brown; remainder of legs and first tergite dark brown; pterostigma laterally and veins dark brown; fifth and following antennal segments (except apical dark brown segment) brownish ventrally; wing membrane subhyaline.</p><p><italic>Male.</italic> Very similar to female, but mandible and sternites medially dark brown or black. Third antennal segment 1.6 times as long as second segment, fourth segment twice as long as third segment and 1.2 times as long as second and third segments combined, fifth segment 0.9 times as long as fourth segment (Fig. <xref ref-type="fig" rid="F7">28</xref>); hind tibia and basitarsus entirely dark brown or blackish; apex of paramere black (Fig. <xref ref-type="fig" rid="F7">24</xref>).</p><!--PageBreak--><p><italic>Variation.</italic> Length of body of ♀ 12.5–17.3 mm (of ♂ 10.3–14.1 mm); mandible yellowish or orange brown or dark brown basally; mesosoma entirely black to anterior half largely orange brown; ovipositor sheath 1.1–1.2 times as long as body, 1.6–1.8 times as long as metasoma, 5.0–5.7 times as long as hind tibia and 3.6–4.3 times as long as hind tibia and tarsus combined; pale brown or ivory apical part of ovipositor sheath 0.2–0.5 times as long as hind basitarsus.</p></tp:treatment-sec><tp:treatment-sec sec-type="Distribution"><title>Distribution.</title><p>Iran, Greece, Jordan, Syria, Turkey, Russia.</p></tp:treatment-sec><tp:treatment-sec sec-type="Biology"><title>Biology.</title><p>Unknown. Collected in April-September.</p></tp:treatment-sec><tp:treatment-sec sec-type="Etymology"><title>Etymology.</title><p>Named after “agrenon”, (Greek for “net”) because of the reticulate sculpture of the mesoscutum.</p></tp:treatment-sec><tp:treatment-sec sec-type="Notes"><title>Notes.</title><p>Examined from Turkey a pale specimen with frons and vertex with satin sheen, hind tibia subbasally and hind basitarsus largely ivory, ovipositor sheath about 4 times as long as hind tibia and middle and hind coxae reddish brown which may belong to this species.</p><fig id="F6" position="float" orientation="portrait"><label>Figures 14–22.</label><caption><p><italic><tp:taxon-name><tp:taxon-name-part taxon-name-part-type="genus">Gasteruption</tp:taxon-name-part> <tp:taxon-name-part taxon-name-part-type="species">agrenum</tp:taxon-name-part></tp:taxon-name></italic> sp. n., female, holotype. <bold>14</bold> head lateral <bold>15</bold> mesosoma lateral <bold>16</bold> mesonotum dorsal <bold>17</bold> hind leg <bold>18</bold> head anterior <bold>19</bold> head dorsal <bold>20</bold> fore wing <bold>21</bold> hypopygium, ventral <bold>22</bold> apex of ovipositor sheath.</p></caption><graphic xmlns:xlink="http://www.w3.org/1999/xlink" xlink:href="zookeys-458-001-g006.jpg" position="float" orientation="portrait" xlink:type="simple" id="oo_34675.jpg"/></fig><fig id="F7" position="float" orientation="portrait"><label>Figures 23–28.</label><caption><p><italic><tp:taxon-name><tp:taxon-name-part taxon-name-part-type="genus">Gasteruption</tp:taxon-name-part> <tp:taxon-name-part taxon-name-part-type="species">agrenum</tp:taxon-name-part></tp:taxon-name></italic> sp. n., male, paratype. <bold>23</bold> mesonotum dorsal <bold>24</bold> hind leg <bold>25</bold> male genitalia <bold>26</bold> head dorsal <bold>27</bold> head lateral <bold>28</bold> basal antennal segments.</p></caption><graphic xmlns:xlink="http://www.w3.org/1999/xlink" xlink:href="zookeys-458-001-g007.jpg" position="float" orientation="portrait" xlink:type="simple" id="oo_34676.jpg"/></fig></tp:treatment-sec><ref-list><ref id="B78"><mixed-citation xmlns:xlink="http://www.w3.org/1999/xlink" xlink:type="simple"><person-group><name name-style="western"><surname>Madl</surname><given-names>M</given-names></name></person-group> (<year>1988b</year>) <article-title>Über <tp:taxon-name><tp:taxon-name-part taxon-name-part-type="family">Gasteruptiidae</tp:taxon-name-part></tp:taxon-name> von Kreta (<tp:taxon-name><tp:taxon-name-part taxon-name-part-type="order">Hymenoptera</tp:taxon-name-part></tp:taxon-name>, <tp:taxon-name><tp:taxon-name-part taxon-name-part-type="superfamily">Evanioidea</tp:taxon-name-part></tp:taxon-name>).</article-title><source>Linzer Biologische Beiträge</source><volume>20</volume>(<issue>1</issue>): <fpage>403</fpage>–<lpage>410</lpage>.</mixed-citation></ref><ref id="B56"><mixed-citation xmlns:xlink="http://www.w3.org/1999/xlink" xlink:type="simple"><person-group><name name-style="western"><surname>Kieffer</surname><given-names>JJ</given-names></name></person-group> (<year>1904a</year>) <article-title>Gasteruption.</article-title> In: <person-group><name name-style="western"><surname>André</surname><given-names>E</given-names></name></person-group> (<role>Ed.</role>) <source>: Species des Hyménoptères d', Europe &amp; d’Algerie 7–2, <tp:taxon-name><tp:taxon-name-part taxon-name-part-type="family">Cynipidae</tp:taxon-name-part></tp:taxon-name> II, <tp:taxon-name><tp:taxon-name-part taxon-name-part-type="family">Evaniidae</tp:taxon-name-part></tp:taxon-name>, <tp:taxon-name><tp:taxon-name-part taxon-name-part-type="family">Stephaniidae</tp:taxon-name-part></tp:taxon-name>, Suppl.</source><publisher-loc>Paris</publisher-loc>, Cynipidae,  <fpage>1</fpage>–<lpage>748</lpage>.</mixed-citation></ref></ref-list></tp:taxon-treatment>
