# Supplementary material for: Review of Gasteruption Latreille (Hymenoptera, Gasteruptiidae) from Iran and Turkey, with the description of 15 new species
Source: Zookeys. 2014 Nov 28;(458):1–187. doi: 10.3897/zookeys.458.8531 (PMC4283360; doi:10.3897/zookeys.458.8531)
Supplement: XML Treatment for Gasteruption assectator [file zookeys.458.8531-treatment3.xml]

<!DOCTYPE tp:taxon-treatment
  PUBLIC "-//TaxonX//DTD Taxonomic Treatment Publishing DTD v0 20100105//EN" "tax-treatment-NSO.dtd">
<tp:taxon-treatment xmlns:tp="http://www.plazi.org/taxpub"><tp:treatment-meta><kwd-group><label>Taxon classification</label><kwd><named-content content-type="kingdom">Animalia</named-content></kwd><kwd><named-content content-type="order">Hymenoptera</named-content></kwd><kwd><named-content content-type="family">Gasteruptiidae</named-content></kwd></kwd-group><mixed-citation publication-type="journal"><person-group><name><surname>van Achterberg</surname><given-names>Cornelis</given-names></name><name><surname>Talebi</surname><given-names>Ali Asghar</given-names></name></person-group><article-title>Review of <italic><tp:taxon-name><tp:taxon-name-part taxon-name-part-type="genus">Gasteruption</tp:taxon-name-part></tp:taxon-name></italic> Latreille (<tp:taxon-name><tp:taxon-name-part taxon-name-part-type="order">Hymenoptera</tp:taxon-name-part></tp:taxon-name>, <tp:taxon-name><tp:taxon-name-part taxon-name-part-type="family">Gasteruptiidae</tp:taxon-name-part></tp:taxon-name>) from Iran and Turkey, with the description of 15 new species</article-title><source>Zookeys</source><day>28</day><month>11</month><year>2014</year><volume>2014</volume><issue>458</issue><fpage>1</fpage><lpage>187</lpage><pub-id pub-id-type="doi">10.3897/zookeys.458.8531</pub-id></mixed-citation></tp:treatment-meta><tp:nomenclature><tp:taxon-name>
                        <tp:taxon-name-part taxon-name-part-type="genus">Gasteruption</tp:taxon-name-part>
                        <tp:taxon-name-part taxon-name-part-type="species">assectator</tp:taxon-name-part>
                    </tp:taxon-name><tp:taxon-authority>(Linnaeus, 1758)</tp:taxon-authority><xref ref-type="fig" rid="F8">Figs 29</xref><xref ref-type="fig" rid="F9">–47</xref><!--PageBreak--><!--PageBreak--><tp:nomenclature-citation-list><tp:nomenclature-citation><tp:taxon-name><tp:taxon-name-part taxon-name-part-type="genus">Ichneumon</tp:taxon-name-part> <tp:taxon-name-part taxon-name-part-type="species">assectator</tp:taxon-name-part></tp:taxon-name><comment> Linnaeus, 1758: 566, 1761: 407, 1767: 937; <xref ref-type="bibr" rid="B125">Scopoli 1763</xref>: 287; <xref ref-type="bibr" rid="B24">Fabricius 1775</xref>: 340, 1781: 435, 1787: 268; <xref ref-type="bibr" rid="B36">Gmelin 1790</xref>: 2696; <xref ref-type="bibr" rid="B142">Villers 1789</xref>: 174; <xref ref-type="bibr" rid="B112">Rossi 1790</xref>: 90; <xref ref-type="bibr" rid="B15">Christ 1791</xref>: 375; <xref ref-type="bibr" rid="B107">Petagna 1792</xref>: 365; <xref ref-type="bibr" rid="B13">Cederhjelm 1798</xref>: 163; <xref ref-type="bibr" rid="B123">Schrank 1802</xref>: 263; <xref ref-type="bibr" rid="B44">Hentschius 1804</xref>: 112; <xref ref-type="bibr" rid="B48">Illiger 1807</xref>: 74; <xref ref-type="bibr" rid="B111">Roman 1932</xref>: 2; <xref ref-type="bibr" rid="B41">Hedqvist 1973</xref>: 182; <xref ref-type="bibr" rid="B30">Fitton 1978</xref>: 376.</comment></tp:nomenclature-citation><tp:nomenclature-citation><tp:taxon-name><tp:taxon-name-part taxon-name-part-type="genus">Foenus</tp:taxon-name-part> <tp:taxon-name-part taxon-name-part-type="species">assectator</tp:taxon-name-part></tp:taxon-name><comment>; <xref ref-type="bibr" rid="B27">Fabricius 1798</xref>: 240; <xref ref-type="bibr" rid="B143">Walckenaer 1802</xref>: 75; <xref ref-type="bibr" rid="B65">Latreille 1805</xref>: 195; <xref ref-type="bibr" rid="B20">Dahlbom 1831</xref>: 77; <xref ref-type="bibr" rid="B19">Curtis 1832</xref>: 423; <xref ref-type="bibr" rid="B96">Nees 1834</xref>: 308; <xref ref-type="bibr" rid="B132">Stephens 1835</xref>: 121; <xref ref-type="bibr" rid="B61">Labram and Imhoff 1836</xref>: 24; <xref ref-type="bibr" rid="B152">Zetterstedt 1840</xref>: 408; <xref ref-type="bibr" rid="B149">Westwood 1843</xref>: 255; <xref ref-type="bibr" rid="B136">Taschenberg 1866</xref>: 93; <xref ref-type="bibr" rid="B139">Tournier 1877</xref>: ix (as <italic>affectator</italic>); <xref ref-type="bibr" rid="B137">Thomson 1883</xref>: 849.</comment></tp:nomenclature-citation><tp:nomenclature-citation><tp:taxon-name><tp:taxon-name-part taxon-name-part-type="genus">Faenus</tp:taxon-name-part> <tp:taxon-name-part taxon-name-part-type="species">affectator</tp:taxon-name-part></tp:taxon-name><comment>;                         <xref ref-type="bibr" rid="B1">Abeille de Perrin 1879</xref>: 265, 266, 277.</comment></tp:nomenclature-citation><tp:nomenclature-citation><tp:taxon-name><tp:taxon-name-part taxon-name-part-type="genus">Gasteruption</tp:taxon-name-part> <tp:taxon-name-part taxon-name-part-type="species">assectator</tp:taxon-name-part></tp:taxon-name><comment>; <xref ref-type="bibr" rid="B117">Schletterer 1885</xref>: 276, 316, 1889: 384, 393, 395, 397; <xref ref-type="bibr" rid="B21">Dalla Torre 1902</xref>: 1063; <xref ref-type="bibr" rid="B135">Szépligeti 1903</xref>: 370 (as <italic>affectator</italic>); <xref ref-type="bibr" rid="B58">Kieffer 1912</xref>: 256 (id.); <xref ref-type="bibr" rid="B69">Lindemans 1921</xref>: 298 (id.); <xref ref-type="bibr" rid="B111">Roman 1932</xref>: 2; <xref ref-type="bibr" rid="B122">Schmiedeknecht 1930</xref>: 380, 383 (as <italic>affectator</italic>); <xref ref-type="bibr" rid="B40">Hedicke 1939</xref>: 5 (id.); <xref ref-type="bibr" rid="B29">Ferrière 1946</xref>: 235, 238, 240 (id.); <xref ref-type="bibr" rid="B68">Leclercq 1948</xref>: 75; <xref ref-type="bibr" rid="B43">Hellén 1950</xref>: 4; <xref ref-type="bibr" rid="B140">Townes 1950</xref>: 123–128; <xref ref-type="bibr" rid="B126">Šedivý 1958</xref>: 36, 37; <xref ref-type="bibr" rid="B38">Györfi and Bajári 1962</xref>: 48, 51; <xref ref-type="bibr" rid="B121">Schmidt 1969</xref>: 293; <xref ref-type="bibr" rid="B41">Hedqvist 1973</xref>: 181; <xref ref-type="bibr" rid="B30">Fitton 1978</xref>: 376; <xref ref-type="bibr" rid="B23">Dolfuss 1982</xref>: 22; <xref ref-type="bibr" rid="B99">Oehlke 1984</xref>: 169, 171, 175; <xref ref-type="bibr" rid="B102">Ortega and Baez 1985</xref>: 509, 515; <xref ref-type="bibr" rid="B75">Madl 1987a</xref>: 401, <xref ref-type="bibr" rid="B76">1987b</xref>: 21, <xref ref-type="bibr" rid="B77">1988c</xref>: 37, <xref ref-type="bibr" rid="B80">1989a</xref>: 159, <xref ref-type="bibr" rid="B81">1989b</xref>: 41, <xref ref-type="bibr" rid="B82">1990a</xref>: 127, <xref ref-type="bibr" rid="B83">1990b</xref>: 480; <xref ref-type="bibr" rid="B60">Kozlov 1988</xref>: 245, 247; <xref ref-type="bibr" rid="B59">Kofler and Madl 1990</xref>: 320; <xref ref-type="bibr" rid="B95">Narolsky and Shcherbal 1991</xref>: 23, 24; <xref ref-type="bibr" rid="B144">Wall 1994</xref>: 150; <xref ref-type="bibr" rid="B116">Scaramozzino 1995</xref>: 3; <xref ref-type="bibr" rid="B130">Smith 1996</xref>: 492; <xref ref-type="bibr" rid="B106">Peeters 1996</xref>: 134; <xref ref-type="bibr" rid="B97">Neumayer et al. 1999</xref>: 220; <xref ref-type="bibr" rid="B103">Pagliano and Scaramozzino 2000</xref>: 11, 19; <xref ref-type="bibr" rid="B114">Saure 2001</xref>: 29; <xref ref-type="bibr" rid="B151">Yildirim et al. 2004</xref>: 1350; <xref ref-type="bibr" rid="B141">Turrisi 2004</xref>: 84; <xref ref-type="bibr" rid="B146">Westrich 2008</xref>: 7–8; van der <xref ref-type="bibr" rid="B129">Smissen 2010</xref>: 372; <xref ref-type="bibr" rid="B153">Zhao et al. 2012</xref>: 23–27; <xref ref-type="bibr" rid="B5">van Achterberg 2013</xref>: 82.</comment></tp:nomenclature-citation><tp:nomenclature-citation><tp:taxon-name><tp:taxon-name-part taxon-name-part-type="genus">Gasteryption</tp:taxon-name-part> <tp:taxon-name-part taxon-name-part-type="species">affectator</tp:taxon-name-part></tp:taxon-name><comment>; <xref ref-type="bibr" rid="B127">Semenov 1892</xref>: 200.</comment></tp:nomenclature-citation><tp:nomenclature-citation><tp:taxon-name><tp:taxon-name-part taxon-name-part-type="genus">Ichneumon</tp:taxon-name-part> <tp:taxon-name-part taxon-name-part-type="species">annularis</tp:taxon-name-part></tp:taxon-name><comment> Geoffroy in Fourcroy, 1785: 398; <xref ref-type="bibr" rid="B40">Hedicke 1939</xref>: 7; <xref ref-type="bibr" rid="B144">Wall 1994</xref>: 148. Synonymized by with <italic><tp:taxon-name><tp:taxon-name-part taxon-name-part-type="genus">Gasteruption</tp:taxon-name-part> <tp:taxon-name-part taxon-name-part-type="species">assectator</tp:taxon-name-part></tp:taxon-name></italic> (Linnaeus) by Olivier, 1792.</comment></tp:nomenclature-citation><tp:nomenclature-citation><tp:taxon-name><tp:taxon-name-part taxon-name-part-type="genus">Foenus</tp:taxon-name-part> <tp:taxon-name-part taxon-name-part-type="species">fumipennis</tp:taxon-name-part></tp:taxon-name><comment> Thomson, 1883: 848; <xref ref-type="bibr" rid="B40">Hedicke 1939</xref>: 7; <xref ref-type="bibr" rid="B41">Hedqvist 1973</xref>: 181, 182 (lectotype designation); <xref ref-type="bibr" rid="B144">Wall 1994</xref>: 148. Synonymized with <italic><tp:taxon-name><tp:taxon-name-part taxon-name-part-type="genus">Gasteruption</tp:taxon-name-part> <tp:taxon-name-part taxon-name-part-type="species">assectator</tp:taxon-name-part></tp:taxon-name></italic> (Linnaeus) by Schletterer, 1885.</comment></tp:nomenclature-citation><tp:nomenclature-citation><tp:taxon-name><tp:taxon-name-part taxon-name-part-type="genus">Foenus</tp:taxon-name-part> <tp:taxon-name-part taxon-name-part-type="species">nigritarsis</tp:taxon-name-part></tp:taxon-name><comment> Thomson, 1883: 849; <xref ref-type="bibr" rid="B118">Schletterer 1889</xref>: 398; <xref ref-type="bibr" rid="B40">Hedicke 1939</xref>: 7; <xref ref-type="bibr" rid="B41">Hedqvist 1973</xref>: 181, 182 (lectotype designation); <xref ref-type="bibr" rid="B144">Wall 1994</xref>: 149. Synonymized with <italic><tp:taxon-name><tp:taxon-name-part taxon-name-part-type="genus">Gasteruption</tp:taxon-name-part> <tp:taxon-name-part taxon-name-part-type="species">assectator</tp:taxon-name-part></tp:taxon-name></italic> (Linnaeus) by Schletterer, 1889.</comment></tp:nomenclature-citation><tp:nomenclature-citation><tp:taxon-name><tp:taxon-name-part taxon-name-part-type="genus">Gasteruption</tp:taxon-name-part> <tp:taxon-name-part taxon-name-part-type="species">nigritarse</tp:taxon-name-part></tp:taxon-name><comment>; <xref ref-type="bibr" rid="B117">Schletterer 1885</xref>: 310.</comment></tp:nomenclature-citation><tp:nomenclature-citation><tp:taxon-name><tp:taxon-name-part taxon-name-part-type="genus">Gasteruption</tp:taxon-name-part> <tp:taxon-name-part taxon-name-part-type="species">brevicauda</tp:taxon-name-part></tp:taxon-name><comment><xref ref-type="bibr" rid="B56">Kieffer 1904a</xref>: 648, <xref ref-type="bibr" rid="B57">1904b</xref>: 18; <xref ref-type="bibr" rid="B58">1912</xref>: 259; <xref ref-type="bibr" rid="B40">Hedicke 1939</xref>: 8; <xref ref-type="bibr" rid="B75">Madl 1987a</xref>: 401; <xref ref-type="bibr" rid="B144">Wall 1994</xref>: 148. Synonymized with <italic><tp:taxon-name><tp:taxon-name-part taxon-name-part-type="genus">Gasteruption</tp:taxon-name-part> <tp:taxon-name-part taxon-name-part-type="species">assectator</tp:taxon-name-part></tp:taxon-name></italic> (Linnaeus) by Madl, 1987a.</comment></tp:nomenclature-citation><tp:nomenclature-citation><tp:taxon-name><tp:taxon-name-part taxon-name-part-type="genus">Trichofoenus</tp:taxon-name-part> <tp:taxon-name-part taxon-name-part-type="species">breviterebrae</tp:taxon-name-part></tp:taxon-name><comment> Watanabe, 1934: 285; <xref ref-type="bibr" rid="B40">Hedicke 1939</xref>: 45. Synonymized by <xref ref-type="bibr" rid="B103">Pagliano and Scaramozzino 2000</xref>: 11, 19.</comment></tp:nomenclature-citation><tp:nomenclature-citation><tp:taxon-name><tp:taxon-name-part taxon-name-part-type="genus">Gasteruption</tp:taxon-name-part> <tp:taxon-name-part taxon-name-part-type="species">rugulosum</tp:taxon-name-part></tp:taxon-name><comment>; <xref ref-type="bibr" rid="B88">Malyshev 1965</xref>: 245.</comment></tp:nomenclature-citation><tp:nomenclature-citation><tp:taxon-name><tp:taxon-name-part taxon-name-part-type="genus">Gasteruption</tp:taxon-name-part> <tp:taxon-name-part taxon-name-part-type="species">affectator</tp:taxon-name-part></tp:taxon-name><comment> auct.</comment></tp:nomenclature-citation></tp:nomenclature-citation-list></tp:nomenclature><tp:treatment-sec sec-type="Note"><title>Note.</title><p>The Nearctic synonyms as given by <xref ref-type="bibr" rid="B130">Smith (1996)</xref> are not repeated here and need reconfirmation.</p></tp:treatment-sec><tp:treatment-sec sec-type="Type material"><title>Type material.</title><p>Lectotype of <italic><tp:taxon-name><tp:taxon-name-part taxon-name-part-type="genus">Gasteruption</tp:taxon-name-part> <tp:taxon-name-part taxon-name-part-type="species">assectator</tp:taxon-name-part></tp:taxon-name></italic> here designated, ♀ coll. no. 2652 in the Linnean Society London, “49, <italic>assectator</italic>”, and examined by <xref ref-type="bibr" rid="B111">Roman (1932)</xref> and <xref ref-type="bibr" rid="B30">Fitton (1978)</xref>. The lectotype has been studied digitally (<ext-link xmlns:xlink="http://www.w3.org/1999/xlink" ext-link-type="uri" xlink:href="http://www.linnean-online.org" xlink:type="simple">www.linnean-online.org</ext-link>) by the first author; no. 2653 is damaged and is a paralectotype. Lectotype of <italic><tp:taxon-name><tp:taxon-name-part taxon-name-part-type="genus">Gasteruption</tp:taxon-name-part> <tp:taxon-name-part taxon-name-part-type="species">nigritarsis</tp:taxon-name-part></tp:taxon-name></italic> ♀ (ZIL) from “Lund, 8/53 [= viii.1853]”, “<italic>nigritarsis</italic>”, “Lectotypus <italic><tp:taxon-name><tp:taxon-name-part taxon-name-part-type="genus">Foenus</tp:taxon-name-part> <tp:taxon-name-part taxon-name-part-type="species">nigritarsis</tp:taxon-name-part></tp:taxon-name></italic> Thoms., ♀, K.-J. Hedqvist, det. 1972”. Lectotype of <italic><tp:taxon-name><tp:taxon-name-part taxon-name-part-type="genus">Gasteruption</tp:taxon-name-part> <tp:taxon-name-part taxon-name-part-type="species">fumipenne</tp:taxon-name-part></tp:taxon-name></italic> ♀ (ZIL) without metasoma from “Olle Han [? name of collector, according to original description from Gottland and Skäne, Sweden], d.15.vii.1850”, “<italic>fumipennis</italic>”, “Lectotypus <italic><tp:taxon-name><tp:taxon-name-part taxon-name-part-type="genus">Foenus</tp:taxon-name-part> <tp:taxon-name-part taxon-name-part-type="species">fumipennis</tp:taxon-name-part></tp:taxon-name></italic> Thoms., ♀, K.-J. Hedqvist, det. 1972”; lectotype has spurious vein on vein 1-SR. Holotype of <italic><tp:taxon-name><tp:taxon-name-part taxon-name-part-type="genus">Gasteruption</tp:taxon-name-part> <tp:taxon-name-part taxon-name-part-type="species">margotae</tp:taxon-name-part></tp:taxon-name></italic> in Zoological Museum Helsinki (from Finland, Suoniemi, 26. vi.1947) was re-examined by <xref ref-type="bibr" rid="B83">Madl (1990b)</xref>. Holotype of <italic><tp:taxon-name><tp:taxon-name-part taxon-name-part-type="genus">Gasteruption</tp:taxon-name-part> <tp:taxon-name-part taxon-name-part-type="species">brevicauda</tp:taxon-name-part></tp:taxon-name></italic> in MNHN, female from Algeria (Orléansville) was examined by <xref ref-type="bibr" rid="B75">Madl (1987a)</xref>.</p></tp:treatment-sec><tp:treatment-sec sec-type="Additional material"><title>Additional material.</title><p>*<bold>Iran</bold> (Alborz, Chalous Road Shahrestanak; id., Arangeh; Qazvin, Zereshk Road; Azer. e Sh., Sis, 10 km E of Shabestar, 1540 m); <bold>Turkey</bold> (Anatolia, Lycia, Kemer; Pasli, 50 km S of Kars; 10 km W of Ürgüp; Bursa, near Cagliyan; 15 km W of Refahye, W of Erzincan, 1600 m; Konya, 10 km S of Aksehir Mts.; id., 30 km S of Aksehir; Sakarya, near Karasu; near Agri; near Akyaka, 40 m; near Fethiye; 40 km N of Muradye, 2200 m; Aciöl, near Cardak; Trabzon, near Macka; Avgadi, 30 km NW of Erdemli, 1300 m; Denizli, 10 km NE of Denizli, 270 m; Mansisa, 15 km SEE of Salihli, 170 m; Van, 30 km N of Baskale, 2700 m; Hakkari, Mt. Sat, SW of Yüksekova, Varegös, 1650 m; Nevsehir, Ürgüp, 1100 m; Gümüshane, Köse Dagh Gecidi, 1700 m; Pirene).</p></tp:treatment-sec><tp:treatment-sec sec-type="Diagnosis"><title>Diagnosis.</title><p>Apex of ovipositor sheath blackish or slightly brownish; ovipositor sheath 0.8-1.3 times as long as hind tibia and 0.4–0.8 times as long as hind tibia and tarsus combined; occipital carina obsolescent medio-dorsally (Figs <xref ref-type="fig" rid="F8">29</xref>, <xref ref-type="fig" rid="F9">39</xref>) and rath<!--PageBreak--><!--PageBreak-->er protruding ventro-posteriorly (Fig. <xref ref-type="fig" rid="F8">29</xref>); antesternal carina narrow; head, laterally mesosoma and scapus black; head in anterior view slightly protruding below lower level of eyes by less than basal width of mandible and mandibular condylus near lower level of eyes (Fig. <xref ref-type="fig" rid="F8">33</xref>); in lateral view condylar incision of malar space close to eye (Fig. <xref ref-type="fig" rid="F8">29</xref>); clypeus with small depression or depression obsolescent; eyes shortly setose; fourth and <!--PageBreak-->fifth antennal segment 1.2–1.3 and 1.0–1.1 (♀)-1.3 (♂) times as long as third segment, respectively (Figs <xref ref-type="fig" rid="F8">29</xref>, <xref ref-type="fig" rid="F9">38</xref>); apical antennal segment at most 1.2 times as long as third antennal segment and its colour similar to colour of medial segments; antenna of female may be partly yellowish-brown; mesoscutum and head similarly coriaceous (Fig. <xref ref-type="fig" rid="F8">30</xref>), at most mesoscutum superficially rugulose; hind coxa often transversely rugose dorsally, but sometimes mainly coriaceous; hind tibia stout, with a distinct subbasal ivory ring and swollen, resulting in a distinctly convex ventral border (Fig. <xref ref-type="fig" rid="F8">32</xref>); hind basitarsus rather long (Fig. <xref ref-type="fig" rid="F8">32</xref>); hind tibial spurs yellowish-brown or brown; hind tarsus brown, dark brown or blackish; incision of hypopygium shallow.</p></tp:treatment-sec><tp:treatment-sec sec-type="Distribution"><title>Distribution.</title><p>Holarctic, Turkey, Iran. New for the fauna of Iran.</p></tp:treatment-sec><tp:treatment-sec sec-type="Biology"><title>Biology.</title><p>Predator-inquiline of <italic><tp:taxon-name><tp:taxon-name-part taxon-name-part-type="genus">Hylaeus</tp:taxon-name-part></tp:taxon-name></italic> spp. and small <tp:taxon-name><tp:taxon-name-part taxon-name-part-type="subfamily">Megachilinae</tp:taxon-name-part></tp:taxon-name>. Collected in June–August.</p><fig id="F8" position="float" orientation="portrait"><label>Figures 29–36.</label><caption><p><italic><tp:taxon-name><tp:taxon-name-part taxon-name-part-type="genus">Gasteruption</tp:taxon-name-part> <tp:taxon-name-part taxon-name-part-type="species">assectator</tp:taxon-name-part></tp:taxon-name></italic> (Linnaeus), female, Netherlands. <bold>29</bold> head lateral <bold>30</bold> mesosoma lateral <bold>31</bold> mesonotum dorsal <bold>32</bold> hind leg <bold>33</bold> head anterior <bold>34</bold> head dorsal <bold>35</bold> fore wing <bold>36</bold> apex of ovipositor sheath.</p></caption><graphic xmlns:xlink="http://www.w3.org/1999/xlink" xlink:href="zookeys-458-001-g008.jpg" position="float" orientation="portrait" xlink:type="simple" id="oo_34677.jpg"/></fig><fig id="F9" position="float" orientation="portrait"><label>Figures 37–47.</label><caption><p><italic><tp:taxon-name><tp:taxon-name-part taxon-name-part-type="genus">Gasteruption</tp:taxon-name-part> <tp:taxon-name-part taxon-name-part-type="species">assectator</tp:taxon-name-part></tp:taxon-name></italic> (Linnaeus), male, Sweden, but <bold>42–45</bold> from Austria and <bold>46–47</bold> of female from Austria. <bold>37</bold> mesonotum dorsal <bold>38</bold> basal antennal segments <bold>39</bold> head lateral <bold>40</bold> head dorsal <bold>41</bold> hind leg <bold>42,44, 46</bold> hind tibia dorsal <bold>43, 45, 47</bold> hind femur latero-ventral.</p></caption><graphic xmlns:xlink="http://www.w3.org/1999/xlink" xlink:href="zookeys-458-001-g009.jpg" position="float" orientation="portrait" xlink:type="simple" id="oo_34678.jpg"/></fig></tp:treatment-sec><ref-list><ref id="B125"><mixed-citation xmlns:xlink="http://www.w3.org/1999/xlink" xlink:type="simple"><person-group><name name-style="western"><surname>Scopoli</surname><given-names>JA</given-names></name></person-group> (<year>1763</year>) <source>Entomologia carniolica.</source> Vindobonae, <size units="page">420 pp</size>.</mixed-citation></ref><ref id="B24"><mixed-citation xmlns:xlink="http://www.w3.org/1999/xlink" xlink:type="simple"><person-group><name name-style="western"><surname>Fabricius</surname><given-names>JC</given-names></name></person-group> (<year>1775</year>) <source>Systema Entomologiæ, sistens insectorum classes, ordines, genera, species, adiectis synonymis locis, descriptionibus, observationibus.</source><publisher-loc>Flensburgi et Lipisae</publisher-loc>, 832 pp.</mixed-citation></ref><ref id="B36"><mixed-citation xmlns:xlink="http://www.w3.org/1999/xlink" xlink:type="simple"><person-group><name name-style="western"><surname>Gmelin</surname><given-names>JF</given-names></name></person-group> (<year>1790</year>) <article-title>Caroli a Linné, systema naturae per regna tria naturae, secundum classes, ordines, genera, species, cum characteribus, differentiis, synonymis, locis.</article-title><source>Editio decima tertia, aucta, reformata.</source><publisher-loc>Lipsiae</publisher-loc>, Tomus I (V), <fpage>2225</fpage>–<lpage>3020</lpage>.</mixed-citation></ref><ref id="B142"><mixed-citation xmlns:xlink="http://www.w3.org/1999/xlink" xlink:type="simple"><person-group><name name-style="western"><surname>Villers</surname><given-names>C de</given-names></name></person-group> (<year>1789</year>) <article-title>Caroli Linnaei entomologia, Faunae Suecicae descriptionibus.</article-title><source>Lugduni,</source><volume>3</volume>: <fpage>1</fpage>–<lpage>657</lpage>.</mixed-citation></ref><ref id="B112"><mixed-citation xmlns:xlink="http://www.w3.org/1999/xlink" xlink:type="simple"><person-group><name name-style="western"><surname>Rossi</surname><given-names>[= Rossius] P</given-names></name></person-group> (<year>1790</year>) <article-title>Fauna Etrusca sistens <tp:taxon-name><tp:taxon-name-part taxon-name-part-type="class">insecta</tp:taxon-name-part></tp:taxon-name> qvae in provinciis Florentina et Pisana. Liburni.</article-title><volume>2</volume>: <fpage>1</fpage>–<lpage>366</lpage>.</mixed-citation></ref><ref id="B15"><mixed-citation xmlns:xlink="http://www.w3.org/1999/xlink" xlink:type="simple"><person-group><name name-style="western"><surname>Christ</surname><given-names>JL</given-names></name></person-group> (<year>1791</year>) <source>Naturgeschichte, Klassification und Nomenclatur der Insekten vom Bienen, Wespen und Ameisengeschlecht.</source><publisher-loc>Frankfurt</publisher-loc>, 535 pp.</mixed-citation></ref><ref id="B107"><mixed-citation xmlns:xlink="http://www.w3.org/1999/xlink" xlink:type="simple"><person-group><name name-style="western"><surname>Petagna</surname><given-names>V</given-names></name></person-group> (<year>1792</year>) <source>Institutiones entomologicae, Neapoli</source>. <volume>1</volume>, <size units="page">718 pp</size>.</mixed-citation></ref><ref id="B13"><mixed-citation xmlns:xlink="http://www.w3.org/1999/xlink" xlink:type="simple"><person-group><name name-style="western"><surname>Cederhjelm</surname><given-names>I</given-names></name></person-group> (<year>1798</year>) <source>Faunae Ingricae. Prodromus Exibens Methodicam Descriptionem. Insectorum Agri Petropolensis. Praemissa Mammalium, Avium, Amphibiorum, et Piscium Enumerationes.</source><publisher-loc>Lipsiae</publisher-loc>, 348 pp.</mixed-citation></ref><ref id="B123"><mixed-citation xmlns:xlink="http://www.w3.org/1999/xlink" xlink:type="simple"><person-group><name name-style="western"><surname>Schrank</surname><given-names>F von Paula</given-names></name></person-group> (<year>1802</year>) <source>Fauna Boica. Durchgedachte Geschichte der in Baiern einheimischen und zahmen Tiere.</source><publisher-loc>Nürnberg</publisher-loc>, 2, <size units="page">412 pp</size>.</mixed-citation></ref><ref id="B44"><mixed-citation xmlns:xlink="http://www.w3.org/1999/xlink" xlink:type="simple"><person-group><name name-style="western"><surname>Hentschius</surname><given-names>GF</given-names></name></person-group> (<year>1804</year>) <source>Epitome Entomologiæ Systematicæ Secundum Fabricium, Continens Genera et Species Insectorum Europæorum.</source><publisher-loc>Lipsiae</publisher-loc>, 224 pp.</mixed-citation></ref><ref id="B48"><mixed-citation xmlns:xlink="http://www.w3.org/1999/xlink" xlink:type="simple"><person-group><name name-style="western"><surname>Illiger</surname><given-names>K</given-names></name></person-group> (<year>1807</year>) <article-title>IV. Vergleichung der Gattungen der Hautflügler Piezata Fabr. <tp:taxon-name><tp:taxon-name-part taxon-name-part-type="order">Hymenoptera</tp:taxon-name-part></tp:taxon-name> Linn. Jur.</article-title><source>Magazin für Insektenkunde</source><volume>6</volume>: <fpage>189</fpage>–<lpage>199</lpage>.</mixed-citation></ref><ref id="B111"><mixed-citation xmlns:xlink="http://www.w3.org/1999/xlink" xlink:type="simple"><person-group><name name-style="western"><surname>Roman</surname><given-names>A</given-names></name></person-group> (<year>1932</year>) <article-title>The Linnean types of ichneumon flies.</article-title><source>Entomologisk Tidskrift</source><volume>53</volume>: <fpage>1</fpage>–<lpage>16</lpage>.</mixed-citation></ref><ref id="B41"><mixed-citation xmlns:xlink="http://www.w3.org/1999/xlink" xlink:type="simple"><person-group><name name-style="western"><surname>Hedqvist</surname><given-names>K-J</given-names></name></person-group> (<year>1973</year>) <article-title>Notes on the superfamily <tp:taxon-name><tp:taxon-name-part taxon-name-part-type="superfamily">Evanioidea</tp:taxon-name-part></tp:taxon-name> in Sweden with keys to families, genera and species (Hym., <tp:taxon-name><tp:taxon-name-part taxon-name-part-type="suborder">Apocrita</tp:taxon-name-part></tp:taxon-name>).</article-title><source>Entomologisk Tidskrift</source><volume>94</volume>(<issue>3–4</issue>): <fpage>177</fpage>–<lpage>187</lpage>.</mixed-citation></ref><ref id="B30"><mixed-citation xmlns:xlink="http://www.w3.org/1999/xlink" xlink:type="simple"><person-group><name name-style="western"><surname>Fitton</surname><given-names>MG</given-names></name></person-group> (<year>1978</year>) <article-title>The species of “<italic><tp:taxon-name><tp:taxon-name-part taxon-name-part-type="genus">Ichneumon</tp:taxon-name-part></tp:taxon-name></italic>”, (<tp:taxon-name><tp:taxon-name-part taxon-name-part-type="order">Hymenoptera</tp:taxon-name-part></tp:taxon-name>) described by Linnaeus.</article-title><source>Biological Journal of the Linnean Society London</source><volume>10</volume>: <fpage>361</fpage>–<lpage>383</lpage>. doi: <ext-link ext-link-type="doi" xlink:href="10.1111/j.1095-8312.1978.tb00022.x" xlink:type="simple">10.1111/j.1095-8312.1978.tb00022.x</ext-link></mixed-citation></ref><ref id="B27"><mixed-citation xmlns:xlink="http://www.w3.org/1999/xlink" xlink:type="simple"><person-group><name name-style="western"><surname>Fabricius</surname><given-names>JC</given-names></name></person-group> (<year>1798</year>) <source>Supplementum Entomologiae systematicae.</source><publisher-loc>Hafniae</publisher-loc>, 572 pp.</mixed-citation></ref><ref id="B143"><mixed-citation xmlns:xlink="http://www.w3.org/1999/xlink" xlink:type="simple"><person-group><name name-style="western"><surname>Walckenaer</surname><given-names>CA</given-names></name></person-group> (<year>1802</year>) <article-title>Faune Parisienne, Insectes ou Histoire abrégée des insectes des environs de Paris: classés d’après le systême de Fabricius.</article-title><source> Précédée d’un discours sur les insectes en général, pour servir d’introduction à l' Étude de l' Entomologie.</source><publisher-loc>Paris</publisher-loc><volume>2</volume>: <fpage>1</fpage>–<lpage>438</lpage>.</mixed-citation></ref><ref id="B65"><mixed-citation xmlns:xlink="http://www.w3.org/1999/xlink" xlink:type="simple"><person-group><name name-style="western"><surname>Latreille</surname><given-names>PA</given-names></name></person-group> (<year>1805</year>) <article-title>Histoire naturelle générale et particulière des crustacés et des insectes.</article-title><source>Paris,</source><volume>13</volume>: <fpage>1</fpage>–<lpage>432</lpage>.</mixed-citation></ref><ref id="B20"><mixed-citation xmlns:xlink="http://www.w3.org/1999/xlink" xlink:type="simple"><person-group><name name-style="western"><surname>Dahlbom</surname><given-names>AG</given-names></name></person-group> (<year>1831</year>) <source>Exercitationes hymenopterologicae quas, ad illustrandam faunam Svecicam, venia ampliss.</source><publisher-loc>Lund</publisher-loc>, <size units="page">79 pp</size>.</mixed-citation></ref><ref id="B19"><mixed-citation xmlns:xlink="http://www.w3.org/1999/xlink" xlink:type="simple"><person-group><name name-style="western"><surname>Curtis</surname><given-names>J</given-names></name></person-group> (<year>1826–1833</year>) <source>British Entomology, 3–5. <tp:taxon-name><tp:taxon-name-part taxon-name-part-type="order">Hymenoptera</tp:taxon-name-part></tp:taxon-name>. London.</source></mixed-citation></ref><ref id="B96"><mixed-citation xmlns:xlink="http://www.w3.org/1999/xlink" xlink:type="simple"><person-group><name name-style="western"><surname>Nees</surname><given-names>von Esenbeck CG</given-names></name></person-group> (<year>1834</year>) <source>Hymenopterorum Ichneumonibus affinium monographiae, genera Europaea et species illustrantes.</source><volume>1</volume>, <publisher-loc>Stuttgartiae &amp; Tubingae</publisher-loc>, 320 pp.</mixed-citation></ref><ref id="B132"><mixed-citation xmlns:xlink="http://www.w3.org/1999/xlink" xlink:type="simple"><person-group><name name-style="western"><surname>Stephens</surname><given-names>JF</given-names></name></person-group> (<year>1835</year>) <article-title>Illustrations of British Entomology. Mandibulata.</article-title><source>London,</source><volume>7</volume>: <fpage>1</fpage>–<lpage>306</lpage>.</mixed-citation></ref><ref id="B61"><mixed-citation xmlns:xlink="http://www.w3.org/1999/xlink" xlink:type="simple"><person-group><name name-style="western"><surname>Labram</surname><given-names>JD</given-names></name><name name-style="western"><surname>Imhoff</surname><given-names>L</given-names></name></person-group> (<year>1836</year>) <source>Insekten der Schweiz, die vorzüglichsten Gattungen je durch ein Art bildlich dargestellt. Vol. 1: Pl. 24</source>.</mixed-citation></ref><ref id="B152"><mixed-citation xmlns:xlink="http://www.w3.org/1999/xlink" xlink:type="simple"><person-group><name name-style="western"><surname>Zetterstedt</surname><given-names>JW</given-names></name></person-group> (<year>1838–40</year>) <source><tp:taxon-name><tp:taxon-name-part taxon-name-part-type="class">Insecta</tp:taxon-name-part></tp:taxon-name> Lapponica descripta.</source><publisher-loc>Lipsiae</publisher-loc>, <size units="page">1139 pp</size>.</mixed-citation></ref><ref id="B149"><mixed-citation xmlns:xlink="http://www.w3.org/1999/xlink" xlink:type="simple"><person-group><name name-style="western"><surname>Westwood</surname><given-names>JO</given-names></name></person-group> (<year>1843</year>) <article-title>On <italic><tp:taxon-name><tp:taxon-name-part taxon-name-part-type="genus">Evania</tp:taxon-name-part></tp:taxon-name></italic> and some allied genera of hymenopterous insects.</article-title><source>Transactions of the Royal Entomological Society of London</source><volume>3</volume>(<issue>4</issue>): <fpage>237</fpage>–<lpage>278</lpage>.</mixed-citation></ref><ref id="B136"><mixed-citation xmlns:xlink="http://www.w3.org/1999/xlink" xlink:type="simple"><person-group><name name-style="western"><surname>Taschenberg</surname><given-names>EL</given-names></name></person-group> (<year>1866</year>) <source>Die Hymenopteren Deutschlands nach ihren Gattungen und theilweise nach ihren Arten als Wegweiser für angehende Hymenopterologen und gleichzeitig als Verzeichniss der Halle‘schen Hymenopterenfauna.</source><publisher-loc>Leipzig</publisher-loc>, <size units="page">277 pp</size>.</mixed-citation></ref><ref id="B139"><mixed-citation xmlns:xlink="http://www.w3.org/1999/xlink" xlink:type="simple"><person-group><name name-style="western"><surname>Tournier</surname><given-names>H</given-names></name></person-group> (<year>1877</year>) <article-title>Tableau synoptique des especes europeennes de genre <italic><tp:taxon-name><tp:taxon-name-part taxon-name-part-type="genus">Foenus</tp:taxon-name-part></tp:taxon-name></italic> Fabr. (Hymenopteres).</article-title><source>Annales de Societé entomologique de Belgique</source><volume>20</volume>: <fpage>6</fpage>-<lpage>10</lpage>.</mixed-citation></ref><ref id="B137"><mixed-citation xmlns:xlink="http://www.w3.org/1999/xlink" xlink:type="simple"><person-group><name name-style="western"><surname>Thomson</surname><given-names>CG</given-names></name></person-group> (<year>1883</year>) <article-title>XXX. Öfversigt av de I Sverige funna arter av <tp:taxon-name><tp:taxon-name-part taxon-name-part-type="order">Hymenoptera</tp:taxon-name-part></tp:taxon-name>-slägtet <italic><tp:taxon-name><tp:taxon-name-part taxon-name-part-type="genus">Foenus</tp:taxon-name-part></tp:taxon-name></italic>.</article-title><source>Opuscula Entomologica</source><volume>9</volume>: <fpage>845</fpage>–<lpage>850</lpage>.</mixed-citation></ref><ref id="B1"><mixed-citation xmlns:xlink="http://www.w3.org/1999/xlink" xlink:type="simple"><person-group><name name-style="western"><surname>Abeille</surname><given-names>de Perrin EEA</given-names></name></person-group> (<year>1879</year>) <article-title/><source>Bulletin de la Societé d’ Histoire Naturelle de Toulouse</source><volume>13</volume>: <fpage>260</fpage>–<lpage>279</lpage>.</mixed-citation></ref><ref id="B117"><mixed-citation xmlns:xlink="http://www.w3.org/1999/xlink" xlink:type="simple"><person-group><name name-style="western"><surname>Schletterer</surname><given-names>A</given-names></name></person-group> (<year>1885</year>) <article-title>Die Hymenopteren-Gattung <italic><tp:taxon-name><tp:taxon-name-part taxon-name-part-type="genus">Gasteruption</tp:taxon-name-part></tp:taxon-name></italic> Latr. (<italic><tp:taxon-name><tp:taxon-name-part taxon-name-part-type="genus">Foenus</tp:taxon-name-part></tp:taxon-name></italic> ant.).</article-title><source>Verhandlungen der Zoologish-Botanischen Gesellschaft in Wien</source><volume>35</volume>: <fpage>267</fpage>–<lpage>326</lpage>.</mixed-citation></ref><ref id="B21"><mixed-citation xmlns:xlink="http://www.w3.org/1999/xlink" xlink:type="simple"><person-group><name name-style="western"><surname>Dalla</surname><given-names>Torre CG de [= KW von]</given-names></name></person-group> (<year>1902</year>) <article-title>2. Subfam. <tp:taxon-name><tp:taxon-name-part taxon-name-part-type="subfamily">Gasteruptionidae</tp:taxon-name-part></tp:taxon-name>: 1063–1075.</article-title><source>In: Catalogus Hymenopterorum hucusque descriptorum systematicus et synonymicus</source><volume>3</volume>: <fpage>1</fpage>–<lpage>1141</lpage>.</mixed-citation></ref><ref id="B135"><mixed-citation xmlns:xlink="http://www.w3.org/1999/xlink" xlink:type="simple"><person-group><name name-style="western"><surname>Szépligeti</surname><given-names>V</given-names></name></person-group> (<year>1903</year>) <article-title>Neue Evaniiden aus der Sammlung des Ungarischen National-Museums.</article-title><source>Annales Musei Nationalis Hungarici</source><volume>1</volume>: <fpage>364</fpage>–<lpage>395</lpage>.</mixed-citation></ref><ref id="B58"><mixed-citation xmlns:xlink="http://www.w3.org/1999/xlink" xlink:type="simple"><person-group><name name-style="western"><surname>Kieffer</surname><given-names>JJ</given-names></name></person-group> (<year>1912</year>) <article-title><tp:taxon-name><tp:taxon-name-part taxon-name-part-type="family">Evaniidae</tp:taxon-name-part></tp:taxon-name>.</article-title><source>Das Tierreich</source><volume>30</volume>: <fpage>1</fpage>–<lpage>431</lpage>.</mixed-citation></ref><ref id="B69"><mixed-citation xmlns:xlink="http://www.w3.org/1999/xlink" xlink:type="simple"><person-group><name name-style="western"><surname>Lindemans</surname><given-names>J</given-names></name></person-group> (<year>1921</year>) <article-title><italic><tp:taxon-name><tp:taxon-name-part taxon-name-part-type="genus">Gasteruption</tp:taxon-name-part> <tp:taxon-name-part taxon-name-part-type="species">pedemontanum</tp:taxon-name-part></tp:taxon-name></italic> Tourn, faun. nov. spec.</article-title><source>Entomologische Berichten Amsterdam</source><volume>5</volume>: <fpage>297</fpage>–<lpage>298</lpage>.</mixed-citation></ref><ref id="B122"><mixed-citation xmlns:xlink="http://www.w3.org/1999/xlink" xlink:type="simple"><person-group><name name-style="western"><surname>Schmiedeknecht</surname><given-names>O</given-names></name></person-group> (<year>1930</year>) <source>Die Hymenopteren Nord- und Mitteleuropas mit Einschluss von England, Südschweiz, Südtirol und Ungarn nach ihren Gattungen und zum grossen Teil auch nach ihren Arten analytisch bearbeitet.</source> 2<sup>nd</sup> ed., <publisher-loc>Jena</publisher-loc>, 1062 pp.</mixed-citation></ref><ref id="B40"><mixed-citation xmlns:xlink="http://www.w3.org/1999/xlink" xlink:type="simple"><person-group><name name-style="western"><surname>Hedicke</surname><given-names>H</given-names></name></person-group> (<year>1939</year>) <source>Hymenopterorum Catalogus 11, <tp:taxon-name><tp:taxon-name-part taxon-name-part-type="family">Gasteruptiidae</tp:taxon-name-part></tp:taxon-name>.</source><publisher-loc>s’Gravenhage</publisher-loc>, <size units="page">54 pp</size>.</mixed-citation></ref><ref id="B29"><mixed-citation xmlns:xlink="http://www.w3.org/1999/xlink" xlink:type="simple"><person-group><name name-style="western"><surname>Ferrière</surname><given-names>C</given-names></name></person-group> (<year>1946</year>) <article-title>Les <italic><tp:taxon-name><tp:taxon-name-part taxon-name-part-type="genus">Gasteruption</tp:taxon-name-part></tp:taxon-name></italic> de la Suisse (Hym. <tp:taxon-name><tp:taxon-name-part taxon-name-part-type="family">Evaniidae</tp:taxon-name-part></tp:taxon-name>).</article-title><source>Mitteillungen der Schweizerischen Entomologischen Gesellschaft Bern</source><volume>20</volume>: <fpage>232</fpage>–<lpage>248</lpage>.</mixed-citation></ref><ref id="B68"><mixed-citation xmlns:xlink="http://www.w3.org/1999/xlink" xlink:type="simple"><person-group><name name-style="western"><surname>Leclercq</surname><given-names>J</given-names></name></person-group> (<year>1948</year>) <article-title>Evaniides et Gastéruptionides de Belgique.</article-title><source>Labillionea</source><volume>48</volume>(<issue>9–10</issue>): <fpage>74</fpage>–<lpage>77</lpage>.</mixed-citation></ref><ref id="B43"><mixed-citation xmlns:xlink="http://www.w3.org/1999/xlink" xlink:type="simple"><person-group><name name-style="western"><surname>Hellén</surname><given-names>W</given-names></name></person-group> (<year>1950</year>) <article-title>Die Evaniiden Finnlands (Hym.).</article-title><source>Notulae Entomolgicae</source><volume>30</volume>: <fpage>1</fpage>–<lpage>5</lpage>.</mixed-citation></ref><ref id="B140"><mixed-citation xmlns:xlink="http://www.w3.org/1999/xlink" xlink:type="simple"><person-group><name name-style="western"><surname>Townes</surname><given-names>HK</given-names></name></person-group> (<year>1950</year>) <article-title>The Nearctic species of <tp:taxon-name><tp:taxon-name-part taxon-name-part-type="family">Gasteruptiidae</tp:taxon-name-part></tp:taxon-name> (<tp:taxon-name><tp:taxon-name-part taxon-name-part-type="order">Hymenoptera</tp:taxon-name-part></tp:taxon-name>).</article-title><source>Proceedings of the United States National Museum</source><volume>100</volume>: <fpage>85</fpage>–<lpage>145</lpage>. doi: <ext-link ext-link-type="doi" xlink:href="10.5479/si.00963801.100-3259.85" xlink:type="simple">10.5479/si.00963801.100-3259.85</ext-link></mixed-citation></ref><ref id="B126"><mixed-citation xmlns:xlink="http://www.w3.org/1999/xlink" xlink:type="simple"><person-group><name name-style="western"><surname>Šedivý</surname><given-names>J</given-names></name></person-group> (<year>1958</year>) <article-title>Die tschechoslowakische Arten der Gasteruptioniden (Hym.).</article-title><source>Acta Societas Entomologicae Cechosloveniae, Praha (= Časopis Československé Společnosti Entomologické)</source><volume>55</volume>: <fpage>34</fpage>–<lpage>43</lpage>.</mixed-citation></ref><ref id="B38"><mixed-citation xmlns:xlink="http://www.w3.org/1999/xlink" xlink:type="simple"><person-group><name name-style="western"><surname>Györfi</surname><given-names>J</given-names></name><name name-style="western"><surname>Bajári</surname><given-names>EN</given-names></name></person-group> (<year>1962</year>) <article-title>9. család: <tp:taxon-name><tp:taxon-name-part taxon-name-part-type="subfamily">Gasteruptionidae</tp:taxon-name-part></tp:taxon-name>-Dárdahordozó fürkészek.</article-title><source>15. Fürkészdarázs-Alkatúak 12. <tp:taxon-name><tp:taxon-name-part taxon-name-part-type="superfamily">Ichneumonoidea</tp:taxon-name-part></tp:taxon-name> 12. <tp:taxon-name><tp:taxon-name-part taxon-name-part-type="order">Hymenoptera</tp:taxon-name-part></tp:taxon-name> 11 (1).</source><publisher-loc>Fauna Hungariae</publisher-loc><volume>61</volume>: <fpage>41</fpage>–<lpage>51</lpage>.</mixed-citation></ref><ref id="B121"><mixed-citation xmlns:xlink="http://www.w3.org/1999/xlink" xlink:type="simple"><person-group><name name-style="western"><surname>Schmidt</surname><given-names>K</given-names></name></person-group> (<year>1969</year>) <article-title>Beiträge zur Kenntnis der Hymenopterenfauna des Mittelrheingebietes, insbesondere des mainzer Sandes.</article-title><source>Mainzer Naturwissenschaftliches Archiv</source><volume>8</volume>: <fpage>292</fpage>–<lpage>302</lpage>.</mixed-citation></ref><ref id="B23"><mixed-citation xmlns:xlink="http://www.w3.org/1999/xlink" xlink:type="simple"><person-group><name name-style="western"><surname>Dolfuss</surname><given-names>H</given-names></name></person-group> (<year>1982</year>) <article-title>Die Gasteruptioniden des Bezirkes Scheibbs (Niederösterreich) (<tp:taxon-name><tp:taxon-name-part taxon-name-part-type="class">Insecta</tp:taxon-name-part></tp:taxon-name>: <tp:taxon-name><tp:taxon-name-part taxon-name-part-type="order">Hymenoptera</tp:taxon-name-part></tp:taxon-name>, <tp:taxon-name><tp:taxon-name-part taxon-name-part-type="superfamily">Evanioidea</tp:taxon-name-part></tp:taxon-name>, <tp:taxon-name><tp:taxon-name-part taxon-name-part-type="subfamily">Gasteruptionidae</tp:taxon-name-part></tp:taxon-name>).</article-title><source>Entomofauna</source><volume>3</volume>(<issue>2</issue>): <fpage>21</fpage>–<lpage>25</lpage>.</mixed-citation></ref><ref id="B99"><mixed-citation xmlns:xlink="http://www.w3.org/1999/xlink" xlink:type="simple"><person-group><name name-style="western"><surname>Oehlke</surname><given-names>J</given-names></name></person-group> (<year>1984</year>) <article-title>Beiträge zur Insektenfauna der DDR: <tp:taxon-name><tp:taxon-name-part taxon-name-part-type="order">Hymenoptera</tp:taxon-name-part></tp:taxon-name>-<tp:taxon-name><tp:taxon-name-part taxon-name-part-type="superfamily">Evanioidea</tp:taxon-name-part></tp:taxon-name>, <tp:taxon-name><tp:taxon-name-part taxon-name-part-type="superfamily">Stephanoidea</tp:taxon-name-part></tp:taxon-name>, <tp:taxon-name><tp:taxon-name-part taxon-name-part-type="superfamily">Trigonalyoidea</tp:taxon-name-part></tp:taxon-name>.</article-title><source>Faunistische Abhandlungen der staatliche Museum für Tierkunde, Dresden</source><volume>11</volume>: <fpage>161</fpage>–<lpage>190</lpage>.</mixed-citation></ref><ref id="B102"><mixed-citation xmlns:xlink="http://www.w3.org/1999/xlink" xlink:type="simple"><person-group><name name-style="western"><surname>Ortega</surname><given-names>G</given-names></name><name name-style="western"><surname>Baez</surname><given-names>M</given-names></name></person-group> (<year>1985</year>) <article-title><tp:taxon-name><tp:taxon-name-part taxon-name-part-type="family">Aulacidae</tp:taxon-name-part></tp:taxon-name> y <tp:taxon-name><tp:taxon-name-part taxon-name-part-type="family">Gasteruptiidae</tp:taxon-name-part></tp:taxon-name>, das nuevas familias para la fauna del Archipelago Canario (Ins., <tp:taxon-name><tp:taxon-name-part taxon-name-part-type="order">Hymenoptera</tp:taxon-name-part></tp:taxon-name>). Actas do II Congresso Iberico de Entomologica. Boletim da Sociedade Portuguesa de Entomologia, Supl.</article-title><volume>1</volume>(<issue>2</issue>): <fpage>507</fpage>–<lpage>516</lpage>.</mixed-citation></ref><ref id="B75"><mixed-citation xmlns:xlink="http://www.w3.org/1999/xlink" xlink:type="simple"><person-group><name name-style="western"><surname>Madl</surname><given-names>M</given-names></name></person-group> (<year>1987a</year>) <article-title>Über <tp:taxon-name><tp:taxon-name-part taxon-name-part-type="family">Gasteruptiidae</tp:taxon-name-part></tp:taxon-name> aus Oberösterreich (<tp:taxon-name><tp:taxon-name-part taxon-name-part-type="order">Hymenoptera</tp:taxon-name-part></tp:taxon-name>, <tp:taxon-name><tp:taxon-name-part taxon-name-part-type="superfamily">Evanioidea</tp:taxon-name-part></tp:taxon-name>).</article-title><source>Linzer Biologische Beiträge</source><volume>19</volume>(<issue>2</issue>): <fpage>401</fpage>–<lpage>405</lpage>.</mixed-citation></ref><ref id="B76"><mixed-citation xmlns:xlink="http://www.w3.org/1999/xlink" xlink:type="simple"><person-group><name name-style="western"><surname>Madl</surname><given-names>M</given-names></name></person-group> (<year>1987b</year>) <article-title>Über <tp:taxon-name><tp:taxon-name-part taxon-name-part-type="family">Gasteruptiidae</tp:taxon-name-part></tp:taxon-name> aus Niederösterreich (<tp:taxon-name><tp:taxon-name-part taxon-name-part-type="order">Hymenoptera</tp:taxon-name-part></tp:taxon-name>, <tp:taxon-name><tp:taxon-name-part taxon-name-part-type="superfamily">Evanioidea</tp:taxon-name-part></tp:taxon-name>).</article-title><source>Faunistische Abhandlungen Staatliches Museum für Tierkunde Dresden</source><volume>15</volume>(<issue>4</issue>): <fpage>21</fpage>–<lpage>25</lpage>.</mixed-citation></ref><ref id="B77"><mixed-citation xmlns:xlink="http://www.w3.org/1999/xlink" xlink:type="simple"><person-group><name name-style="western"><surname>Madl</surname><given-names>M</given-names></name></person-group> (<year>1988a</year>) <article-title>Die <tp:taxon-name><tp:taxon-name-part taxon-name-part-type="family">Gasteruptiidae</tp:taxon-name-part></tp:taxon-name> Sardiniens (<tp:taxon-name><tp:taxon-name-part taxon-name-part-type="order">Hymenoptera</tp:taxon-name-part></tp:taxon-name>, <tp:taxon-name><tp:taxon-name-part taxon-name-part-type="superfamily">Evanioidea</tp:taxon-name-part></tp:taxon-name>).</article-title><source>Nachrichtenblatt der Bayerischen Entomologen</source><volume>37</volume>: <fpage>12</fpage>–<lpage>17</lpage>.</mixed-citation></ref><ref id="B80"><mixed-citation xmlns:xlink="http://www.w3.org/1999/xlink" xlink:type="simple"><person-group><name name-style="western"><surname>Madl</surname><given-names>M</given-names></name></person-group> (<year>1989a</year>) <article-title>Über <tp:taxon-name><tp:taxon-name-part taxon-name-part-type="family">Gasteruptiidae</tp:taxon-name-part></tp:taxon-name> aus Tirol und Vorarlberg (<tp:taxon-name><tp:taxon-name-part taxon-name-part-type="order">Hymenoptera</tp:taxon-name-part></tp:taxon-name>, <tp:taxon-name><tp:taxon-name-part taxon-name-part-type="superfamily">Evanioidea</tp:taxon-name-part></tp:taxon-name>).</article-title><source>Berichte des naturwissenschaftlich-medizinischen Vereins in Innsbruck</source><volume>76</volume>: <fpage>159</fpage>–<lpage>163</lpage>.</mixed-citation></ref><ref id="B81"><mixed-citation xmlns:xlink="http://www.w3.org/1999/xlink" xlink:type="simple"><person-group><name name-style="western"><surname>Madl</surname><given-names>M</given-names></name></person-group> (<year>1989b</year>) <article-title>Über <tp:taxon-name><tp:taxon-name-part taxon-name-part-type="family">Gasteruptiidae</tp:taxon-name-part></tp:taxon-name> aus Jugoslawien (<tp:taxon-name><tp:taxon-name-part taxon-name-part-type="order">Hymenoptera</tp:taxon-name-part></tp:taxon-name>, <tp:taxon-name><tp:taxon-name-part taxon-name-part-type="superfamily">Evanioidea</tp:taxon-name-part></tp:taxon-name>).</article-title><source>Nachrichtenblatt der Bayerischen Entomologen</source><volume>38</volume>: <fpage>40</fpage>–<lpage>45</lpage>.</mixed-citation></ref><ref id="B82"><mixed-citation xmlns:xlink="http://www.w3.org/1999/xlink" xlink:type="simple"><person-group><name name-style="western"><surname>Madl</surname><given-names>M</given-names></name></person-group> (<year>1990a</year>) <article-title>Beitrag zur Kenntnis des <tp:taxon-name><tp:taxon-name-part taxon-name-part-type="family">Gasteruptiidae</tp:taxon-name-part></tp:taxon-name> Griechenlands (<tp:taxon-name><tp:taxon-name-part taxon-name-part-type="class">Insecta</tp:taxon-name-part></tp:taxon-name>, <tp:taxon-name><tp:taxon-name-part taxon-name-part-type="order">Hymenoptera</tp:taxon-name-part></tp:taxon-name>, <tp:taxon-name><tp:taxon-name-part taxon-name-part-type="superfamily">Evanioidea</tp:taxon-name-part></tp:taxon-name>).</article-title><source>Faunistische Abhandlungen Staatliches Museum für Tierkunde Dresden</source><volume>17</volume>(<issue>14</issue>): <fpage>127</fpage>–<lpage>130</lpage>.</mixed-citation></ref><ref id="B83"><mixed-citation xmlns:xlink="http://www.w3.org/1999/xlink" xlink:type="simple"><person-group><name name-style="western"><surname>Madl</surname><given-names>M</given-names></name></person-group> (<year>1990b</year>) <article-title>Über <tp:taxon-name><tp:taxon-name-part taxon-name-part-type="family">Gasteruptiidae</tp:taxon-name-part></tp:taxon-name> aus Kärnten und Steiermark (<tp:taxon-name><tp:taxon-name-part taxon-name-part-type="order">Hymenoptera</tp:taxon-name-part></tp:taxon-name>, <tp:taxon-name><tp:taxon-name-part taxon-name-part-type="superfamily">Evanioidea</tp:taxon-name-part></tp:taxon-name>).</article-title><source>Carinthia II 100 (= 180 entire series)</source>, <fpage>479</fpage>–<lpage>484</lpage>.</mixed-citation></ref><ref id="B60"><mixed-citation xmlns:xlink="http://www.w3.org/1999/xlink" xlink:type="simple"><person-group><name name-style="western"><surname>Kozlov</surname><given-names>MA</given-names></name></person-group> (<year>1988</year>) <article-title>Fam. <tp:taxon-name><tp:taxon-name-part taxon-name-part-type="family">Gasteruptiidae</tp:taxon-name-part></tp:taxon-name>.</article-title> In: <person-group><name name-style="western"><surname>Skarlato</surname><given-names>OA</given-names></name></person-group> (<role>Ed.</role>) <source>Keys to the fauna of the USSR 158, 3. <tp:taxon-name><tp:taxon-name-part taxon-name-part-type="order">Hymenoptera</tp:taxon-name-part></tp:taxon-name> 3: 1–268 (Russian).</source><publisher-loc>Translation,</publisher-loc><volume>1994</volume>: <fpage>404</fpage>–<lpage>410</lpage>.</mixed-citation></ref><ref id="B59"><mixed-citation xmlns:xlink="http://www.w3.org/1999/xlink" xlink:type="simple"><person-group><name name-style="western"><surname>Kofler</surname><given-names>A</given-names></name><name name-style="western"><surname>Madl</surname><given-names>M</given-names></name></person-group> (<year>1990</year>) <article-title>Über <tp:taxon-name><tp:taxon-name-part taxon-name-part-type="superfamily">Evanioidea</tp:taxon-name-part></tp:taxon-name> von Osttirol (<tp:taxon-name><tp:taxon-name-part taxon-name-part-type="order">Hymenoptera</tp:taxon-name-part></tp:taxon-name>, <tp:taxon-name><tp:taxon-name-part taxon-name-part-type="family">Evaniidae</tp:taxon-name-part></tp:taxon-name>, <tp:taxon-name><tp:taxon-name-part taxon-name-part-type="family">Gasteruptiidae</tp:taxon-name-part></tp:taxon-name>, <tp:taxon-name><tp:taxon-name-part taxon-name-part-type="family">Aulacidae</tp:taxon-name-part></tp:taxon-name>).</article-title><source>Linzer Biologische Beiträge</source><volume>22</volume>(<issue>2</issue>): <fpage>319</fpage>–<lpage>324</lpage>.</mixed-citation></ref><ref id="B95"><mixed-citation xmlns:xlink="http://www.w3.org/1999/xlink" xlink:type="simple"><person-group><name name-style="western"><surname>Narolsky</surname><given-names>NB</given-names></name><name name-style="western"><surname>Shcherbal</surname><given-names>IS</given-names></name></person-group> (<year>1991</year>) <article-title>New data on <tp:taxon-name><tp:taxon-name-part taxon-name-part-type="family">Gasteruptiidae</tp:taxon-name-part></tp:taxon-name> (<tp:taxon-name><tp:taxon-name-part taxon-name-part-type="order">Hymenoptera</tp:taxon-name-part></tp:taxon-name>, <tp:taxon-name><tp:taxon-name-part taxon-name-part-type="superfamily">Evanoidea</tp:taxon-name-part></tp:taxon-name>) - cleptoparasites of the leaf-cutter bee, <italic><tp:taxon-name><tp:taxon-name-part taxon-name-part-type="genus">Megachile</tp:taxon-name-part> <tp:taxon-name-part taxon-name-part-type="species">rotundata</tp:taxon-name-part></tp:taxon-name></italic>.</article-title><source>Vestnik Zoologii</source><volume>1991</volume>(<issue>1</issue>): <fpage>22</fpage>–<lpage>24</lpage>. [In Russian with English summary]</mixed-citation></ref><ref id="B144"><mixed-citation xmlns:xlink="http://www.w3.org/1999/xlink" xlink:type="simple"><person-group><name name-style="western"><surname>Wall</surname><given-names>I</given-names></name></person-group> (<year>1994</year>) <article-title>Seltene Hymenopteren aus Mittel-, West- und Südeuropa (<tp:taxon-name><tp:taxon-name-part taxon-name-part-type="order">Hymenoptera</tp:taxon-name-part></tp:taxon-name> <tp:taxon-name><tp:taxon-name-part taxon-name-part-type="suborder">Apocrita</tp:taxon-name-part></tp:taxon-name>: <tp:taxon-name><tp:taxon-name-part taxon-name-part-type="superfamily">Stephanoidea</tp:taxon-name-part></tp:taxon-name>, <tp:taxon-name><tp:taxon-name-part taxon-name-part-type="superfamily">Evanioidea</tp:taxon-name-part></tp:taxon-name>, <tp:taxon-name><tp:taxon-name-part taxon-name-part-type="superfamily">Trigonalyoidea</tp:taxon-name-part></tp:taxon-name>).</article-title><source>Entomofauna</source><volume>15</volume>(<issue>14</issue>): <fpage>137</fpage>–<lpage>184</lpage>.</mixed-citation></ref><ref id="B116"><mixed-citation xmlns:xlink="http://www.w3.org/1999/xlink" xlink:type="simple"><person-group><name name-style="western"><surname>Scaramozzino</surname><given-names>PL</given-names></name></person-group> (<year>1995</year>) <article-title><tp:taxon-name><tp:taxon-name-part taxon-name-part-type="order">Hymenoptera</tp:taxon-name-part></tp:taxon-name> <tp:taxon-name><tp:taxon-name-part taxon-name-part-type="superfamily">Trigonalyoidea</tp:taxon-name-part></tp:taxon-name>, <tp:taxon-name><tp:taxon-name-part taxon-name-part-type="superfamily">Evanioidea</tp:taxon-name-part></tp:taxon-name>, <tp:taxon-name><tp:taxon-name-part taxon-name-part-type="superfamily">Stephanoidea</tp:taxon-name-part></tp:taxon-name>.</article-title> In: <person-group><name name-style="western"><surname>Minelli</surname><given-names>A</given-names></name><name name-style="western"><surname>Ruffo</surname><given-names>S</given-names></name><name name-style="western"><surname>Posta</surname><given-names>S</given-names></name></person-group> (<role>Eds</role>) <source>Checklist delli specie della fauna italiana</source><volume>94</volume>: <fpage>1</fpage>–<lpage>4</lpage>.</mixed-citation></ref><ref id="B130"><mixed-citation xmlns:xlink="http://www.w3.org/1999/xlink" xlink:type="simple"><person-group><name name-style="western"><surname>Smith</surname><given-names>DR</given-names></name></person-group> (<year>1996</year>) <article-title>Review of the <tp:taxon-name><tp:taxon-name-part taxon-name-part-type="family">Gasteruptiidae</tp:taxon-name-part></tp:taxon-name> (<tp:taxon-name><tp:taxon-name-part taxon-name-part-type="order">Hymenoptera</tp:taxon-name-part></tp:taxon-name>) of Eastern North America.</article-title><source>Proceedings of the Entomological Society of Washington</source><volume>98</volume>(<issue>3</issue>): <fpage>491</fpage>–<lpage>499</lpage>.</mixed-citation></ref><ref id="B106"><mixed-citation xmlns:xlink="http://www.w3.org/1999/xlink" xlink:type="simple"><person-group><name name-style="western"><surname>Peeters</surname><given-names>TMJ</given-names></name></person-group> (<year>1996</year>) <source><tp:taxon-name><tp:taxon-name-part taxon-name-part-type="family">Gasteruptiidae</tp:taxon-name-part></tp:taxon-name>: 134. In: Zuijlen JW van et al. (eds). Brand-stof. Een inventarisatie van de entomofauna van het natuurreservaat “De Brand”, in 1990.</source><publisher-name>Insektenwerkgroep KNNV-afdeling Tilburg</publisher-name>, <size units="page">228 pp</size>.</mixed-citation></ref><ref id="B97"><mixed-citation xmlns:xlink="http://www.w3.org/1999/xlink" xlink:type="simple"><person-group><name name-style="western"><surname>Neumayer</surname><given-names>J</given-names></name><name name-style="western"><surname>Schwarz</surname><given-names>M</given-names></name><name name-style="western"><surname>Bregant</surname><given-names>E</given-names></name></person-group> (<year>1999</year>) <article-title>Vorläufiges Verzeichnis ausgewählter Hautflügler Kärntens (<tp:taxon-name><tp:taxon-name-part taxon-name-part-type="order">Hymenoptera</tp:taxon-name-part></tp:taxon-name> ohne <tp:taxon-name><tp:taxon-name-part taxon-name-part-type="family">Formicidae</tp:taxon-name-part></tp:taxon-name> und <tp:taxon-name><tp:taxon-name-part taxon-name-part-type="family">Apidae</tp:taxon-name-part></tp:taxon-name>).</article-title> In: <person-group><name name-style="western"><surname>Holzinger</surname><given-names>WE</given-names></name><name name-style="western"><surname>Mildner</surname><given-names>P</given-names></name><name name-style="western"><surname>Rottenburg</surname><given-names>T</given-names></name><name name-style="western"><surname>Wieser</surname><given-names>C</given-names></name></person-group> (<role>Eds</role>) <source>Rote Listen gefährdeter Tiere Kärntens Naturschutz in Kärnten.</source><publisher-loc>Klagenfurt,</publisher-loc><volume>15</volume>: <fpage>213</fpage>–<lpage>231</lpage>.</mixed-citation></ref><ref id="B103"><mixed-citation xmlns:xlink="http://www.w3.org/1999/xlink" xlink:type="simple"><person-group><name name-style="western"><surname>Pagliano</surname><given-names>G</given-names></name><name name-style="western"><surname>Scaramozzino</surname><given-names>PL</given-names></name></person-group> (<year>2000</year>) <article-title><tp:taxon-name><tp:taxon-name-part taxon-name-part-type="family">Gasteruptiidae</tp:taxon-name-part></tp:taxon-name> italiani (<tp:taxon-name><tp:taxon-name-part taxon-name-part-type="order">Hymenoptera</tp:taxon-name-part></tp:taxon-name>: <tp:taxon-name><tp:taxon-name-part taxon-name-part-type="superfamily">Evanioidea</tp:taxon-name-part></tp:taxon-name>).</article-title><source>Bollettino del Museo di Zoologia dell’Università di Torino</source><volume>17</volume>: <fpage>5</fpage>–<lpage>38</lpage>.</mixed-citation></ref><ref id="B114"><mixed-citation xmlns:xlink="http://www.w3.org/1999/xlink" xlink:type="simple"><person-group><name name-style="western"><surname>Saure</surname><given-names>C</given-names></name></person-group> (<year>2001</year>) <article-title><tp:taxon-name><tp:taxon-name-part taxon-name-part-type="superfamily">Trigonalyoidea</tp:taxon-name-part></tp:taxon-name>, <tp:taxon-name><tp:taxon-name-part taxon-name-part-type="superfamily">Evanioidea</tp:taxon-name-part></tp:taxon-name>, <tp:taxon-name><tp:taxon-name-part taxon-name-part-type="superfamily">Stephanoidea</tp:taxon-name-part></tp:taxon-name>.</article-title> In: <person-group><name name-style="western"><surname>Dathe</surname><given-names>HH</given-names></name><name name-style="western"><surname>Taeger</surname><given-names>A</given-names></name><name name-style="western"><surname>Blank</surname><given-names>SM</given-names></name></person-group> (<role>Eds</role>) <source>Verzeichnis der Hautflügler Deutschlands (Entomofauna Germanica 4). Entomologische Nachrichten und Berichte, Dresden.</source><publisher-loc>Beiheft</publisher-loc><volume>7</volume>: <fpage>29</fpage>–<lpage>30</lpage>.</mixed-citation></ref><ref id="B151"><mixed-citation xmlns:xlink="http://www.w3.org/1999/xlink" xlink:type="simple"><person-group><name name-style="western"><surname>Yildirim</surname><given-names>E</given-names></name><name name-style="western"><surname>Çoruh</surname><given-names>S</given-names></name><name name-style="western"><surname>Kolarov</surname><given-names>J</given-names></name><name name-style="western"><surname>Madl</surname><given-names>M</given-names></name></person-group> (<year>2004</year>) <article-title>The <italic><tp:taxon-name><tp:taxon-name-part taxon-name-part-type="genus">Gasteruption</tp:taxon-name-part></tp:taxon-name></italic> (<tp:taxon-name><tp:taxon-name-part taxon-name-part-type="order">Hymenoptera</tp:taxon-name-part></tp:taxon-name>: <tp:taxon-name><tp:taxon-name-part taxon-name-part-type="family">Gasteruptiidae</tp:taxon-name-part></tp:taxon-name>) of Turkey.</article-title><source>Linzer Biologische Beiträge</source><volume>36</volume>(<issue>2</issue>): <fpage>1349</fpage>–<lpage>1352</lpage>.</mixed-citation></ref><ref id="B141"><mixed-citation xmlns:xlink="http://www.w3.org/1999/xlink" xlink:type="simple"><person-group><name name-style="western"><surname>Turrisi</surname><given-names>GF</given-names></name></person-group> (<year>2004</year>) <article-title>The <tp:taxon-name><tp:taxon-name-part taxon-name-part-type="superfamily">Evanioidea</tp:taxon-name-part></tp:taxon-name> of the Campadelli Collection (<tp:taxon-name><tp:taxon-name-part taxon-name-part-type="order">Hymenoptera</tp:taxon-name-part></tp:taxon-name>). (Systematic catalogue of the Campadelli Collection. II).</article-title><source>Annali del Museo Civico di Storia Naturale di Ferrara</source><volume>7</volume>: <fpage>81</fpage>–<lpage>86</lpage>.</mixed-citation></ref><ref id="B146"><mixed-citation xmlns:xlink="http://www.w3.org/1999/xlink" xlink:type="simple"><person-group><name name-style="western"><surname>Westrich</surname><given-names>P</given-names></name></person-group> (<year>2008</year>) <article-title>Zur Überflutungstoleranz von Hymenopteren in Gallen von <italic><tp:taxon-name><tp:taxon-name-part taxon-name-part-type="genus">Lipara</tp:taxon-name-part> <tp:taxon-name-part taxon-name-part-type="species">lucens</tp:taxon-name-part></tp:taxon-name></italic> (<tp:taxon-name><tp:taxon-name-part taxon-name-part-type="order">Diptera</tp:taxon-name-part></tp:taxon-name>: <tp:taxon-name><tp:taxon-name-part taxon-name-part-type="family">Chloropidae</tp:taxon-name-part></tp:taxon-name>).</article-title><source>Eucera</source><volume>1</volume>: <fpage>1</fpage>–<lpage>16</lpage>.</mixed-citation></ref><ref id="B129"><mixed-citation xmlns:xlink="http://www.w3.org/1999/xlink" xlink:type="simple"><person-group><name name-style="western"><surname>Smissen</surname><given-names>J van der</given-names></name></person-group> (<year>2010</year>) <article-title>Teil IV. Beitrag zur Stechimmen-fauna Südfrankreichs (Ardèche, Drôme, Gard, Vaucluse) <tp:taxon-name><tp:taxon-name-part taxon-name-part-type="order">Hymenoptera</tp:taxon-name-part></tp:taxon-name> Aculeata: <tp:taxon-name><tp:taxon-name-part taxon-name-part-type="family">Apidae</tp:taxon-name-part></tp:taxon-name>, <tp:taxon-name><tp:taxon-name-part taxon-name-part-type="family">Chrysididae</tp:taxon-name-part></tp:taxon-name>, <tp:taxon-name><tp:taxon-name-part taxon-name-part-type="family">Scoliidae</tp:taxon-name-part></tp:taxon-name>, <tp:taxon-name><tp:taxon-name-part taxon-name-part-type="family">Vespidae</tp:taxon-name-part></tp:taxon-name>, <tp:taxon-name><tp:taxon-name-part taxon-name-part-type="family">Pompilidae</tp:taxon-name-part></tp:taxon-name>, <tp:taxon-name><tp:taxon-name-part taxon-name-part-type="family">Sphecidae</tp:taxon-name-part></tp:taxon-name>). Verhandlungen des Vereins für Naturwissenschaftliche Heimatforschung zu Hamburg e.V.</article-title><volume>43</volume>: <fpage>355</fpage>–<lpage>415</lpage>.</mixed-citation></ref><ref id="B153"><mixed-citation xmlns:xlink="http://www.w3.org/1999/xlink" xlink:type="simple"><person-group><name name-style="western"><surname>Zhao</surname><given-names>K-X</given-names></name><name name-style="western"><surname>van Achterberg</surname><given-names>C</given-names></name><name name-style="western"><surname>Xu</surname><given-names>Z-F</given-names></name></person-group> (<year>2012</year>) <article-title>A revision of the Chinese <tp:taxon-name><tp:taxon-name-part taxon-name-part-type="family">Gasteruptiidae</tp:taxon-name-part></tp:taxon-name> (<tp:taxon-name><tp:taxon-name-part taxon-name-part-type="order">Hymenoptera</tp:taxon-name-part></tp:taxon-name>, <tp:taxon-name><tp:taxon-name-part taxon-name-part-type="superfamily">Evanioidea</tp:taxon-name-part></tp:taxon-name>).</article-title><source>ZooKeys</source><volume>237</volume>: <fpage>1</fpage>–<lpage>123</lpage>. doi: <ext-link ext-link-type="doi" xlink:href="10.3897/zookeys.237.3956" xlink:type="simple">10.3897/zookeys.237.3956</ext-link></mixed-citation></ref><ref id="B5"><mixed-citation xmlns:xlink="http://www.w3.org/1999/xlink" xlink:type="simple"><person-group><name name-style="western"><surname>van Achterberg</surname><given-names>C</given-names></name></person-group> (<year>2013</year>) <article-title>De Nederlandse hongerwespen (<tp:taxon-name><tp:taxon-name-part taxon-name-part-type="order">Hymenoptera</tp:taxon-name-part></tp:taxon-name>: <tp:taxon-name><tp:taxon-name-part taxon-name-part-type="superfamily">Evanioidea</tp:taxon-name-part></tp:taxon-name>: <tp:taxon-name><tp:taxon-name-part taxon-name-part-type="family">Gasteruptiidae</tp:taxon-name-part></tp:taxon-name>).</article-title><source>Nederlandse Faunistische Mededelingen</source><volume>39</volume>: <fpage>55</fpage>–<lpage>87</lpage>.</mixed-citation></ref><ref id="B127"><mixed-citation xmlns:xlink="http://www.w3.org/1999/xlink" xlink:type="simple"><person-group><name name-style="western"><surname>Semenov</surname><given-names>A</given-names></name></person-group> (<year>1892</year>) <article-title>Revisio Hymenopterorum Musei Zoologici Academiae Caesareae Scientiarum Petropolitanae. III Familia <tp:taxon-name><tp:taxon-name-part taxon-name-part-type="family">Evaniidae</tp:taxon-name-part></tp:taxon-name>.</article-title><source>Bulletin de l’Académie Impériale des Sciences de St.-Pétersbourg, Nouvelle Serie 3</source><volume>35</volume>: <fpage>197</fpage>–<lpage>218</lpage>.</mixed-citation></ref><ref id="B118"><mixed-citation xmlns:xlink="http://www.w3.org/1999/xlink" xlink:type="simple"><person-group><name name-style="western"><surname>Schletterer</surname><given-names>A</given-names></name></person-group> (<year>1889</year>) <article-title>Die Hymenopteren-Gruppe der Evaniiden.</article-title><source>Annalen des Kaiserlich-Königliches Naturhistorischen Hofmuseums</source><volume>4</volume>: <fpage>373</fpage>–<lpage>546</lpage>.</mixed-citation></ref><ref id="B56"><mixed-citation xmlns:xlink="http://www.w3.org/1999/xlink" xlink:type="simple"><person-group><name name-style="western"><surname>Kieffer</surname><given-names>JJ</given-names></name></person-group> (<year>1904a</year>) <article-title>Gasteruption.</article-title> In: <person-group><name name-style="western"><surname>André</surname><given-names>E</given-names></name></person-group> (<role>Ed.</role>) <source>: Species des Hyménoptères d', Europe &amp; d’Algerie 7–2, <tp:taxon-name><tp:taxon-name-part taxon-name-part-type="family">Cynipidae</tp:taxon-name-part></tp:taxon-name> II, <tp:taxon-name><tp:taxon-name-part taxon-name-part-type="family">Evaniidae</tp:taxon-name-part></tp:taxon-name>, <tp:taxon-name><tp:taxon-name-part taxon-name-part-type="family">Stephaniidae</tp:taxon-name-part></tp:taxon-name>, Suppl.</source><publisher-loc>Paris</publisher-loc>, Cynipidae,  <fpage>1</fpage>–<lpage>748</lpage>.</mixed-citation></ref><ref id="B57"><mixed-citation xmlns:xlink="http://www.w3.org/1999/xlink" xlink:type="simple"><person-group><name name-style="western"><surname>Kieffer</surname><given-names>JJ</given-names></name></person-group> (<year>1904b</year>) <article-title>Beschreibung neuer Proctotrypiden und Evaniiden</article-title>. <source>Arkiv für Zoologie</source><volume>1</volume>: <fpage>525</fpage>–<lpage>562</lpage>.</mixed-citation></ref><ref id="B88"><mixed-citation xmlns:xlink="http://www.w3.org/1999/xlink" xlink:type="simple"><person-group><name name-style="western"><surname>Malyshev</surname><given-names>SI</given-names></name></person-group> (<year>1965</year>) <article-title/><source>Abteilung für Systematik, Okologie und Geographie der Tiere</source><volume>92</volume>: <fpage>239</fpage>–<lpage>288</lpage>.</mixed-citation></ref></ref-list></tp:taxon-treatment>
