# Supplementary material for: Review of Gasteruption Latreille (Hymenoptera, Gasteruptiidae) from Iran and Turkey, with the description of 15 new species
Source: Zookeys. 2014 Nov 28;(458):1–187. doi: 10.3897/zookeys.458.8531 (PMC4283360; doi:10.3897/zookeys.458.8531)
Supplement: XML Treatment for Gasteruption brevibasale [file zookeys.458.8531-treatment4.xml]

<!DOCTYPE tp:taxon-treatment
  PUBLIC "-//TaxonX//DTD Taxonomic Treatment Publishing DTD v0 20100105//EN" "tax-treatment-NSO.dtd">
<tp:taxon-treatment xmlns:tp="http://www.plazi.org/taxpub"><tp:treatment-meta><kwd-group><label>Taxon classification</label><kwd><named-content content-type="kingdom">Animalia</named-content></kwd><kwd><named-content content-type="order">Hymenoptera</named-content></kwd><kwd><named-content content-type="family">Gasteruptiidae</named-content></kwd></kwd-group><mixed-citation publication-type="journal"><person-group><name><surname>van Achterberg</surname><given-names>Cornelis</given-names></name><name><surname>Talebi</surname><given-names>Ali Asghar</given-names></name></person-group><article-title>Review of <italic><tp:taxon-name><tp:taxon-name-part taxon-name-part-type="genus">Gasteruption</tp:taxon-name-part></tp:taxon-name></italic> Latreille (<tp:taxon-name><tp:taxon-name-part taxon-name-part-type="order">Hymenoptera</tp:taxon-name-part></tp:taxon-name>, <tp:taxon-name><tp:taxon-name-part taxon-name-part-type="family">Gasteruptiidae</tp:taxon-name-part></tp:taxon-name>) from Iran and Turkey, with the description of 15 new species</article-title><source>Zookeys</source><day>28</day><month>11</month><year>2014</year><volume>2014</volume><issue>458</issue><fpage>1</fpage><lpage>187</lpage><pub-id pub-id-type="doi">10.3897/zookeys.458.8531</pub-id></mixed-citation></tp:treatment-meta><tp:nomenclature><tp:taxon-name>
                        <tp:taxon-name-part taxon-name-part-type="genus">Gasteruption</tp:taxon-name-part>
                        <tp:taxon-name-part taxon-name-part-type="species">brevibasale</tp:taxon-name-part>
                        <object-id xmlns:xlink="http://www.w3.org/1999/xlink" content-type="zoobank" xlink:type="simple">http://zoobank.org/A4C553E7-143F-4A56-89D3-6225B626DC7F</object-id>
                    </tp:taxon-name><tp:taxon-authority>van Achterberg &amp; Saure</tp:taxon-authority><tp:taxon-status xmlns:xlink="http://www.w3.org/1999/xlink" xlink:type="simple">sp. n.</tp:taxon-status><xref ref-type="fig" rid="F10">Figs 48</xref><xref ref-type="fig" rid="F11">–62</xref></tp:nomenclature><tp:treatment-sec sec-type="Type material"><title>Type material.</title><p>Holotype, ♀ (RMNH), “TR [= <bold>Turkey</bold>], 54 km W [of] Kayseri, Göreme, <named-content xmlns:xlink="http://www.w3.org/1999/xlink" content-type="dwc:verbatimCoordinates" xlink:type="simple">38°39'N, 34°52'E</named-content>, 17.vii.1998, TR-nevA, [C.] Schmid-Egger”. Paratypes (5 ♀): 1 ♀ (CSEC), same label data; 4 ♀ (BZL, RMNH) “Turkey, 15 km W [of] Refahye, W of Erzincan, 1600 m, 7.vii.2000, M. Halada”.</p></tp:treatment-sec><tp:treatment-sec sec-type="Diagnosis"><title>Diagnosis.</title><p>Head in front of occipital carina without depression (Fig. <xref ref-type="fig" rid="F10">54</xref>), in lateral view slightly convex dorsally and occipital carina narrow medio-dorsally and non-lamelliform (Fig. <xref ref-type="fig" rid="F10">48</xref>); vertex and frons matt, finely and densely coriaceous; antesternal carina narrow and non-lamelliform, antesternal carina and prepectal carina medio-ventrally similarly developed (Fig. <xref ref-type="fig" rid="F10">49</xref>); head subquadrate and gradually narrowed behind eyes in dorsal view and temples convex (Fig. <xref ref-type="fig" rid="F10">54</xref>); temple 0.9 times as long as eye in dorsal view; fourth and fifth antennal segments of ♀ 1.2 and 1.1 times as long as third segment, respectively; fourth segment of ♀ 0.7 times as long as second and third segments combined; apical antennal segment 1.8 times as long as penultimate segment; head not protruding below eyes and malar space 0.3 times length of second antennal segment and 0.2 times basal width of mandible and mandibular condylus close to lower level of eyes (Fig. <xref ref-type="fig" rid="F10">53</xref>); mandible dark brown and with deep basal depression; eye setose; propleuron stout, with satin sheen, 0.7 times as long as mesoscutum in front of tegulae and coriaceous (Fig. <xref ref-type="fig" rid="F10">49</xref>); antero-lateral teeth of pronotum absent; mesoscutum stout and inconspicuously setose (Fig. <xref ref-type="fig" rid="F10">50</xref>), anteriorly truncate, matt and largely finely and densely coriaceous; hind femur short and widened (Fig. <xref ref-type="fig" rid="F10">55</xref>), ventro-basally slightly depressed (Figs <xref ref-type="fig" rid="F10">57</xref>, <xref ref-type="fig" rid="F11">60</xref>, <xref ref-type="fig" rid="F11">62</xref>); hind coxa matt and coriaceous (but rugulose postero-dorsally); hind tibia inflated, its basal petiolar part short and wide in dorsal view (Figs <xref ref-type="fig" rid="F10">58</xref>, <xref ref-type="fig" rid="F11">59</xref>, <xref ref-type="fig" rid="F11">61</xref>); ovipositor sheath 0.4 times as long as metasoma, 0.7 times as long as hind tibia and tarsus combined and 1.0–1.2 times as long as hind tibia; apex of ovipositor sheath dark brown; length of body 9–10 mm.</p><!--PageBreak--><!--PageBreak--><p>The new species shares with <italic><tp:taxon-name><tp:taxon-name-part taxon-name-part-type="genus">Gasteruption</tp:taxon-name-part> <tp:taxon-name-part taxon-name-part-type="species">paglianoi</tp:taxon-name-part></tp:taxon-name></italic> the widened hind femur and apically yellowish brown antenna; the new species has the hypopygium (except apically) dark brown (entirely pale yellowish brown in <italic><tp:taxon-name><tp:taxon-name-part taxon-name-part-type="genus">Gasteruption</tp:taxon-name-part> <tp:taxon-name-part taxon-name-part-type="species">paglianoi</tp:taxon-name-part></tp:taxon-name></italic>), the hind femur slightly depressed ventro-basally (slightly convex) and the short and widened basal petiolar part of the hind tibia (medium-sized and narrower).</p></tp:treatment-sec><tp:treatment-sec sec-type="Description"><title>Description.</title><p>Holotype, female, length of body 9.0 mm (of fore wing 4.9 mm).</p><p><italic>Head</italic>. Vertex and frons matt, finely and densely coriaceous and in front of occipital carina without medial depression (Fig. <xref ref-type="fig" rid="F10">54</xref>), in lateral view slightly convex and occipital carina narrow medio-dorsally and non-lamelliform (Fig. <xref ref-type="fig" rid="F10">48</xref>); head subquadrate and gradually narrowed behind eyes in dorsal view, convex laterally (Fig. <xref ref-type="fig" rid="F10">54</xref>); temple 0.9 times as long as eye in dorsal view; fifth antennal segment 1.1 times as long as third segment; clypeus nearly flat medially and only near ventral margin impressed; head not protruding below eyes and malar space 0.3 times as long as second antennal segment (Fig. <xref ref-type="fig" rid="F10">53</xref>).</p><p><italic>Mesosoma</italic>. Length of mesosoma 1.7 times its height; pronotal side high, largely coriaceous with faint rugulae, matt and grooves narrow and distinct; antero-lateral teeth of pronotum absent; propleuron with satin sheen and coriaceous, 0.7 times as long as mesoscutum in front of tegulae and stout (Fig. <xref ref-type="fig" rid="F10">49</xref>); antesternal carina non-lamelliform, antesternal carina and prepectal carina medio-ventrally similarly developed (Fig. <xref ref-type="fig" rid="F10">49</xref>); mesoscutum stout and inconspicuously setose (Fig. <xref ref-type="fig" rid="F10">50</xref>), anteriorly truncate, matt and largely finely and densely coriaceous; scutellum similarly but more superficially sculptured than mesoscutum.</p><p><italic>Legs</italic>. Hind coxa matt and mainly coriaceous, but rugulose postero-dorsally; hind femur distinctly widened (Fig. <xref ref-type="fig" rid="F10">55</xref>) and ventro-basally slightly concave (Figs <xref ref-type="fig" rid="F10">57</xref>, <xref ref-type="fig" rid="F11">60</xref>, <xref ref-type="fig" rid="F11">62</xref>); hind tibia strongly inflated, 3.3 times as long as hind femur and its basal petiolar part short and widened in dorsal view (Figs <xref ref-type="fig" rid="F10">58</xref>, <xref ref-type="fig" rid="F11">59</xref>, <xref ref-type="fig" rid="F11">61</xref>); length of hind femur, tibia and basitarsus 3.1, 3.0 and 3.9 times their width, respectively, and with very short setae; hind basitarsus widened basally in dorsal view and as long as remainder of tarsus; pale hind tibial spurs contrasting with dark brown hind basitarsus.</p><p><italic>Metasoma</italic>. Ovipositor sheath 0.4 times as long as metasoma, 0.7 times as long as hind tibia and tarsus combined and 1.2 times as long as hind tibia; hypopygium shallowly incised (Fig. <xref ref-type="fig" rid="F10">52</xref>).</p><!--PageBreak--><p><italic>Colour.</italic> Black or blackish-brown; tegulae, palpi, pterostigma, ovipositor sheath (including apex), metasoma (but second-fourth tergites orange brown apically) and legs dark brown, but base of fore and middle tibiae and subbasal band of hind tibia ivory; hind tibial spurs yellowish-brown; apex of hypopygium pale brown; wing membrane subhyaline.</p><p><italic>Male.</italic> Unknown.</p><p><italic>Variation</italic>. Length of body of ♀ 9.0–9.8 mm; length of ovipositor sheath 1.0–1.2 times as long as hind tibia; apical 0.3–0.7 of antenna yellowish brown; coxae dark brown or black.</p></tp:treatment-sec><tp:treatment-sec sec-type="Distribution"><title>Distribution.</title><p>Turkey.</p></tp:treatment-sec><tp:treatment-sec sec-type="Biology"><title>Biology.</title><p>Unknown. Collected in July.</p></tp:treatment-sec><tp:treatment-sec sec-type="Etymology"><title>Etymology.</title><p>Named after the short petiolate base of the hind tibia; “brevis”, is Latin for “short”, and “basis”, is Latin for “base”.</p><fig id="F10" position="float" orientation="portrait"><label>Figures 48–58.</label><caption><p><italic><tp:taxon-name><tp:taxon-name-part taxon-name-part-type="genus">Gasteruption</tp:taxon-name-part> <tp:taxon-name-part taxon-name-part-type="species">brevibasale</tp:taxon-name-part></tp:taxon-name></italic> sp. n., female, holotype. <bold>48</bold> head lateral <bold>49</bold> mesosoma lateral <bold>50</bold> mesonotum dorsal <bold>51</bold> antenna <bold>52</bold> hypopygium ventral <bold>53</bold> head anterior <bold>54</bold> head dorsal <bold>55</bold> hind leg <bold>56</bold> apex of ovipositor sheath <bold>57</bold> hind femur latero-ventral <bold>58</bold> hind tibia dorsal.</p></caption><graphic xmlns:xlink="http://www.w3.org/1999/xlink" xlink:href="zookeys-458-001-g010.jpg" position="float" orientation="portrait" xlink:type="simple" id="oo_34679.jpg"/></fig><fig id="F11" position="float" orientation="portrait"><label>Figures 59–62.</label><caption><p><italic><tp:taxon-name><tp:taxon-name-part taxon-name-part-type="genus">Gasteruption</tp:taxon-name-part> <tp:taxon-name-part taxon-name-part-type="species">brevibasale</tp:taxon-name-part></tp:taxon-name></italic> sp. n., female, paratypes. <bold>59, 61</bold> hind tibia dorsal <bold>60, 62</bold> hind femur latero-ventral.</p></caption><graphic xmlns:xlink="http://www.w3.org/1999/xlink" xlink:href="zookeys-458-001-g011.jpg" position="float" orientation="portrait" xlink:type="simple" id="oo_34680.jpg"/></fig></tp:treatment-sec></tp:taxon-treatment>
