# Supplementary material for: Review of Gasteruption Latreille (Hymenoptera, Gasteruptiidae) from Iran and Turkey, with the description of 15 new species
Source: Zookeys. 2014 Nov 28;(458):1–187. doi: 10.3897/zookeys.458.8531 (PMC4283360; doi:10.3897/zookeys.458.8531)
Supplement: XML Treatment for Gasteruption coriacoxale [file zookeys.458.8531-treatment6.xml]

<!DOCTYPE tp:taxon-treatment
  PUBLIC "-//TaxonX//DTD Taxonomic Treatment Publishing DTD v0 20100105//EN" "tax-treatment-NSO.dtd">
<tp:taxon-treatment xmlns:tp="http://www.plazi.org/taxpub"><tp:treatment-meta><kwd-group><label>Taxon classification</label><kwd><named-content content-type="kingdom">Animalia</named-content></kwd><kwd><named-content content-type="order">Hymenoptera</named-content></kwd><kwd><named-content content-type="family">Gasteruptiidae</named-content></kwd></kwd-group><mixed-citation publication-type="journal"><person-group><name><surname>van Achterberg</surname><given-names>Cornelis</given-names></name><name><surname>Talebi</surname><given-names>Ali Asghar</given-names></name></person-group><article-title>Review of <italic><tp:taxon-name><tp:taxon-name-part taxon-name-part-type="genus">Gasteruption</tp:taxon-name-part></tp:taxon-name></italic> Latreille (<tp:taxon-name><tp:taxon-name-part taxon-name-part-type="order">Hymenoptera</tp:taxon-name-part></tp:taxon-name>, <tp:taxon-name><tp:taxon-name-part taxon-name-part-type="family">Gasteruptiidae</tp:taxon-name-part></tp:taxon-name>) from Iran and Turkey, with the description of 15 new species</article-title><source>Zookeys</source><day>28</day><month>11</month><year>2014</year><volume>2014</volume><issue>458</issue><fpage>1</fpage><lpage>187</lpage><pub-id pub-id-type="doi">10.3897/zookeys.458.8531</pub-id></mixed-citation></tp:treatment-meta><tp:nomenclature><tp:taxon-name>
                        <tp:taxon-name-part taxon-name-part-type="genus">Gasteruption</tp:taxon-name-part>
                        <tp:taxon-name-part taxon-name-part-type="species">coriacoxale</tp:taxon-name-part>
                        <object-id xmlns:xlink="http://www.w3.org/1999/xlink" content-type="zoobank" xlink:type="simple">http://zoobank.org/AEC7621B-17AC-498D-B99B-F1C75E32C576</object-id>
                    </tp:taxon-name><tp:taxon-authority>van Achterberg</tp:taxon-authority><tp:taxon-status xmlns:xlink="http://www.w3.org/1999/xlink" xlink:type="simple">sp. n.</tp:taxon-status><xref ref-type="fig" rid="F14">Figs 80</xref><xref ref-type="fig" rid="F16">–100</xref></tp:nomenclature><tp:treatment-sec sec-type="Type material"><title>Type material.</title><p>Holotype, ♀ (RMNH), “N. <bold>Iran:</bold> Tehran, Shahriar, M[alaise]T[rap] 25, 11–18.v.2010, M. Khayrandish, RMNH’12”. Paratypes (24 ♀ + 27 ♂): 1 ♂ (RMNH), same label data as holotype; 2 ♀ (RMNH), id., but 7–14.ix.2010; 1 ♀ + 3 ♂ (RMNH, TMUT), id., but 22–29.vi.2010; 1 ♀ (RMNH), id., but 18–25.v.2010; 2 ♂ (RMNH), id, but 5–13.x.2010; 2 ♀ (RMNH, TMUT), id., but 8–15.vi.2010, G 5 or G14; 1 ♀ (RMNH), id., 1–7.ix.2010, G11; 1 ♀ (RMNH), id, but MT 24, 14–20.vii.2010; 1 ♀ (TMUT), id, but 11–18.v.2010; 1 ♀ (RMNH), id, but 1–7.ix.2010; 1 ♀ + 1 ♂ (RMNH), id, but 22–28.ix.2010; 1 ♀ (TMUT), id, but 7–14.ix.2010; 1 ♀ + 1 ♂ (RMNH), id, but 8–15.vi.2010; 1 ♀ (RMNH), id, but 9–16.viii.2010; 1 ♀ + 3 ♂ (RMNH), id, but 15–22.vi.2010; 1 ♀ + 1 ♂ (RMNH, TMUT), id, but 1–8.vi.2010; 1 ♂ (RMNH), id, but 4–11.v.2010; 1 ♂ (RMNH), id, but 29.vi.–6.vii.2010; 2 ♂ (RMNH, TMUT), id., but 28.ix.-5.x.2010; 1 ♀ + 2 ♂ (RMNH), id, but 5–13.x.2010; 1 ♂ (RMNH), id, but 29.vi.-6.vii.2010; 1 ♀ + 1 ♂ (RMNH), id, but 15–22.vi.2010; 2 ♂ (RMNH, TMUT), id., but 15–22.vi.2010; 1 ♀ (RMNH), “N. Iran: Alborz, Karaj, MT 27, 22–28.ix.2010, M. Khayrandish, RMNH’12”; 1 ♀ (RMNH), id, but 15–22.vi.2010, G4; 1 ♀ (RMNH), id, but 5–13.x.2010; 1 ♂ (RMNH), “N. Iran: Qazvin, Zereshk Road, MT5, 7–22.vi.2011, A. Nadimi, RMNH’12”; 3 ♂ (RMNH, TMUT), “N. Iran: Qazvin, Zereshk Road, MT 3 or 5, 26.v.–9.vi.2011, A. Nadimi, RMNH’12”; 1 ♂ (RMNH), id, but 28.vii.-18.viii.2011; 1 ♀ (BZL), “Iran cent., Pasargad env., 8.v.1999, K. Deneš sen.”; 1 ♀ (BZL), “<bold>Turkey</bold>, 15 km E Malatya, 27.vi.2000, M. Halada”; 1 ♀ (BZL), “Turkey, 80 km SW Malatya, Erkenek, 9.vii.[19]97, Ma. Halada”; 1 ♀ (BZL), “Turkey, 20 km W Van, 5.vii.1997, Ma. Halada”.</p></tp:treatment-sec><tp:treatment-sec sec-type="Diagnosis"><title>Diagnosis.</title><p>Head evenly convex dorsally, in front of occipital carina without medio-posterior depression; face rather narrow (Fig. <xref ref-type="fig" rid="F14">84</xref>); frons and vertex superficially coriaceous and with satin sheen (Fig. <xref ref-type="fig" rid="F14">85</xref>), frons with medium-sized punctures; occipital carina non-lamelliform medio-dorsally and dark brown; mandible dark brown basally; propleuron 0.8 times as long as mesoscutum in front of tegulae; antesternal carina narrow and non-lamelliform; middle lobe of mesoscutum with satin sheen, protuberant and coriaceous, medially finely transversely rugulose and with more or less isolated and hardly visible punctures, medio-posteriorly with some rugae and lateral lobe mainly finely coriaceous (Fig. <xref ref-type="fig" rid="F14">82</xref>); scutellum finely coriaceous; mesosoma laterally largely silvery pilose (Fig. <xref ref-type="fig" rid="F14">81</xref>); hind basitarsus entirely dark brown; hind tibia rather swollen and <!--PageBreak-->subbasally pale brown (Fig. <xref ref-type="fig" rid="F14">83</xref>), ivory in male (Figs <xref ref-type="fig" rid="F15">91</xref>, <xref ref-type="fig" rid="F16">98</xref>); ovipositor sheath 0.9–1.2 times as long as body, 1.4–1.7 times as long as metasoma and 4.8–6.5 times hind tibia; white or ivory apical part of ovipositor sheath 0.2–0.7 (rarely 1.0) times as long as hind basitarsus (Fig. <xref ref-type="fig" rid="F14">88</xref>); length of body 7–13 mm; paramere dark brown apically (Fig. <xref ref-type="fig" rid="F15">94</xref>).</p><p>Close to <italic><tp:taxon-name><tp:taxon-name-part taxon-name-part-type="genus">Gasteruption</tp:taxon-name-part> <tp:taxon-name-part taxon-name-part-type="species">schlettereri</tp:taxon-name-part></tp:taxon-name></italic> Magretti, but the new species has the antesternal carina non-lamelliform (rather narrow lamelliform in <italic><tp:taxon-name><tp:taxon-name-part taxon-name-part-type="genus">Gasteruption</tp:taxon-name-part> <tp:taxon-name-part taxon-name-part-type="species">schlettereri</tp:taxon-name-part></tp:taxon-name></italic>), the frons with medium-sized punctures (absent), the hypopygium pale brown apically (dark brown) and the hind basitarsus tricoloured (uni- and bicoloured of males and females, respectively).</p><p>Similar to the East Palaearctic <italic><tp:taxon-name><tp:taxon-name-part taxon-name-part-type="genus">Gasteruption</tp:taxon-name-part> <tp:taxon-name-part taxon-name-part-type="species">gracilis</tp:taxon-name-part></tp:taxon-name></italic> Alekseev, 1995, and <italic><tp:taxon-name><tp:taxon-name-part taxon-name-part-type="genus">Gasteruption</tp:taxon-name-part> <tp:taxon-name-part taxon-name-part-type="species">dimidiatum</tp:taxon-name-part></tp:taxon-name></italic> Semenov, 1892. The new species has the mesoscutum with small punctures anteriorly and with transverse rugae medio-posteriorly (entirely very finely coriaceous in <italic><tp:taxon-name><tp:taxon-name-part taxon-name-part-type="genus">Gasteruption</tp:taxon-name-part> <tp:taxon-name-part taxon-name-part-type="species">gracilis</tp:taxon-name-part></tp:taxon-name></italic> and with large isolated punctures in <italic><tp:taxon-name><tp:taxon-name-part taxon-name-part-type="genus">Gasteruption</tp:taxon-name-part> <tp:taxon-name-part taxon-name-part-type="species">dimidiatum</tp:taxon-name-part></tp:taxon-name></italic>), the hypopygium of female is black (orange-brown in <italic><tp:taxon-name><tp:taxon-name-part taxon-name-part-type="genus">Gasteruption</tp:taxon-name-part> <tp:taxon-name-part taxon-name-part-type="species">dimidiatum</tp:taxon-name-part></tp:taxon-name></italic>), the pronotal side is at least partly conspicuously setose (inconspicuously shortly setose in <italic><tp:taxon-name><tp:taxon-name-part taxon-name-part-type="genus">Gasteruption</tp:taxon-name-part> <tp:taxon-name-part taxon-name-part-type="species">gracilis</tp:taxon-name-part></tp:taxon-name></italic>) and the apex of the ovipositor sheath ivory (dark brown or yellowish-brown in <italic><tp:taxon-name><tp:taxon-name-part taxon-name-part-type="genus">Gasteruption</tp:taxon-name-part> <tp:taxon-name-part taxon-name-part-type="species">dimidiatum</tp:taxon-name-part></tp:taxon-name></italic>). Resembles the Central Asian <italic><tp:taxon-name><tp:taxon-name-part taxon-name-part-type="genus">Gasteruption</tp:taxon-name-part> <tp:taxon-name-part taxon-name-part-type="species">praestans</tp:taxon-name-part></tp:taxon-name></italic> Semenov &amp; Kostylev, 1928, but the new species has the occipital carina non-lamelliform (narrow lamelliform in <italic><tp:taxon-name><tp:taxon-name-part taxon-name-part-type="genus">Gasteruption</tp:taxon-name-part> <tp:taxon-name-part taxon-name-part-type="species">praestans</tp:taxon-name-part></tp:taxon-name></italic>), the apex of the ovipositor sheath ivory (dark brown) and the head rather slender (rather wide). Specimens with rather long parallel-sided head may be easily confused with the European <italic><tp:taxon-name><tp:taxon-name-part taxon-name-part-type="genus">Gasteruption</tp:taxon-name-part> <tp:taxon-name-part taxon-name-part-type="species">phragmiticola</tp:taxon-name-part></tp:taxon-name></italic> Saure, 2006. The new species has the hind coxa coriaceous or finely rugulose dorsally (distinctly rugose (male) or rugulose (female) in <italic><tp:taxon-name><tp:taxon-name-part taxon-name-part-type="genus">Gasteruption</tp:taxon-name-part> <tp:taxon-name-part taxon-name-part-type="species">phragmiticola</tp:taxon-name-part></tp:taxon-name></italic>), the face narrower (rather wide), the propleuron in ventral view slightly slenderer (less slender), and part of the punctures of the middle lobe of mesoscutum separated from rugulae or punctures obsolescent (punctures as far as differentiated connected to rugae). The head in dorsal view is subparallel-sided in <italic><tp:taxon-name><tp:taxon-name-part taxon-name-part-type="genus">Gasteruption</tp:taxon-name-part> <tp:taxon-name-part taxon-name-part-type="species">phragmiticola</tp:taxon-name-part></tp:taxon-name></italic> and usually more narrowed in the new species, but sometimes also subparallel-sided in the new species.</p></tp:treatment-sec><tp:treatment-sec sec-type="Description"><title>Description.</title><p>Female, length of body 7.5 mm (of fore wing 3.7 mm).</p><p><italic>Head</italic>. Head evenly convex dorsally, without medio-posterior depression; face, frons anteriorly and temples inconspicuously pilose; occipital carina non-lamelliform, dark brown (Fig. <xref ref-type="fig" rid="F14">80</xref>); third and fourth antennal segments 1.3 and 1.8 times as long as second segment, apical segment 1.7 times as long as penultimate segment; face rather narrow (Fig. <xref ref-type="fig" rid="F14">84</xref>); frons and vertex superficially coriaceous and with satin sheen (Fig. <xref ref-type="fig" rid="F14">85</xref>), frons with separate punctures; ventrally head not enlarged in anterior view (Fig. <xref ref-type="fig" rid="F14">84</xref>), malar space short, 0.3 times as long as second antennal segment.</p><p><italic>Mesosoma</italic>. Length of mesosoma 1.8 times its height; propleuron 0.8 times as long as mesoscutum in front of tegulae, stout posteriorly; laterally pronotum entirely coriaceous except for crenulate grooves and partly pilose, with a small acute tooth antero-ventrally; antesternal carina non-lamelliform and narrow; middle lobe of mesoscutum with satin sheen, protuberant and coriaceous, medially finely transversely rugulose and with more or less isolated and hardly visible punctures, medio-posteriorly with some rugae and lateral lobe mainly finely coriaceous (Fig. <xref ref-type="fig" rid="F14">82</xref>); scutellum finely coriaceous; laterally most of mesosoma silvery pilose (Fig. <xref ref-type="fig" rid="F14">81</xref>).</p><!--PageBreak--><!--PageBreak--><p><italic>Legs</italic>. Length of hind femur, tibia and basitarsus 4.7, 4.3 and 5.0 times their width, respectively; hind tibia rather swollen and ventrally curved (Fig. <xref ref-type="fig" rid="F14">83</xref>); fore coxa close to mesopleuron; hind coxa finely coriaceous dorsally; hind basitarsus moderately widened dorso-basally.</p><p><italic>Metasoma</italic>. Ovipositor sheath 0.9 times as long as body, 1.4 times as long as metasoma, 2.8 times as long as hind tibia and tarsus combined and 4.8 times hind tibia; ivory apical part of ovipositor sheath 0.2 times as long as hind basitarsus; apical half of hypopygium incised.</p><!--PageBreak--><p><italic>Colour.</italic> Dark brown or blackish brown; mandible dark brown basally; trochantelli, palpi, tegulae, hind tibia basally and hind tarsus, brown; fore and middle tarsi pale brown; bases of fore and middle tibiae and apex of ovipositor sheath ivory; apex of second tergite of metasoma yellowish brown, apex of hypopygium dark brown; wing membrane subhyaline.</p><p><italic>Male.</italic> Very similar to female, but middle lobe of mesoscutum rugulose with some punctures to mainly rugose (Figs <xref ref-type="fig" rid="F15">90</xref>, <xref ref-type="fig" rid="F16">96</xref>), pronotal side with some rugulae ventrally, hind coxa usually rugulose dorsally and malar space nearly absent (Fig. <xref ref-type="fig" rid="F15">89</xref>). Third antennal segment 1.5–1.6 times as long as second segment, fourth segment 1.6–1.8 times third segment and 0.9–1.0 times as long as second and third segments combined, fifth segment about as long as fourth segment (Figs <xref ref-type="fig" rid="F15">92</xref>, <xref ref-type="fig" rid="F16">97</xref>); hind tibia dark brown and with wide subbasal white or ivory band, only ventrally white and dorsally ivory or pale brown (Figs <xref ref-type="fig" rid="F15">91</xref>, <xref ref-type="fig" rid="F16">98</xref>), rarely (as in holotype) brown subbasally; hind tibia usually dark brown ventrally (except subbasally), but more or less yellowish brown in pale specimens (Fig. <xref ref-type="fig" rid="F16">98</xref>); mandible usually dark brown basally, but sometimes yellowish basally; hind tarsus brown or dark brown; apex of paramere dark brown (Fig. <xref ref-type="fig" rid="F15">94</xref>).</p><!--PageBreak--><p><italic>Variation.</italic> Length of body of ♀ 7.5–13.4 mm (of ♂ 7.6–9.8 mm); variable in colour: dark forms (as holotype) have metasoma and mandible dark brown and hind tibia subbasally brown or rarely dark brown; pale forms have second-fourth tergites largely and fifth tergite partly orange brown and hind tibia ivory subbasally; most of specimens are intermediate, either mainly dark brown or black, some pale specimens have also the mandible yellowish brown basally and males have the hind tibia more or less yellowish-brown ventrally (Fig. <xref ref-type="fig" rid="F16">98</xref>). Vertex matt or with satin sheen; mesoscutum often with some large but shallow punctures medially; ovipositor sheath 0.9–1.2 times as long as body, 1.4–1.7 times as long as metasoma and 4.8–6.5 times hind tibia; white or ivory apical part of ovipositor sheath 0.2–0.7 (rarely 1.0) times as long as hind basitarsus; palpi brown or dark brown.</p></tp:treatment-sec><tp:treatment-sec sec-type="Distribution"><title>Distribution.</title><p>Iran, Turkey.</p></tp:treatment-sec><tp:treatment-sec sec-type="Biology"><title>Biology.</title><p>Unknown. Collected in May-October.</p></tp:treatment-sec><tp:treatment-sec sec-type="Etymology"><title>Etymology.</title><p>Name derived from “coriaceus”, (Latin for “leathery”) and “coxis”, (Latin for “hip”) because of the leathery sculptured hind coxae.</p></tp:treatment-sec><tp:treatment-sec sec-type="Notes"><title>Notes.</title><p>Especially small specimens are darker than large specimens and have usually a shorter ovipositor sheath.</p><fig id="F14" position="float" orientation="portrait"><label>Figures 80–88.</label><caption><p><italic><tp:taxon-name><tp:taxon-name-part taxon-name-part-type="genus">Gasteruption</tp:taxon-name-part> <tp:taxon-name-part taxon-name-part-type="species">coriacoxale</tp:taxon-name-part></tp:taxon-name></italic> sp. n., female, holotype. <bold>80</bold> head lateral <bold>81</bold> mesosoma lateral <bold>82</bold> mesonotum dorsal <bold>83</bold> hind leg <bold>84</bold> head anterior <bold>85</bold> head dorsal <bold>86</bold> fore wing <bold>87</bold> hypopygium ventral <bold>88</bold> apex of ovipositor sheath.</p></caption><graphic xmlns:xlink="http://www.w3.org/1999/xlink" xlink:href="zookeys-458-001-g014.jpg" position="float" orientation="portrait" xlink:type="simple" id="oo_34683.jpg"/></fig><fig id="F15" position="float" orientation="portrait"><label>Figures 89–95.</label><caption><p><italic><tp:taxon-name><tp:taxon-name-part taxon-name-part-type="genus">Gasteruption</tp:taxon-name-part> <tp:taxon-name-part taxon-name-part-type="species">coriacoxale</tp:taxon-name-part></tp:taxon-name></italic> sp. n., dark form of male, paratype, but 95 of female paratype. <bold>89</bold> head lateral <bold>90</bold> mesonotum dorsal <bold>91</bold> hind leg <bold>92</bold> basal segments of antenna <bold>93</bold> head dorsal <bold>94</bold> genitalia <bold>95</bold> propleuron ventral.</p></caption><graphic xmlns:xlink="http://www.w3.org/1999/xlink" xlink:href="zookeys-458-001-g015.jpg" position="float" orientation="portrait" xlink:type="simple" id="oo_34684.jpg"/></fig><fig id="F16" position="float" orientation="portrait"><label>Figures 96–100.</label><caption><p><italic><tp:taxon-name><tp:taxon-name-part taxon-name-part-type="genus">Gasteruption</tp:taxon-name-part> <tp:taxon-name-part taxon-name-part-type="species">coriacoxale</tp:taxon-name-part></tp:taxon-name></italic> sp. n., pale form of male, paratype. <bold>96</bold> mesonotum dorsal <bold>97</bold> basal segments of antenna <bold>98</bold> hind leg <bold>99</bold> head dorsal <bold>100</bold> propleuron ventral.</p></caption><graphic xmlns:xlink="http://www.w3.org/1999/xlink" xlink:href="zookeys-458-001-g016.jpg" position="float" orientation="portrait" xlink:type="simple" id="oo_34685.jpg"/></fig></tp:treatment-sec></tp:taxon-treatment>
