# Supplementary material for: Review of Gasteruption Latreille (Hymenoptera, Gasteruptiidae) from Iran and Turkey, with the description of 15 new species
Source: Zookeys. 2014 Nov 28;(458):1–187. doi: 10.3897/zookeys.458.8531 (PMC4283360; doi:10.3897/zookeys.458.8531)
Supplement: XML Treatment for Gasteruption dolichoderum [file zookeys.458.8531-treatment8.xml]

<!DOCTYPE tp:taxon-treatment
  PUBLIC "-//TaxonX//DTD Taxonomic Treatment Publishing DTD v0 20100105//EN" "tax-treatment-NSO.dtd">
<tp:taxon-treatment xmlns:tp="http://www.plazi.org/taxpub"><tp:treatment-meta><kwd-group><label>Taxon classification</label><kwd><named-content content-type="kingdom">Animalia</named-content></kwd><kwd><named-content content-type="order">Hymenoptera</named-content></kwd><kwd><named-content content-type="family">Gasteruptiidae</named-content></kwd></kwd-group><mixed-citation publication-type="journal"><person-group><name><surname>van Achterberg</surname><given-names>Cornelis</given-names></name><name><surname>Talebi</surname><given-names>Ali Asghar</given-names></name></person-group><article-title>Review of <italic><tp:taxon-name><tp:taxon-name-part taxon-name-part-type="genus">Gasteruption</tp:taxon-name-part></tp:taxon-name></italic> Latreille (<tp:taxon-name><tp:taxon-name-part taxon-name-part-type="order">Hymenoptera</tp:taxon-name-part></tp:taxon-name>, <tp:taxon-name><tp:taxon-name-part taxon-name-part-type="family">Gasteruptiidae</tp:taxon-name-part></tp:taxon-name>) from Iran and Turkey, with the description of 15 new species</article-title><source>Zookeys</source><day>28</day><month>11</month><year>2014</year><volume>2014</volume><issue>458</issue><fpage>1</fpage><lpage>187</lpage><pub-id pub-id-type="doi">10.3897/zookeys.458.8531</pub-id></mixed-citation></tp:treatment-meta><tp:nomenclature><tp:taxon-name>
                        <tp:taxon-name-part taxon-name-part-type="genus">Gasteruption</tp:taxon-name-part>
                        <tp:taxon-name-part taxon-name-part-type="species">dolichoderum</tp:taxon-name-part>
                    </tp:taxon-name><tp:taxon-authority>Schletterer, 1889</tp:taxon-authority><xref ref-type="fig" rid="F19">Figs 115</xref><xref ref-type="fig" rid="F21">–142</xref><tp:nomenclature-citation-list><tp:nomenclature-citation><tp:taxon-name><tp:taxon-name-part taxon-name-part-type="genus">Gasteruption</tp:taxon-name-part> <tp:taxon-name-part taxon-name-part-type="species">dolichoderum</tp:taxon-name-part></tp:taxon-name><comment> Schletterer, 1889: 383, 394, 404; <xref ref-type="bibr" rid="B21">Dalla Torre 1902</xref>: 1066; <xref ref-type="bibr" rid="B135">Szépligeti 1903</xref>: 369; <xref ref-type="bibr" rid="B58">Kieffer 1912</xref>: 270; <xref ref-type="bibr" rid="B40">Hedicke 1939</xref>: 9; <xref ref-type="bibr" rid="B78">Madl 1988b</xref>: 404, <xref ref-type="bibr" rid="B81">1990a</xref> 128; <xref ref-type="bibr" rid="B144">Wall 1994</xref>: 153.</comment></tp:nomenclature-citation><tp:nomenclature-citation><tp:taxon-name><tp:taxon-name-part taxon-name-part-type="genus">Gasteruption</tp:taxon-name-part> <tp:taxon-name-part taxon-name-part-type="species">daisyi</tp:taxon-name-part></tp:taxon-name><comment> Alekseev, 1993: 152. <bold>Syn. n.</bold></comment></tp:nomenclature-citation></tp:nomenclature-citation-list></tp:nomenclature><tp:treatment-sec sec-type="Type material"><title>Type material.</title><p>Holotype male from Greece (Rhodes) lost (<xref ref-type="bibr" rid="B78">Madl 1988b</xref>). Holotype of <italic><tp:taxon-name><tp:taxon-name-part taxon-name-part-type="genus">Gasteruption</tp:taxon-name-part> <tp:taxon-name-part taxon-name-part-type="species">daisyi</tp:taxon-name-part></tp:taxon-name></italic> not available; synonymy based on original description.</p></tp:treatment-sec><tp:treatment-sec sec-type="Material"><title>Material.</title><p>*<bold>Iran</bold> (Tehran, Shahriar, Karaj; Kerman, Jupar, 1900 m; Kerman, Deh Bakri, Gebal Barez Mts, 1640 m); *<bold>Turkey</bold> (Capadocia, Ürgüp; Cornelek, 40 km E of Mut; Yayladagi; 60 km E of Mut, Kirobasi; Mersin, Kuzucebelen; 30 km N of Erdemli Aslanci; 20 km E of Alanya; Manavgat; SE of Elazig, Hazar Gölü; 10 km N of Konya; 10 km E of Ercis, Van Gölü; 25 km E of Malatya, Kopeksiz; Osmaneli; Antakya, Harbie; Canakkale, 8 km N of Ezine, 35 m; Mansisa, 15 km SEE of Salihli, 170 m; id., 40 km NW of Salihli, 150 m; Acigöl, near Cardak; Eskisehir, Sakri ilica, near Gumele; Kahramanmaras, Pazarcik; Denizli, 10 km NE of Denizli, 290 m; Burdur, 5 km NE of Yesilova, 1060 m; Anatolia, E of Civril; 800 m; Uzuncaburc, 30 km N of Silifke; Anatalya, Demirtas, 100 m; Nevsehir, 5 km S of Avanos, Zelve, 1000 m; id., 10 km S of Avanos, Göreme, 1000 m; Anatalya, 5 km W of Manavgat, Side, 10 m; Mardin, Mardin, 1000 m; id., Midyat, 1000 m).</p></tp:treatment-sec><tp:treatment-sec sec-type="Diagnosis"><title>Diagnosis.</title><p>Apex of ovipositor sheath blackish or slightly brownish (Fig. <xref ref-type="fig" rid="F19">120</xref>), if rather pale apically then pale part distinctly shorter than hind basitarsus (Fig. <xref ref-type="fig" rid="F20">133</xref>); <!--PageBreak--><!--PageBreak--><!--PageBreak--><!--PageBreak-->ovipositor sheath 2.3–2.5 times as long as hind tibia, 0.7–0.9 times as long as metasoma and at least 1.1 times as long as hind tibia and tarsus combined; head in anterior view “fez-shaped” (Fig. <xref ref-type="fig" rid="F19">121</xref>); occipital carina variable, obsolescent or lamelliform medio-dorsally (Figs <xref ref-type="fig" rid="F19">115</xref>, <xref ref-type="fig" rid="F20">125</xref>, <xref ref-type="fig" rid="F21">137</xref>); vertex smooth; temple strongly elongate (Figs <xref ref-type="fig" rid="F19">115</xref>, <xref ref-type="fig" rid="F20">125</xref>), about as long as eye in dorsal view, but sometimes 0.7–0.8 times; genal bridge about as long as third antennal segment; vertex smooth or nearly so, at most with very superficial punctulation and with satin sheen; eyes more or less setose; face narrow (Fig. <xref ref-type="fig" rid="F19">121</xref>); temples rather weakly narrowed behind eyes in dorsal view (Fig. <xref ref-type="fig" rid="F19">122</xref>); POL 2.0–2.6 times diameter of posterior ocellus; fourth antennal segment of female about as long as third segment, and fifth antennal segment as long as third segment or slightly shorter; propleuron 1.1–1.3 times distance from tegulae to anterior border of mesoscutum and elongate (Figs <xref ref-type="fig" rid="F19">116</xref>, <xref ref-type="fig" rid="F20">126</xref>, <xref ref-type="fig" rid="F21">136</xref>, <xref ref-type="fig" rid="F21">139</xref>); anterior half of mesoscutum densely coriaceous-rugulose to largely smooth; notauli obsolescent (Figs <xref ref-type="fig" rid="F19">117</xref>, <xref ref-type="fig" rid="F20">127</xref>; of male usually shallowly impressed: Fig. <xref ref-type="fig" rid="F21">134</xref>); hind tibia with ivory subbasal ring; incision of hypopygium rather shallow (Figs <xref ref-type="fig" rid="F19">124</xref>, <xref ref-type="fig" rid="F20">132</xref>); body predominantly black or dark brown, but may be largely reddish-brown, with face and basal half of hind leg of female more or less black. Male has third antennal segment 1.3–1.6 times as long as second segment and fourth and fifth segments 1.0–1.2 and 1.3 times as long as third segment, respectively (Fig. <xref ref-type="fig" rid="F21">135</xref>).</p></tp:treatment-sec><tp:treatment-sec sec-type="Distribution"><title>Distribution.</title><p>Southeast Europe, *Turkey, *Jordan, *Iran, Central Asia. New for the fauna of Iran. Jordan and Turkey.</p></tp:treatment-sec><tp:treatment-sec sec-type="Biology"><title>Biology.</title><p>Unknown. Collected in May-September.</p></tp:treatment-sec><tp:treatment-sec sec-type="Notes"><title>Notes.</title><p>One small female from Shahriar (22–28.ix.2010; fore wing 3.0 mm and body 7.0 mm; Figs <xref ref-type="fig" rid="F20">125</xref>–<xref ref-type="fig" rid="F20">133</xref>) has the head in dorsal view slightly curved laterally, the first subdiscal cell of fore wing narrow triangular (rarely found also in other specimens), the wing membrane subhyaline, the pronotal side only coriaceous ventrally and the hind tibia slightly slenderer than other specimens from Iran. Body is often more or less reddish-brown; a female from Jordan (RMNH) and Kyrgyzstan (BZL) have the body (including head) nearly entirely reddish-brown. The African <italic><tp:taxon-name><tp:taxon-name-part taxon-name-part-type="genus">Gasteruption</tp:taxon-name-part> <tp:taxon-name-part taxon-name-part-type="species">ifan</tp:taxon-name-part></tp:taxon-name></italic> Berland, 1950, is very similar (e.g. by the shape of the head and the shortened antennal segments), but <italic><tp:taxon-name><tp:taxon-name-part taxon-name-part-type="genus">Gasteruption</tp:taxon-name-part> <tp:taxon-name-part taxon-name-part-type="species">dolichoderum</tp:taxon-name-part></tp:taxon-name></italic> has wider hind tibia (as in <italic><tp:taxon-name><tp:taxon-name-part taxon-name-part-type="genus">Gasteruption</tp:taxon-name-part> <tp:taxon-name-part taxon-name-part-type="species">assectator</tp:taxon-name-part></tp:taxon-name></italic>; slenderer in <italic><tp:taxon-name><tp:taxon-name-part taxon-name-part-type="genus">Gasteruption</tp:taxon-name-part> <tp:taxon-name-part taxon-name-part-type="species">ifan</tp:taxon-name-part></tp:taxon-name></italic>), mesoscutum sparsely setose (densely setose) and head more narrowed posteriorly in dorsal view (less narrowed).</p><fig id="F19" position="float" orientation="portrait"><label>Figures 115–124.</label><caption><p><italic><tp:taxon-name><tp:taxon-name-part taxon-name-part-type="genus">Gasteruption</tp:taxon-name-part> <tp:taxon-name-part taxon-name-part-type="species">dolichoderum</tp:taxon-name-part></tp:taxon-name></italic> Schletterer, female, Greece. <bold>115</bold> head lateral <bold>116, 118</bold> mesosoma lateral <bold>117</bold> mesonotum dorsal <bold>119</bold> hind leg <bold>120</bold> apex of ovipositor sheath <bold>121</bold> head anterior <bold>122</bold> head dorsal <bold>123</bold> fore wing <bold>124</bold> hypopygium ventral.</p></caption><graphic xmlns:xlink="http://www.w3.org/1999/xlink" xlink:href="zookeys-458-001-g019.jpg" position="float" orientation="portrait" xlink:type="simple" id="oo_34688.jpg"/></fig><fig id="F20" position="float" orientation="portrait"><label>Figures 125–133.</label><caption><p><italic><tp:taxon-name><tp:taxon-name-part taxon-name-part-type="genus">Gasteruption</tp:taxon-name-part> <tp:taxon-name-part taxon-name-part-type="species">dolichoderum</tp:taxon-name-part></tp:taxon-name></italic> Schletterer, small female, Iran. <bold>125</bold> head lateral <bold>126</bold> mesosoma lateral <bold>127</bold> mesonotum dorsal <bold>128</bold> hind leg <bold>129</bold> head anterior <bold>130</bold> head dorsal <bold>131</bold> fore wing <bold>132</bold> hypopygium ventral <bold>133</bold> apex of ovipositor sheath.</p></caption><graphic xmlns:xlink="http://www.w3.org/1999/xlink" xlink:href="zookeys-458-001-g020.jpg" position="float" orientation="portrait" xlink:type="simple" id="oo_34689.jpg"/></fig><fig id="F21" position="float" orientation="portrait"><label>Figures 134–142.</label><caption><p><italic><tp:taxon-name><tp:taxon-name-part taxon-name-part-type="genus">Gasteruption</tp:taxon-name-part> <tp:taxon-name-part taxon-name-part-type="species">dolichoderum</tp:taxon-name-part></tp:taxon-name></italic> Schletterer, male, Greece, but 141 from Iran. <bold>134</bold> mesonotum dorsal <bold>135</bold> basal segments of antenna <bold>136</bold> propleuron lateral <bold>137</bold> head lateral <bold>138</bold> genitalia <bold>139</bold> propleuron ventral <bold>140, 141</bold> head dorsal <bold>142</bold> hind leg.</p></caption><graphic xmlns:xlink="http://www.w3.org/1999/xlink" xlink:href="zookeys-458-001-g021.jpg" position="float" orientation="portrait" xlink:type="simple" id="oo_34690.jpg"/></fig></tp:treatment-sec><ref-list><ref id="B21"><mixed-citation xmlns:xlink="http://www.w3.org/1999/xlink" xlink:type="simple"><person-group><name name-style="western"><surname>Dalla</surname><given-names>Torre CG de [= KW von]</given-names></name></person-group> (<year>1902</year>) <article-title>2. Subfam. <tp:taxon-name><tp:taxon-name-part taxon-name-part-type="subfamily">Gasteruptionidae</tp:taxon-name-part></tp:taxon-name>: 1063–1075.</article-title><source>In: Catalogus Hymenopterorum hucusque descriptorum systematicus et synonymicus</source><volume>3</volume>: <fpage>1</fpage>–<lpage>1141</lpage>.</mixed-citation></ref><ref id="B135"><mixed-citation xmlns:xlink="http://www.w3.org/1999/xlink" xlink:type="simple"><person-group><name name-style="western"><surname>Szépligeti</surname><given-names>V</given-names></name></person-group> (<year>1903</year>) <article-title>Neue Evaniiden aus der Sammlung des Ungarischen National-Museums.</article-title><source>Annales Musei Nationalis Hungarici</source><volume>1</volume>: <fpage>364</fpage>–<lpage>395</lpage>.</mixed-citation></ref><ref id="B58"><mixed-citation xmlns:xlink="http://www.w3.org/1999/xlink" xlink:type="simple"><person-group><name name-style="western"><surname>Kieffer</surname><given-names>JJ</given-names></name></person-group> (<year>1912</year>) <article-title><tp:taxon-name><tp:taxon-name-part taxon-name-part-type="family">Evaniidae</tp:taxon-name-part></tp:taxon-name>.</article-title><source>Das Tierreich</source><volume>30</volume>: <fpage>1</fpage>–<lpage>431</lpage>.</mixed-citation></ref><ref id="B40"><mixed-citation xmlns:xlink="http://www.w3.org/1999/xlink" xlink:type="simple"><person-group><name name-style="western"><surname>Hedicke</surname><given-names>H</given-names></name></person-group> (<year>1939</year>) <source>Hymenopterorum Catalogus 11, <tp:taxon-name><tp:taxon-name-part taxon-name-part-type="family">Gasteruptiidae</tp:taxon-name-part></tp:taxon-name>.</source><publisher-loc>s’Gravenhage</publisher-loc>, <size units="page">54 pp</size>.</mixed-citation></ref><ref id="B78"><mixed-citation xmlns:xlink="http://www.w3.org/1999/xlink" xlink:type="simple"><person-group><name name-style="western"><surname>Madl</surname><given-names>M</given-names></name></person-group> (<year>1988b</year>) <article-title>Über <tp:taxon-name><tp:taxon-name-part taxon-name-part-type="family">Gasteruptiidae</tp:taxon-name-part></tp:taxon-name> von Kreta (<tp:taxon-name><tp:taxon-name-part taxon-name-part-type="order">Hymenoptera</tp:taxon-name-part></tp:taxon-name>, <tp:taxon-name><tp:taxon-name-part taxon-name-part-type="superfamily">Evanioidea</tp:taxon-name-part></tp:taxon-name>).</article-title><source>Linzer Biologische Beiträge</source><volume>20</volume>(<issue>1</issue>): <fpage>403</fpage>–<lpage>410</lpage>.</mixed-citation></ref><ref id="B81"><mixed-citation xmlns:xlink="http://www.w3.org/1999/xlink" xlink:type="simple"><person-group><name name-style="western"><surname>Madl</surname><given-names>M</given-names></name></person-group> (<year>1989b</year>) <article-title>Über <tp:taxon-name><tp:taxon-name-part taxon-name-part-type="family">Gasteruptiidae</tp:taxon-name-part></tp:taxon-name> aus Jugoslawien (<tp:taxon-name><tp:taxon-name-part taxon-name-part-type="order">Hymenoptera</tp:taxon-name-part></tp:taxon-name>, <tp:taxon-name><tp:taxon-name-part taxon-name-part-type="superfamily">Evanioidea</tp:taxon-name-part></tp:taxon-name>).</article-title><source>Nachrichtenblatt der Bayerischen Entomologen</source><volume>38</volume>: <fpage>40</fpage>–<lpage>45</lpage>.</mixed-citation></ref><ref id="B144"><mixed-citation xmlns:xlink="http://www.w3.org/1999/xlink" xlink:type="simple"><person-group><name name-style="western"><surname>Wall</surname><given-names>I</given-names></name></person-group> (<year>1994</year>) <article-title>Seltene Hymenopteren aus Mittel-, West- und Südeuropa (<tp:taxon-name><tp:taxon-name-part taxon-name-part-type="order">Hymenoptera</tp:taxon-name-part></tp:taxon-name> <tp:taxon-name><tp:taxon-name-part taxon-name-part-type="suborder">Apocrita</tp:taxon-name-part></tp:taxon-name>: <tp:taxon-name><tp:taxon-name-part taxon-name-part-type="superfamily">Stephanoidea</tp:taxon-name-part></tp:taxon-name>, <tp:taxon-name><tp:taxon-name-part taxon-name-part-type="superfamily">Evanioidea</tp:taxon-name-part></tp:taxon-name>, <tp:taxon-name><tp:taxon-name-part taxon-name-part-type="superfamily">Trigonalyoidea</tp:taxon-name-part></tp:taxon-name>).</article-title><source>Entomofauna</source><volume>15</volume>(<issue>14</issue>): <fpage>137</fpage>–<lpage>184</lpage>.</mixed-citation></ref></ref-list></tp:taxon-treatment>
