# Supplementary material for: Review of Gasteruption Latreille (Hymenoptera, Gasteruptiidae) from Iran and Turkey, with the description of 15 new species
Source: Zookeys. 2014 Nov 28;(458):1–187. doi: 10.3897/zookeys.458.8531 (PMC4283360; doi:10.3897/zookeys.458.8531)
Supplement: XML Treatment for Gasteruption flavimarginatum [file zookeys.458.8531-treatment9.xml]

<!DOCTYPE tp:taxon-treatment
  PUBLIC "-//TaxonX//DTD Taxonomic Treatment Publishing DTD v0 20100105//EN" "tax-treatment-NSO.dtd">
<tp:taxon-treatment xmlns:tp="http://www.plazi.org/taxpub"><tp:treatment-meta><kwd-group><label>Taxon classification</label><kwd><named-content content-type="kingdom">Animalia</named-content></kwd><kwd><named-content content-type="order">Hymenoptera</named-content></kwd><kwd><named-content content-type="family">Gasteruptiidae</named-content></kwd></kwd-group><mixed-citation publication-type="journal"><person-group><name><surname>van Achterberg</surname><given-names>Cornelis</given-names></name><name><surname>Talebi</surname><given-names>Ali Asghar</given-names></name></person-group><article-title>Review of <italic><tp:taxon-name><tp:taxon-name-part taxon-name-part-type="genus">Gasteruption</tp:taxon-name-part></tp:taxon-name></italic> Latreille (<tp:taxon-name><tp:taxon-name-part taxon-name-part-type="order">Hymenoptera</tp:taxon-name-part></tp:taxon-name>, <tp:taxon-name><tp:taxon-name-part taxon-name-part-type="family">Gasteruptiidae</tp:taxon-name-part></tp:taxon-name>) from Iran and Turkey, with the description of 15 new species</article-title><source>Zookeys</source><day>28</day><month>11</month><year>2014</year><volume>2014</volume><issue>458</issue><fpage>1</fpage><lpage>187</lpage><pub-id pub-id-type="doi">10.3897/zookeys.458.8531</pub-id></mixed-citation></tp:treatment-meta><tp:nomenclature><tp:taxon-name>
                        <tp:taxon-name-part taxon-name-part-type="genus">Gasteruption</tp:taxon-name-part>
                        <tp:taxon-name-part taxon-name-part-type="species">flavimarginatum</tp:taxon-name-part>
                        <object-id xmlns:xlink="http://www.w3.org/1999/xlink" content-type="zoobank" xlink:type="simple">http://zoobank.org/5961B7CA-844A-4627-BB98-00242B9C67F9</object-id>
                    </tp:taxon-name><tp:taxon-authority>van Achterberg</tp:taxon-authority><tp:taxon-status xmlns:xlink="http://www.w3.org/1999/xlink" xlink:type="simple">sp. n.</tp:taxon-status><xref ref-type="fig" rid="F22">Figs 143</xref><xref ref-type="fig" rid="F23">–162</xref><!--PageBreak--></tp:nomenclature><tp:treatment-sec sec-type="Type material"><title>Type material.</title><p>Holotype, ♀ (BZL), “<bold>Jordan</bold> west.sept., Jarash env., 1.v.1996, M. Halada ing.”. Paratypes (22 ♀ + 9 ♂): 2 ♀ + 1 ♂ (BZL, RMNH), same label data; 1 ♂ (BZL), “Jordan W, Jordan Valley, Dayr Alla, 27.iv.[19]96, Marek Halada”; 1 ♂ (BZL), “Jordan NW, W of Jarash, NE Rajib, 14.iv.2009, Snizek”; 1 ♂ (BZL), “Jordan NW, Jarash 10 km W, 1.v.1996, Ma. Halada”; 1 ♂ (RMNH), id., but Jarash; 1 ♂ (BZL), “NW Jordan, Irbid reg., 350 m, Saham vill., 3.v.2003, I. Pljushtch”; 1 ♀ (BZL), “Jordan sept.west., N. Shuna env., 29–30.iv.1996, Mi. Halada ing.”; 1 ♀ (BZL) “<bold>Turkey</bold> east, 50 km S [of] Kars, Pasli, 1.vii.1997, Ma. Halada”; 1 ♀ (RMNH), “Turkey south, 40 km E [of] Mut, Cornelek, 18.vi.[19]97, Marek Halada”; 2 ♀ (BZL, RMNH), “Türkei mer.or., Halfeti env., 3–5.v.1994, Mi. Halada”; 1 ♀ (BZL) “Turkey E, 40 km NE [of] Muradiye, 2200 m, 5.vii.2000, M. Halada”; 4 ♀ + 2 ♂ (BZL, RMNH), “<bold>Uzbekistan</bold> or., Czirczik, 41,1N 69,1E, 28.v.[19]94, Ma. Halada”; 1 ♀ (BZL), “Uzbekistan, Ugam Mt. R., Kainarsai gorge, 1100 m, <named-content xmlns:xlink="http://www.w3.org/1999/xlink" content-type="dwc:verbatimCoordinates" xlink:type="simple">41°42'N, 70°02'E</named-content>, 21.vii.1999, Makogonova”; 5 ♀ + 1 ♂ (BZL, RMNH), “Uzbekistan or., Aktaš, 41,2N 69,4E, 70 km NO Tachkent, 27.v.[19]94, Ma. Halada”; 1 ♀ (BZL), “Tadjik [= <bold>Tajikistan</bold>], W. Pamir Mt., 30 km N of Rushan, 3500 m, viii.1999, Gurko”; 3 ♀ (BZL, RMNH), “<bold>China</bold> c, [Shanxi, Ruicheng], Monan, 111,7'-34,7', river Huang He, 26–28.v.1996, J. Halada”.</p><p>Excluded from type series: 1 ♀ (BZL), “<bold>Mongolia</bold> – SE, 70 km S Saynshand, 1100 m, 6.viii.2007, M. Halada”; 3 ♀ (BZL, RMNH), “MGL – Bayankhongor, 2 km S Bayankhongor, <named-content xmlns:xlink="http://www.w3.org/1999/xlink" content-type="dwc:verbatimCoordinates" xlink:type="simple">N46°12', E100°43'</named-content>, 1880 m, 10.vii.2004, J. Halada”; 1 ♂ (RMNH), “Mongolia – SE, Domogov reg., stepp, 28 km SE Chatan-Bulag, 3.viii.2007, M. Halada”; 1 ♂ (BZL), “Mong. Atayn Mts., Gichigniy Nuruu, 10 km SW Talshand, 12.vii.2005, J. Halada”; 2 ♂ (BZL), “Mongolia – C, 90 km NE Tsetserleg, <named-content xmlns:xlink="http://www.w3.org/1999/xlink" content-type="dwc:verbatimCoordinates" xlink:type="simple">N45°03' E102°25'</named-content>, 1400 m, 27.vii.2005, J. Halada”;</p></tp:treatment-sec><tp:treatment-sec sec-type="Diagnosis"><title>Diagnosis.</title><p>Head in front of occipital carina without depression (Fig. <xref ref-type="fig" rid="F22">148</xref>), in lateral view nearly flat dorsally and occipital carina narrow medio-dorsally and non-lamelliform (Fig. <xref ref-type="fig" rid="F22">143</xref>); vertex and frons matt, finely and densely coriaceous; antesternal carina narrow and non-lamelliform, antesternal carina and prepectal carina medio-ventrally similarly developed; head trapezoid and linearly narrowed behind eyes in dorsal view (Fig. <xref ref-type="fig" rid="F22">148</xref>); temple 0.7 times as long as eye in dorsal view; fourth and fifth antennal segments of ♀ 1.2 and 1.1 times as long as third segment, respectively; fourth segment of ♀ 0.8 times as long as second and third segments combined; apical antennal segment 2.4 times as long as penultimate segment; head not protruding below eyes and malar space 0.3 times length of second antennal segment and 0.2 times basal width of mandible and mandibular condylus close to lower level of eyes (Fig. <xref ref-type="fig" rid="F22">147</xref>); mandible yellow and with obsolescent or shallow basal depression; eye largely glabrous; propleuron stout, with satin sheen, 0.7 times as long as mesoscutum in front of tegulae and coriaceous (Fig. <xref ref-type="fig" rid="F22">144</xref>); antero-lateral teeth of pronotum absent; mesoscutum stout and inconspicuously setose (Fig. <xref ref-type="fig" rid="F22">145</xref>), anteriorly truncate, with satin sheen and largely finely and densely rugulose; hind femur medium-sized and slender (Fig. <xref ref-type="fig" rid="F22">149</xref>); hind coxa with satin sheen and coriaceous (but rugulose postero-dorsally); hind tibia inflated and with medium-sized basal petiolus; ovipositor sheath 0.3 times as long as metasoma, 0.6 times as long as hind tibia and tarsus combined and as long as hind tibia; apex of ovipositor sheath dark brown; length of body 8.5–11.5 mm. Male has third antennal segment 1.6 times as long as second segment, fourth segment 1.4 times third segment and 0.9 times as long as second and third segments combined <!--PageBreak--><!--PageBreak--><!--PageBreak-->(Fig. <xref ref-type="fig" rid="F23">155</xref>); paramere narrowly ivory apically (Fig. <xref ref-type="fig" rid="F23">154</xref>). The new species shares with West Palaearctic <italic><tp:taxon-name><tp:taxon-name-part taxon-name-part-type="genus">Gasteruption</tp:taxon-name-part> <tp:taxon-name-part taxon-name-part-type="species">paglianoi</tp:taxon-name-part></tp:taxon-name></italic> and the mainly Oriental <italic><tp:taxon-name><tp:taxon-name-part taxon-name-part-type="genus">Gasteruption</tp:taxon-name-part> <tp:taxon-name-part taxon-name-part-type="species">brevicuspis</tp:taxon-name-part></tp:taxon-name></italic> Kieffer, 1911, the yellow mandible, but the new species has apical 0.7 of the antenna dark brown (yellowish brown in <italic><tp:taxon-name><tp:taxon-name-part taxon-name-part-type="genus">Gasteruption</tp:taxon-name-part> <tp:taxon-name-part taxon-name-part-type="species">paglianoi</tp:taxon-name-part></tp:taxon-name></italic>), the head narrowed behind the eyes (parallel-sided), basal 0.6 of the hypopygium dark brown (pale yellowish brown) and the hind femur slenderer (distinctly inflated). It differs from <italic><tp:taxon-name><tp:taxon-name-part taxon-name-part-type="genus">Gasteruption</tp:taxon-name-part> <tp:taxon-name-part taxon-name-part-type="species">brevicuspis</tp:taxon-name-part></tp:taxon-name></italic> by having head shorter and less directly narrowed in dorsal view (longer and directly narrowed in <italic><tp:taxon-name><tp:taxon-name-part taxon-name-part-type="genus">Gasteruption</tp:taxon-name-part> <tp:taxon-name-part taxon-name-part-type="species">brevicuspis</tp:taxon-name-part></tp:taxon-name></italic>), the metasoma with distinct yellowish pattern (largely absent) and the head nearly flat dorsally in lateral view (moderately convex).</p></tp:treatment-sec><tp:treatment-sec sec-type="Description"><title>Description.</title><p>Holotype, female, length of body 11.5 mm (of fore wing 5.0 mm).</p><p><italic>Head</italic>. Vertex and frons matt, finely and densely coriaceous and in front of occipital carina without medial depression (Fig. <xref ref-type="fig" rid="F22">148</xref>), in lateral view nearly flat and occipital carina narrow medio-dorsally and non-lamelliform (Fig. <xref ref-type="fig" rid="F22">143</xref>); head trapezoid and linearly narrowed behind eyes in dorsal view (Fig. <xref ref-type="fig" rid="F22">148</xref>); temple 0.7 times as long as eye in dorsal view; fifth antennal segment 1.1 times as long as third segment; clypeus slightly impressed medio-ventrally; head not protruding below eyes and malar space 0.3 times as long as second antennal segment (Fig. <xref ref-type="fig" rid="F22">147</xref>); mandible with obsolescent basal depression.</p><p><italic>Mesosoma</italic>. Length of mesosoma 1.7 times its height; pronotal side high, mainly finely punctate, with satin sheen and grooves narrow and rather shallow; antero-lateral teeth of pronotum absent; propleuron with satin sheen and coriaceous, 0.7 times as long as mesoscutum in front of tegulae and stout (Fig. <xref ref-type="fig" rid="F22">144</xref>); antesternal carina non-lamelliform, antesternal carina and prepectal carina medio-ventrally similarly developed (Fig. <xref ref-type="fig" rid="F22">144</xref>); mesoscutum stout and inconspicuously setose (Fig. <xref ref-type="fig" rid="F22">145</xref>), anteriorly truncate, with satin sheen and largely finely and densely rugulose; scutellum similarly but more superficially sculptured than mesoscutum.</p><p><italic>Legs</italic>. Hind coxa with satin sheen and coriaceous (but rugulose postero-dorsally); hind femur rather slender; hind tibia inflated, with short pale bristles and with medium-sized basal petiolus (Figs <xref ref-type="fig" rid="F22">149</xref>, <xref ref-type="fig" rid="F23">162</xref>); length of hind femur, tibia and basitarsus 4.3, 3.5 and 3.8 times their width, respectively; hind basitarsus widened basally in dorsal view and as long as remainder of tarsus; pale hind tibial spurs similar to brown base of hind basitarsus.</p><p><italic>Metasoma</italic>. Ovipositor sheath 0.3 times as long as metasoma, 0.6 times as long as hind tibia and tarsus combined and as long as hind tibia; hypopygium shallowly incised (Fig. <xref ref-type="fig" rid="F22">146</xref>).</p><!--PageBreak--><p><italic>Colour.</italic> Black or blackish-brown; mandible, clypeus laterally, scapus apically and dorsally, pedicellus apically, tegulae, second-sixth tergites apically and laterally, sternites apically and apical third of hypopygium yellow; fore tibia basally and anteriorly, middle tibia basally and apically, fore and middle basitarsus largely, subbasal band of hind tibia and hind basitarsus (except brown base and apex) ivory; mesoscutum antero-laterally, pronotum, mesopleuron dorsally, metapleuron dorsally, propodeum, remainder of fore leg (but base of coxa, femur medially and patch on tibia dark brown), middle and hind coxae dorsally, trochanters, base and apex of femora yellowish brown; palpi, pterostigma (but medially brown), remainder of hind leg and of metasoma and ovipositor sheath (including apex) dark brown, hind tibial spurs yellowish-brown; wing membrane subhyaline.</p><p><italic>Male.</italic> Very similar to female; two basal antennal segments and mesosoma black and only sometimes pedicellus pale apically. Third antennal segment 1.6 times as long as second segment, fourth segment 1.4 times third segment and 0.9 times as long as second and third segments combined, fifth segment 0.9 times as long as fourth segment (Fig. <xref ref-type="fig" rid="F23">155</xref>); pronotal side partly rugulose ventrally; mesoscutum regularly transversely rugulose and shiny; colour and shape of hind leg as of female, but coxa black and basitarsus largely dark brown; apex of paramere ivory apically (Fig. <xref ref-type="fig" rid="F23">154</xref>).</p><p><italic>Variation</italic>. Length of body of ♀ 7.0–11.5 mm (of ♂ 6.8–10.3 mm); pronotal side usually largely finely rugulose ventrally; length of ovipositor sheath 0.8–1.0 times as long as hind tibia; mesosoma and coxa entirely black or partly yellowish brown; apex of ovipositor sheath dark brown or brown; hind basitarsus of C. Asian specimens only basally ivory or pale brownish, of Chinese and Mongolian specimens entirely dark brown and slenderer than of holotype.</p></tp:treatment-sec><tp:treatment-sec sec-type="Notes"><title>Notes.</title><p>The series from Mongolia is excluded from the type series because the head is somewhat protruding below the eyes and the malar space is 0.5 times length of the second antennal segment and 0.4 times basal width of the mandible and the mandibular condylus is below lower level of the eyes.</p></tp:treatment-sec><tp:treatment-sec sec-type="Distribution"><title>Distribution.</title><p>China, Jordan, ?Mongolia, Tajikistan, Turkey, Uzbekistan.</p></tp:treatment-sec><tp:treatment-sec sec-type="Biology"><title>Biology.</title><p>Unknown. Collected in April-August.</p></tp:treatment-sec><tp:treatment-sec sec-type="Etymology"><title>Etymology.</title><p>Name derived from “flavus”, (Latin for “yellow”) and “marginis”, (Latin for “border”) because of the yellowish margins of the metasomal tergites.</p><fig id="F22" position="float" orientation="portrait"><label>Figures 143–151.</label><caption><p><italic><tp:taxon-name><tp:taxon-name-part taxon-name-part-type="genus">Gasteruption</tp:taxon-name-part> <tp:taxon-name-part taxon-name-part-type="species">flavimarginatum</tp:taxon-name-part></tp:taxon-name></italic> sp. n., female, holotype. <bold>143</bold> head lateral <bold>144</bold> mesosoma lateral <bold>145</bold> mesonotum dorsal <bold>146</bold> hypopygium ventral <bold>147</bold> head anterior <bold>148</bold> head dorsal <bold>149</bold> hind leg <bold>150</bold> fore wing <bold>151</bold> apex of ovipositor sheath.</p></caption><graphic xmlns:xlink="http://www.w3.org/1999/xlink" xlink:href="zookeys-458-001-g022.jpg" position="float" orientation="portrait" xlink:type="simple" id="oo_34691.jpg"/></fig><fig id="F23" position="float" orientation="portrait"><label>Figures 152–162.</label><caption><p><italic><tp:taxon-name><tp:taxon-name-part taxon-name-part-type="genus">Gasteruption</tp:taxon-name-part> <tp:taxon-name-part taxon-name-part-type="species">flavimarginatum</tp:taxon-name-part></tp:taxon-name></italic> sp. n., male, paratype, but <bold>160</bold> of female holotype and <bold>156, 157, 161, 162</bold> of female paratype from Turkey. <bold>152</bold> mesonotum dorsal <bold>153</bold> hind leg <bold>154</bold> apex of metasoma lateral <bold>155</bold> basal segments of antenna <bold>156</bold> hind tarsus dorsal <bold>157</bold> hind tarsus lateral <bold>158</bold> head dorsal <bold>159</bold> head lateral <bold>160</bold> antenna <bold>161</bold> hind femur latero-ventral <bold>162</bold> hind tibia dorsal.</p></caption><graphic xmlns:xlink="http://www.w3.org/1999/xlink" xlink:href="zookeys-458-001-g023.jpg" position="float" orientation="portrait" xlink:type="simple" id="oo_34692.jpg"/></fig></tp:treatment-sec></tp:taxon-treatment>
