# Supplementary material for: Review of Gasteruption Latreille (Hymenoptera, Gasteruptiidae) from Iran and Turkey, with the description of 15 new species
Source: Zookeys. 2014 Nov 28;(458):1–187. doi: 10.3897/zookeys.458.8531 (PMC4283360; doi:10.3897/zookeys.458.8531)
Supplement: XML Treatment for Gasteruption goberti [file zookeys.458.8531-treatment11.xml]

<!DOCTYPE tp:taxon-treatment
  PUBLIC "-//TaxonX//DTD Taxonomic Treatment Publishing DTD v0 20100105//EN" "tax-treatment-NSO.dtd">
<tp:taxon-treatment xmlns:tp="http://www.plazi.org/taxpub"><tp:treatment-meta><kwd-group><label>Taxon classification</label><kwd><named-content content-type="kingdom">Animalia</named-content></kwd><kwd><named-content content-type="order">Hymenoptera</named-content></kwd><kwd><named-content content-type="family">Gasteruptiidae</named-content></kwd></kwd-group><mixed-citation publication-type="journal"><person-group><name><surname>van Achterberg</surname><given-names>Cornelis</given-names></name><name><surname>Talebi</surname><given-names>Ali Asghar</given-names></name></person-group><article-title>Review of <italic><tp:taxon-name><tp:taxon-name-part taxon-name-part-type="genus">Gasteruption</tp:taxon-name-part></tp:taxon-name></italic> Latreille (<tp:taxon-name><tp:taxon-name-part taxon-name-part-type="order">Hymenoptera</tp:taxon-name-part></tp:taxon-name>, <tp:taxon-name><tp:taxon-name-part taxon-name-part-type="family">Gasteruptiidae</tp:taxon-name-part></tp:taxon-name>) from Iran and Turkey, with the description of 15 new species</article-title><source>Zookeys</source><day>28</day><month>11</month><year>2014</year><volume>2014</volume><issue>458</issue><fpage>1</fpage><lpage>187</lpage><pub-id pub-id-type="doi">10.3897/zookeys.458.8531</pub-id></mixed-citation></tp:treatment-meta><tp:nomenclature><tp:taxon-name>
                        <tp:taxon-name-part taxon-name-part-type="genus">Gasteruption</tp:taxon-name-part>
                        <tp:taxon-name-part taxon-name-part-type="species">goberti</tp:taxon-name-part>
                    </tp:taxon-name><tp:taxon-authority>(Tournier, 1877)</tp:taxon-authority><xref ref-type="fig" rid="F26">Figs 174</xref><xref ref-type="fig" rid="F27">–186</xref><!--PageBreak--><tp:nomenclature-citation-list><tp:nomenclature-citation><tp:taxon-name><tp:taxon-name-part taxon-name-part-type="genus">Foenus</tp:taxon-name-part> <tp:taxon-name-part taxon-name-part-type="species">goberti</tp:taxon-name-part></tp:taxon-name><comment> Tournier, 1877: vii; <xref ref-type="bibr" rid="B118">Schletterer 1889</xref>: 413 (as synonym of <italic><tp:taxon-name><tp:taxon-name-part taxon-name-part-type="genus">Gasteruption</tp:taxon-name-part> <tp:taxon-name-part taxon-name-part-type="species">pedemontanum</tp:taxon-name-part></tp:taxon-name></italic> Tournier).</comment></tp:nomenclature-citation><tp:nomenclature-citation><tp:taxon-name><tp:taxon-name-part taxon-name-part-type="genus">Faenus</tp:taxon-name-part> <tp:taxon-name-part taxon-name-part-type="species">goberti</tp:taxon-name-part></tp:taxon-name><comment>; <xref ref-type="bibr" rid="B1">Abeille de Perrin 1879</xref>: 263, 265, 267.</comment></tp:nomenclature-citation><tp:nomenclature-citation><tp:taxon-name><tp:taxon-name-part taxon-name-part-type="genus">Gasteruption</tp:taxon-name-part> <tp:taxon-name-part taxon-name-part-type="species">goberti</tp:taxon-name-part></tp:taxon-name><comment>; <xref ref-type="bibr" rid="B117">Schletterer 1885</xref>: 319; <xref ref-type="bibr" rid="B21">Dalla Torre 1902</xref>: 1067; <xref ref-type="bibr" rid="B135">Szépligeti 1903</xref>: 368; <xref ref-type="bibr" rid="B58">Kieffer 1912</xref>: 249; <xref ref-type="bibr" rid="B122">Schmiedeknecht 1930</xref>: 376, 380; <xref ref-type="bibr" rid="B40">Hedicke 1939</xref>: 11; <xref ref-type="bibr" rid="B29">Ferrière 1946</xref>: 237, 238, 248; <xref ref-type="bibr" rid="B126">Šedivý 1958</xref>: 35, 36, 39; <xref ref-type="bibr" rid="B38">Györfi and Bajári 1962</xref>: 45, 49; <xref ref-type="bibr" rid="B81">Madl 1989b</xref>: 43; <xref ref-type="bibr" rid="B144">Wall 1994</xref>: 155; <xref ref-type="bibr" rid="B116">Scaramozzino 1995</xref>: 3; <xref ref-type="bibr" rid="B103">Pagliano and Scaramozzino 2000</xref>: 15, 17, 26.</comment></tp:nomenclature-citation><tp:nomenclature-citation><tp:taxon-name><tp:taxon-name-part taxon-name-part-type="genus">Gasteruption</tp:taxon-name-part> <tp:taxon-name-part taxon-name-part-type="species">sowae</tp:taxon-name-part></tp:taxon-name><comment> Schletterer, 1901: 219; <xref ref-type="bibr" rid="B58">Kieffer 1912</xref>: 273; <xref ref-type="bibr" rid="B40">Hedicke 1939</xref>: 21; <xref ref-type="bibr" rid="B81">Madl 1989b</xref>: 43; <xref ref-type="bibr" rid="B144">Wall 1994</xref>: 149. Synonymized with <italic><tp:taxon-name><tp:taxon-name-part taxon-name-part-type="genus">Gasteruption</tp:taxon-name-part> <tp:taxon-name-part taxon-name-part-type="species">goberti</tp:taxon-name-part></tp:taxon-name></italic> (Tournier) by Madl, 1989b.</comment></tp:nomenclature-citation></tp:nomenclature-citation-list></tp:nomenclature><tp:treatment-sec sec-type="Type material"><title>Type material.</title><p>Lectotype of <italic><tp:taxon-name><tp:taxon-name-part taxon-name-part-type="genus">Gasteruption</tp:taxon-name-part> <tp:taxon-name-part taxon-name-part-type="species">goberti</tp:taxon-name-part></tp:taxon-name></italic> here designated, ♀ (MHNG), “[SW France, Landes], Mont de Marsan, Gobert [= E. Gobert, ?-1927]”, “Cn Tournier”, “Type”, <italic>Foenus Goberti</italic> Tourn., ♀”; female paralectotype not found, but male from type locality present in MHNG. Lectotype of <italic><tp:taxon-name><tp:taxon-name-part taxon-name-part-type="genus">Gasteruption</tp:taxon-name-part> <tp:taxon-name-part taxon-name-part-type="species">sowae</tp:taxon-name-part></tp:taxon-name></italic> here designated, ♀ (NMW), “Pola [= Pula, Istria, Croatia], Schlett.”, “<italic>sowae</italic> Schlett., det. Schletterer”, “Typus”; 1 paralectotype, ♂ (NMW), with same labels as lectotype.</p></tp:treatment-sec><tp:treatment-sec sec-type="Additional material"><title>Additional material.</title><p>*<bold>Turkey</bold> (Eskisehir, Sakari Illica, near Gumele; near Halfeti; Burdur, 5 km NE of Yesilova, 1060 m; Istanbul; Hakkari, Esendere).</p></tp:treatment-sec><tp:treatment-sec sec-type="Diagnosis"><title>Diagnosis.</title><p>Apex of ovipositor sheath white or ivory and about 1.2 times as long as hind basitarsus; head with middle and lateral depressions in front of occipital carina deep and interconnected (Figs <xref ref-type="fig" rid="F26">179</xref>, <xref ref-type="fig" rid="F26">180</xref>, <xref ref-type="fig" rid="F27">185</xref>); occipital carina distinctly lamelliform and very wide, more or less concave medio-dorsally (Fig. <xref ref-type="fig" rid="F26">180</xref>); antesternal carina narrow and non-lamelliform or nearly so, not or slightly elevated above mesosternum (Fig. <xref ref-type="fig" rid="F26">175</xref>); fourth and fifth antennal segments of female 1.4–1.5 and 1.1–1.2 times as long as third segment, respectively; frons sparsely punctulate and with distinct interspaces or very finely and densely punctulate; vertex more or less finely punctulate and distinctly shiny; face narrow (Fig. <xref ref-type="fig" rid="F26">179</xref>); temples rather gradually roundly narrowed behind eyes (Fig. <xref ref-type="fig" rid="F26">180</xref>); propleuron 0.8 times as long as mesoscutum up to tegulae (Fig. <!--PageBreak-->175); lateral lobes of mesoscutum rugose and partly punctate (Fig. <xref ref-type="fig" rid="F26">176</xref>); anterior half of mesoscutum largely coarsely reticulate-rugose (Fig. <xref ref-type="fig" rid="F27">182</xref>); outer side of hind tibia subbasally and apical half of hind basitarsus dark brown (Fig. <xref ref-type="fig" rid="F26">181</xref>); fore and middle legs mainly reddish-brown and without white or ivory markings; ovipositor about 1.2 times as long as body; body rather stout. Male has third antennal segment 1.5 times longer than second segment and fourth and fifth segments 2.0 and 1.5–1.7 times as long as third segment, respectively (Fig. <xref ref-type="fig" rid="F27">184</xref>).</p></tp:treatment-sec><tp:treatment-sec sec-type="Distribution"><title>Distribution.</title><p>France, Italy, Balkan, Turkey, Caucasus.</p></tp:treatment-sec><tp:treatment-sec sec-type="Biology"><title>Biology.</title><p>Unknown. Collected in June-August.</p><fig id="F26" position="float" orientation="portrait"><label>Figures 174–181.</label><caption><p><italic><tp:taxon-name><tp:taxon-name-part taxon-name-part-type="genus">Gasteruption</tp:taxon-name-part> <tp:taxon-name-part taxon-name-part-type="species">goberti</tp:taxon-name-part></tp:taxon-name></italic> (Tournier), female, lectotype. <bold>174</bold> head lateral <bold>175</bold> mesosoma lateral <bold>176</bold> mesonotum dorsal <bold>177</bold> fore wing <bold>178</bold> apex of ovipositor sheath <bold>179</bold> head antero-dorsal <bold>180</bold> head dorsal <bold>181</bold> hind leg.</p></caption><graphic xmlns:xlink="http://www.w3.org/1999/xlink" xlink:href="zookeys-458-001-g026.jpg" position="float" orientation="portrait" xlink:type="simple" id="oo_34695.jpg"/></fig><fig id="F27" position="float" orientation="portrait"><label>Figures 182–186.</label><caption><p><italic><tp:taxon-name><tp:taxon-name-part taxon-name-part-type="genus">Gasteruption</tp:taxon-name-part> <tp:taxon-name-part taxon-name-part-type="species">goberti</tp:taxon-name-part></tp:taxon-name></italic> (Tournier), male, paralectotype of <italic><tp:taxon-name><tp:taxon-name-part taxon-name-part-type="genus">Gasteruption</tp:taxon-name-part> <tp:taxon-name-part taxon-name-part-type="species">sowae</tp:taxon-name-part></tp:taxon-name></italic>. <bold>182</bold> mesonotum dorsal <bold>183</bold> hind leg <bold>184</bold> basal antennal segments <bold>185</bold> head dorsal <bold>186</bold> head dorso-lateral.</p></caption><graphic xmlns:xlink="http://www.w3.org/1999/xlink" xlink:href="zookeys-458-001-g027.jpg" position="float" orientation="portrait" xlink:type="simple" id="oo_34696.jpg"/></fig></tp:treatment-sec><ref-list><ref id="B118"><mixed-citation xmlns:xlink="http://www.w3.org/1999/xlink" xlink:type="simple"><person-group><name name-style="western"><surname>Schletterer</surname><given-names>A</given-names></name></person-group> (<year>1889</year>) <article-title>Die Hymenopteren-Gruppe der Evaniiden.</article-title><source>Annalen des Kaiserlich-Königliches Naturhistorischen Hofmuseums</source><volume>4</volume>: <fpage>373</fpage>–<lpage>546</lpage>.</mixed-citation></ref><ref id="B1"><mixed-citation xmlns:xlink="http://www.w3.org/1999/xlink" xlink:type="simple"><person-group><name name-style="western"><surname>Abeille</surname><given-names>de Perrin EEA</given-names></name></person-group> (<year>1879</year>) <article-title/><source>Bulletin de la Societé d’ Histoire Naturelle de Toulouse</source><volume>13</volume>: <fpage>260</fpage>–<lpage>279</lpage>.</mixed-citation></ref><ref id="B117"><mixed-citation xmlns:xlink="http://www.w3.org/1999/xlink" xlink:type="simple"><person-group><name name-style="western"><surname>Schletterer</surname><given-names>A</given-names></name></person-group> (<year>1885</year>) <article-title>Die Hymenopteren-Gattung <italic><tp:taxon-name><tp:taxon-name-part taxon-name-part-type="genus">Gasteruption</tp:taxon-name-part></tp:taxon-name></italic> Latr. (<italic><tp:taxon-name><tp:taxon-name-part taxon-name-part-type="genus">Foenus</tp:taxon-name-part></tp:taxon-name></italic> ant.).</article-title><source>Verhandlungen der Zoologish-Botanischen Gesellschaft in Wien</source><volume>35</volume>: <fpage>267</fpage>–<lpage>326</lpage>.</mixed-citation></ref><ref id="B21"><mixed-citation xmlns:xlink="http://www.w3.org/1999/xlink" xlink:type="simple"><person-group><name name-style="western"><surname>Dalla</surname><given-names>Torre CG de [= KW von]</given-names></name></person-group> (<year>1902</year>) <article-title>2. Subfam. <tp:taxon-name><tp:taxon-name-part taxon-name-part-type="subfamily">Gasteruptionidae</tp:taxon-name-part></tp:taxon-name>: 1063–1075.</article-title><source>In: Catalogus Hymenopterorum hucusque descriptorum systematicus et synonymicus</source><volume>3</volume>: <fpage>1</fpage>–<lpage>1141</lpage>.</mixed-citation></ref><ref id="B135"><mixed-citation xmlns:xlink="http://www.w3.org/1999/xlink" xlink:type="simple"><person-group><name name-style="western"><surname>Szépligeti</surname><given-names>V</given-names></name></person-group> (<year>1903</year>) <article-title>Neue Evaniiden aus der Sammlung des Ungarischen National-Museums.</article-title><source>Annales Musei Nationalis Hungarici</source><volume>1</volume>: <fpage>364</fpage>–<lpage>395</lpage>.</mixed-citation></ref><ref id="B58"><mixed-citation xmlns:xlink="http://www.w3.org/1999/xlink" xlink:type="simple"><person-group><name name-style="western"><surname>Kieffer</surname><given-names>JJ</given-names></name></person-group> (<year>1912</year>) <article-title><tp:taxon-name><tp:taxon-name-part taxon-name-part-type="family">Evaniidae</tp:taxon-name-part></tp:taxon-name>.</article-title><source>Das Tierreich</source><volume>30</volume>: <fpage>1</fpage>–<lpage>431</lpage>.</mixed-citation></ref><ref id="B122"><mixed-citation xmlns:xlink="http://www.w3.org/1999/xlink" xlink:type="simple"><person-group><name name-style="western"><surname>Schmiedeknecht</surname><given-names>O</given-names></name></person-group> (<year>1930</year>) <source>Die Hymenopteren Nord- und Mitteleuropas mit Einschluss von England, Südschweiz, Südtirol und Ungarn nach ihren Gattungen und zum grossen Teil auch nach ihren Arten analytisch bearbeitet.</source> 2<sup>nd</sup> ed., <publisher-loc>Jena</publisher-loc>, 1062 pp.</mixed-citation></ref><ref id="B40"><mixed-citation xmlns:xlink="http://www.w3.org/1999/xlink" xlink:type="simple"><person-group><name name-style="western"><surname>Hedicke</surname><given-names>H</given-names></name></person-group> (<year>1939</year>) <source>Hymenopterorum Catalogus 11, <tp:taxon-name><tp:taxon-name-part taxon-name-part-type="family">Gasteruptiidae</tp:taxon-name-part></tp:taxon-name>.</source><publisher-loc>s’Gravenhage</publisher-loc>, <size units="page">54 pp</size>.</mixed-citation></ref><ref id="B29"><mixed-citation xmlns:xlink="http://www.w3.org/1999/xlink" xlink:type="simple"><person-group><name name-style="western"><surname>Ferrière</surname><given-names>C</given-names></name></person-group> (<year>1946</year>) <article-title>Les <italic><tp:taxon-name><tp:taxon-name-part taxon-name-part-type="genus">Gasteruption</tp:taxon-name-part></tp:taxon-name></italic> de la Suisse (Hym. <tp:taxon-name><tp:taxon-name-part taxon-name-part-type="family">Evaniidae</tp:taxon-name-part></tp:taxon-name>).</article-title><source>Mitteillungen der Schweizerischen Entomologischen Gesellschaft Bern</source><volume>20</volume>: <fpage>232</fpage>–<lpage>248</lpage>.</mixed-citation></ref><ref id="B126"><mixed-citation xmlns:xlink="http://www.w3.org/1999/xlink" xlink:type="simple"><person-group><name name-style="western"><surname>Šedivý</surname><given-names>J</given-names></name></person-group> (<year>1958</year>) <article-title>Die tschechoslowakische Arten der Gasteruptioniden (Hym.).</article-title><source>Acta Societas Entomologicae Cechosloveniae, Praha (= Časopis Československé Společnosti Entomologické)</source><volume>55</volume>: <fpage>34</fpage>–<lpage>43</lpage>.</mixed-citation></ref><ref id="B38"><mixed-citation xmlns:xlink="http://www.w3.org/1999/xlink" xlink:type="simple"><person-group><name name-style="western"><surname>Györfi</surname><given-names>J</given-names></name><name name-style="western"><surname>Bajári</surname><given-names>EN</given-names></name></person-group> (<year>1962</year>) <article-title>9. család: <tp:taxon-name><tp:taxon-name-part taxon-name-part-type="subfamily">Gasteruptionidae</tp:taxon-name-part></tp:taxon-name>-Dárdahordozó fürkészek.</article-title><source>15. Fürkészdarázs-Alkatúak 12. <tp:taxon-name><tp:taxon-name-part taxon-name-part-type="superfamily">Ichneumonoidea</tp:taxon-name-part></tp:taxon-name> 12. <tp:taxon-name><tp:taxon-name-part taxon-name-part-type="order">Hymenoptera</tp:taxon-name-part></tp:taxon-name> 11 (1).</source><publisher-loc>Fauna Hungariae</publisher-loc><volume>61</volume>: <fpage>41</fpage>–<lpage>51</lpage>.</mixed-citation></ref><ref id="B81"><mixed-citation xmlns:xlink="http://www.w3.org/1999/xlink" xlink:type="simple"><person-group><name name-style="western"><surname>Madl</surname><given-names>M</given-names></name></person-group> (<year>1989b</year>) <article-title>Über <tp:taxon-name><tp:taxon-name-part taxon-name-part-type="family">Gasteruptiidae</tp:taxon-name-part></tp:taxon-name> aus Jugoslawien (<tp:taxon-name><tp:taxon-name-part taxon-name-part-type="order">Hymenoptera</tp:taxon-name-part></tp:taxon-name>, <tp:taxon-name><tp:taxon-name-part taxon-name-part-type="superfamily">Evanioidea</tp:taxon-name-part></tp:taxon-name>).</article-title><source>Nachrichtenblatt der Bayerischen Entomologen</source><volume>38</volume>: <fpage>40</fpage>–<lpage>45</lpage>.</mixed-citation></ref><ref id="B144"><mixed-citation xmlns:xlink="http://www.w3.org/1999/xlink" xlink:type="simple"><person-group><name name-style="western"><surname>Wall</surname><given-names>I</given-names></name></person-group> (<year>1994</year>) <article-title>Seltene Hymenopteren aus Mittel-, West- und Südeuropa (<tp:taxon-name><tp:taxon-name-part taxon-name-part-type="order">Hymenoptera</tp:taxon-name-part></tp:taxon-name> <tp:taxon-name><tp:taxon-name-part taxon-name-part-type="suborder">Apocrita</tp:taxon-name-part></tp:taxon-name>: <tp:taxon-name><tp:taxon-name-part taxon-name-part-type="superfamily">Stephanoidea</tp:taxon-name-part></tp:taxon-name>, <tp:taxon-name><tp:taxon-name-part taxon-name-part-type="superfamily">Evanioidea</tp:taxon-name-part></tp:taxon-name>, <tp:taxon-name><tp:taxon-name-part taxon-name-part-type="superfamily">Trigonalyoidea</tp:taxon-name-part></tp:taxon-name>).</article-title><source>Entomofauna</source><volume>15</volume>(<issue>14</issue>): <fpage>137</fpage>–<lpage>184</lpage>.</mixed-citation></ref><ref id="B116"><mixed-citation xmlns:xlink="http://www.w3.org/1999/xlink" xlink:type="simple"><person-group><name name-style="western"><surname>Scaramozzino</surname><given-names>PL</given-names></name></person-group> (<year>1995</year>) <article-title><tp:taxon-name><tp:taxon-name-part taxon-name-part-type="order">Hymenoptera</tp:taxon-name-part></tp:taxon-name> <tp:taxon-name><tp:taxon-name-part taxon-name-part-type="superfamily">Trigonalyoidea</tp:taxon-name-part></tp:taxon-name>, <tp:taxon-name><tp:taxon-name-part taxon-name-part-type="superfamily">Evanioidea</tp:taxon-name-part></tp:taxon-name>, <tp:taxon-name><tp:taxon-name-part taxon-name-part-type="superfamily">Stephanoidea</tp:taxon-name-part></tp:taxon-name>.</article-title> In: <person-group><name name-style="western"><surname>Minelli</surname><given-names>A</given-names></name><name name-style="western"><surname>Ruffo</surname><given-names>S</given-names></name><name name-style="western"><surname>Posta</surname><given-names>S</given-names></name></person-group> (<role>Eds</role>) <source>Checklist delli specie della fauna italiana</source><volume>94</volume>: <fpage>1</fpage>–<lpage>4</lpage>.</mixed-citation></ref><ref id="B103"><mixed-citation xmlns:xlink="http://www.w3.org/1999/xlink" xlink:type="simple"><person-group><name name-style="western"><surname>Pagliano</surname><given-names>G</given-names></name><name name-style="western"><surname>Scaramozzino</surname><given-names>PL</given-names></name></person-group> (<year>2000</year>) <article-title><tp:taxon-name><tp:taxon-name-part taxon-name-part-type="family">Gasteruptiidae</tp:taxon-name-part></tp:taxon-name> italiani (<tp:taxon-name><tp:taxon-name-part taxon-name-part-type="order">Hymenoptera</tp:taxon-name-part></tp:taxon-name>: <tp:taxon-name><tp:taxon-name-part taxon-name-part-type="superfamily">Evanioidea</tp:taxon-name-part></tp:taxon-name>).</article-title><source>Bollettino del Museo di Zoologia dell’Università di Torino</source><volume>17</volume>: <fpage>5</fpage>–<lpage>38</lpage>.</mixed-citation></ref></ref-list></tp:taxon-treatment>
