# Supplementary material for: Review of Gasteruption Latreille (Hymenoptera, Gasteruptiidae) from Iran and Turkey, with the description of 15 new species
Source: Zookeys. 2014 Nov 28;(458):1–187. doi: 10.3897/zookeys.458.8531 (PMC4283360; doi:10.3897/zookeys.458.8531)
Supplement: XML Treatment for Gasteruption hastator [file zookeys.458.8531-treatment12.xml]

<!DOCTYPE tp:taxon-treatment
  PUBLIC "-//TaxonX//DTD Taxonomic Treatment Publishing DTD v0 20100105//EN" "tax-treatment-NSO.dtd">
<tp:taxon-treatment xmlns:tp="http://www.plazi.org/taxpub"><tp:treatment-meta><kwd-group><label>Taxon classification</label><kwd><named-content content-type="kingdom">Animalia</named-content></kwd><kwd><named-content content-type="order">Hymenoptera</named-content></kwd><kwd><named-content content-type="family">Gasteruptiidae</named-content></kwd></kwd-group><mixed-citation publication-type="journal"><person-group><name><surname>van Achterberg</surname><given-names>Cornelis</given-names></name><name><surname>Talebi</surname><given-names>Ali Asghar</given-names></name></person-group><article-title>Review of <italic><tp:taxon-name><tp:taxon-name-part taxon-name-part-type="genus">Gasteruption</tp:taxon-name-part></tp:taxon-name></italic> Latreille (<tp:taxon-name><tp:taxon-name-part taxon-name-part-type="order">Hymenoptera</tp:taxon-name-part></tp:taxon-name>, <tp:taxon-name><tp:taxon-name-part taxon-name-part-type="family">Gasteruptiidae</tp:taxon-name-part></tp:taxon-name>) from Iran and Turkey, with the description of 15 new species</article-title><source>Zookeys</source><day>28</day><month>11</month><year>2014</year><volume>2014</volume><issue>458</issue><fpage>1</fpage><lpage>187</lpage><pub-id pub-id-type="doi">10.3897/zookeys.458.8531</pub-id></mixed-citation></tp:treatment-meta><tp:nomenclature><tp:taxon-name>
                        <tp:taxon-name-part taxon-name-part-type="genus">Gasteruption</tp:taxon-name-part>
                        <tp:taxon-name-part taxon-name-part-type="species">hastator</tp:taxon-name-part>
                    </tp:taxon-name><tp:taxon-authority>(Fabricius, 1804)</tp:taxon-authority><xref ref-type="fig" rid="F28">Figs 187</xref><xref ref-type="fig" rid="F29">–204</xref><tp:nomenclature-citation-list><tp:nomenclature-citation><tp:taxon-name><tp:taxon-name-part taxon-name-part-type="genus">Foenus</tp:taxon-name-part> <tp:taxon-name-part taxon-name-part-type="species">hastator</tp:taxon-name-part></tp:taxon-name><comment> Fabricius, 1804: 142.</comment></tp:nomenclature-citation><tp:nomenclature-citation><tp:taxon-name><tp:taxon-name-part taxon-name-part-type="genus">Gasteruption</tp:taxon-name-part> <tp:taxon-name-part taxon-name-part-type="species">hastator</tp:taxon-name-part></tp:taxon-name><comment>; <xref ref-type="bibr" rid="B117">Schletterer 1885</xref>: 307; <xref ref-type="bibr" rid="B40">Hedicke 1939</xref>: 13; <xref ref-type="bibr" rid="B126">Šedivý 1958</xref>: 35, 37, 40; <xref ref-type="bibr" rid="B38">Györfi and Bajári 1962</xref>: 47, 51; <xref ref-type="bibr" rid="B121">Schmidt 1969</xref>: 294; <xref ref-type="bibr" rid="B99">Oehlke 1984</xref>: 169, 170, 177; <xref ref-type="bibr" rid="B75">Madl 1987a</xref>: 402, <xref ref-type="bibr" rid="B76">1987b</xref>: 22, <xref ref-type="bibr" rid="B77">1988a</xref>: 13, 15, <xref ref-type="bibr" rid="B80">1989b</xref> 43, <xref ref-type="bibr" rid="B82">1990b</xref> 480, 482; <xref ref-type="bibr" rid="B60">Kozlov 1988</xref>: 244, 247; <xref ref-type="bibr" rid="B59">Kofler and Madl 1990</xref>: 321; <xref ref-type="bibr" rid="B144">Wall 1994</xref>: 156; <xref ref-type="bibr" rid="B116">Scaramozzino 1995</xref>: 3; <xref ref-type="bibr" rid="B97">Neumayer et al. 1999</xref>: 220; <xref ref-type="bibr" rid="B103">Pagliano and Scaramozzino 2000</xref>: 11, 17, 27; <xref ref-type="bibr" rid="B114">Saure 2001</xref>: 29; <xref ref-type="bibr" rid="B141">Turrisi 2004</xref>: 84; van der <xref ref-type="bibr" rid="B129">Smissen 2010</xref>: 372; <xref ref-type="bibr" rid="B5">van Achterberg 2013</xref>: 83.</comment></tp:nomenclature-citation><tp:nomenclature-citation><tp:taxon-name><tp:taxon-name-part taxon-name-part-type="genus">Foenus</tp:taxon-name-part> <tp:taxon-name-part taxon-name-part-type="species">dorsalis</tp:taxon-name-part></tp:taxon-name><comment> Westwood, 1841: 537, 1843: 258; <xref ref-type="bibr" rid="B118">Schletterer 1889</xref>: 400; <xref ref-type="bibr" rid="B40">Hedicke 1939</xref>: 13; <xref ref-type="bibr" rid="B144">Wall 1994</xref>: 148. Synonymized with <italic><tp:taxon-name><tp:taxon-name-part taxon-name-part-type="genus">Gasteruption</tp:taxon-name-part> <tp:taxon-name-part taxon-name-part-type="species">hastator</tp:taxon-name-part></tp:taxon-name></italic> (Fabricius) by Oehlke, 1984.</comment></tp:nomenclature-citation><tp:nomenclature-citation><tp:taxon-name><tp:taxon-name-part taxon-name-part-type="genus">Foenus</tp:taxon-name-part> <tp:taxon-name-part taxon-name-part-type="species">esenbeckii</tp:taxon-name-part></tp:taxon-name><comment> Westwood, 1841: 537, 1843: 256; <xref ref-type="bibr" rid="B99">Oehlke 1984</xref>: 177 (as synonym of <italic><tp:taxon-name><tp:taxon-name-part taxon-name-part-type="genus">Gasteruption</tp:taxon-name-part> <tp:taxon-name-part taxon-name-part-type="species">hastator</tp:taxon-name-part></tp:taxon-name></italic> (Fabricius)); <xref ref-type="bibr" rid="B144">Wall 1994</xref>: 148. Synonymized with <italic><tp:taxon-name><tp:taxon-name-part taxon-name-part-type="genus">Gasteruption</tp:taxon-name-part> <tp:taxon-name-part taxon-name-part-type="species">rubricans</tp:taxon-name-part></tp:taxon-name></italic> (Guérin-Méneville) by Schletterer, 1889.</comment></tp:nomenclature-citation><tp:nomenclature-citation><tp:taxon-name><tp:taxon-name-part taxon-name-part-type="genus">Faenus</tp:taxon-name-part> <tp:taxon-name-part taxon-name-part-type="species">esenbeckii</tp:taxon-name-part></tp:taxon-name><comment>; <xref ref-type="bibr" rid="B1">Abeille de Perrin 1879</xref>: 264, 265 (as <italic>esenbecki</italic>), 274.</comment></tp:nomenclature-citation><tp:nomenclature-citation><tp:taxon-name><tp:taxon-name-part taxon-name-part-type="genus">Gasteruption</tp:taxon-name-part> <tp:taxon-name-part taxon-name-part-type="species">esenbeckii</tp:taxon-name-part></tp:taxon-name><comment>; <xref ref-type="bibr" rid="B117">Schletterer 1885</xref>: 305, 319, 1889: 400.</comment></tp:nomenclature-citation><tp:nomenclature-citation><tp:taxon-name><tp:taxon-name-part taxon-name-part-type="genus">Gasteruption</tp:taxon-name-part> <tp:taxon-name-part taxon-name-part-type="species">esenbecki</tp:taxon-name-part></tp:taxon-name><comment>; <xref ref-type="bibr" rid="B40">Hedicke 1939</xref>: 13. Invalid emendation.</comment></tp:nomenclature-citation><tp:nomenclature-citation><tp:taxon-name><tp:taxon-name-part taxon-name-part-type="genus">Foenus</tp:taxon-name-part> <tp:taxon-name-part taxon-name-part-type="species">rubricans</tp:taxon-name-part></tp:taxon-name><comment> Guérin-Méneville, 1844: 407; <xref ref-type="bibr" rid="B1">Abeille de Perrin 1879</xref>: 274; <xref ref-type="bibr" rid="B122">Schmiedeknecht 1930</xref>: 379, 382; <xref ref-type="bibr" rid="B40">Hedicke 1939</xref>: 13; <xref ref-type="bibr" rid="B29">Ferrière 1946</xref>: 234, 238, 241; <xref ref-type="bibr" rid="B68">Leclercq 1948</xref>: 76; <xref ref-type="bibr" rid="B144">Wall 1994</xref>: 149. Synonymized with <italic><tp:taxon-name><tp:taxon-name-part taxon-name-part-type="genus">Gasteruption</tp:taxon-name-part> <tp:taxon-name-part taxon-name-part-type="species">esenbeckii</tp:taxon-name-part></tp:taxon-name></italic> (Westwood) by Abeille de Perrin, 1879 and with <italic><tp:taxon-name><tp:taxon-name-part taxon-name-part-type="genus">Gasteruption</tp:taxon-name-part> <tp:taxon-name-part taxon-name-part-type="species">hastator</tp:taxon-name-part></tp:taxon-name></italic> (Fabricius) by Schulz, 1912.</comment></tp:nomenclature-citation><tp:nomenclature-citation><tp:taxon-name><tp:taxon-name-part taxon-name-part-type="genus">Gasteruption</tp:taxon-name-part> <tp:taxon-name-part taxon-name-part-type="species">rubricans</tp:taxon-name-part></tp:taxon-name><comment>; <xref ref-type="bibr" rid="B117">Schletterer 1885</xref>: 283, 1889: 384, 393, 395, 397, 400; <xref ref-type="bibr" rid="B21">Dalla Torre 1902</xref>: 1071; <xref ref-type="bibr" rid="B135">Szépligeti 1903</xref>: 370; <xref ref-type="bibr" rid="B46">Höppner 1904</xref>: 101; <xref ref-type="bibr" rid="B58">Kieffer 1912</xref>: 257; <xref ref-type="bibr" rid="B29">Ferrière 1946</xref>: 234, 241; <xref ref-type="bibr" rid="B18">Crosskey 1951</xref>: 294.</comment></tp:nomenclature-citation><tp:nomenclature-citation><tp:taxon-name><tp:taxon-name-part taxon-name-part-type="genus">Gasteryption</tp:taxon-name-part> <tp:taxon-name-part taxon-name-part-type="species">rubricans</tp:taxon-name-part></tp:taxon-name><comment>; <xref ref-type="bibr" rid="B127">Semenov 1892</xref>: 200.</comment></tp:nomenclature-citation><tp:nomenclature-citation><tp:taxon-name>
                        <tp:taxon-name-part taxon-name-part-type="genus">Gasteruption</tp:taxon-name-part>
                        <tp:taxon-name-part taxon-name-part-type="species">hastator</tp:taxon-name-part>
                    </tp:taxon-name><comment><italic>Gasteruption ? rubricans</italic>; <xref ref-type="bibr" rid="B42">Hedwig 1957</xref>: 117 (SE. Iran: Sistan &amp; Baluchestan, Damen)</comment></tp:nomenclature-citation><tp:nomenclature-citation><tp:taxon-name><tp:taxon-name-part taxon-name-part-type="genus">Gasteruption</tp:taxon-name-part> <tp:taxon-name-part taxon-name-part-type="species">rubricans</tp:taxon-name-part></tp:taxon-name><comment>; <xref ref-type="bibr" rid="B138">Tirgari 1975</xref>: 57 (W. Iran: Khuzestan; N. Iran: Mazandaran, Chalus).</comment></tp:nomenclature-citation><!--PageBreak--><tp:nomenclature-citation><tp:taxon-name><tp:taxon-name-part taxon-name-part-type="genus">Gasteruption</tp:taxon-name-part> <tp:taxon-name-part taxon-name-part-type="species">tibiale</tp:taxon-name-part></tp:taxon-name><comment> Schletterer, 1885: 286, 1889: 384, 393, 395, 397, 402; <xref ref-type="bibr" rid="B21">Dalla Torre 1902</xref>: 1075; <xref ref-type="bibr" rid="B135">Szépligeti 1903</xref>: 370; <xref ref-type="bibr" rid="B56">Kieffer 1904a</xref>: 647, 1912: 259; <xref ref-type="bibr" rid="B122">Schmiedeknecht 1930</xref>: 379, 382; <xref ref-type="bibr" rid="B40">Hedicke 1939</xref>: 25; <xref ref-type="bibr" rid="B29">Ferrière 1946</xref>: 234, 238, 241; Leclercq,  1948: 76; <xref ref-type="bibr" rid="B43">Hellén 1950</xref>: 4 (as synonym of <italic><tp:taxon-name><tp:taxon-name-part taxon-name-part-type="genus">Gasteruption</tp:taxon-name-part> <tp:taxon-name-part taxon-name-part-type="species">bidentulum</tp:taxon-name-part></tp:taxon-name></italic> (Thomson)); Schmidt, 1969: 294 (id.); <xref ref-type="bibr" rid="B99">Oehlke 1984</xref>: 169, 171, 181; <xref ref-type="bibr" rid="B75">Madl 1987a</xref>: 402, <xref ref-type="bibr" rid="B77">1988a</xref>: 12;  <xref ref-type="bibr" rid="B60">Kozlov 1988</xref>: 246, 247; <xref ref-type="bibr" rid="B144">Wall 1994</xref>: 149; <xref ref-type="bibr" rid="B151">Yildirim et al. 2004</xref>: 1351 (Turkey). Synonymized with <italic><tp:taxon-name><tp:taxon-name-part taxon-name-part-type="genus">Gasteruption</tp:taxon-name-part> <tp:taxon-name-part taxon-name-part-type="species">hastator</tp:taxon-name-part></tp:taxon-name></italic> (Fabricius) by Madl, 1987a.</comment></tp:nomenclature-citation><tp:nomenclature-citation><tp:taxon-name><tp:taxon-name-part taxon-name-part-type="genus">Gasteryption</tp:taxon-name-part> <tp:taxon-name-part taxon-name-part-type="species">tibiale</tp:taxon-name-part></tp:taxon-name><comment>; <xref ref-type="bibr" rid="B127">Semenov 1892</xref>: 201.</comment></tp:nomenclature-citation><tp:nomenclature-citation><tp:taxon-name><tp:taxon-name-part taxon-name-part-type="genus">Gasteruption</tp:taxon-name-part> <tp:taxon-name-part taxon-name-part-type="species">schossmannae</tp:taxon-name-part></tp:taxon-name><comment> Madl, 1987: 37, <xref ref-type="bibr" rid="B82">1990b</xref> 480; <xref ref-type="bibr" rid="B144">Wall 1994</xref>: 163. <bold>Syn. n.</bold></comment></tp:nomenclature-citation><tp:nomenclature-citation><tp:taxon-name><tp:taxon-name-part taxon-name-part-type="genus">Gasteruption</tp:taxon-name-part> <tp:taxon-name-part taxon-name-part-type="species">graecum</tp:taxon-name-part></tp:taxon-name><comment> Schletterer, 1885: 279, 1889: 400; <xref ref-type="bibr" rid="B58">Kieffer 1912</xref>: 257 (as synonym of <italic><tp:taxon-name><tp:taxon-name-part taxon-name-part-type="genus">Gasteruption</tp:taxon-name-part> <tp:taxon-name-part taxon-name-part-type="species">rubricans</tp:taxon-name-part></tp:taxon-name></italic>); <xref ref-type="bibr" rid="B40">Hedicke 1939</xref>: 14; <xref ref-type="bibr" rid="B78">Madl 1988b</xref>: 405, <xref ref-type="bibr" rid="B81">1990a</xref> 128; <xref ref-type="bibr" rid="B40">Hedicke 1939</xref>: 13; <xref ref-type="bibr" rid="B144">Wall 1994</xref>: 148. Synonymized with <italic><tp:taxon-name><tp:taxon-name-part taxon-name-part-type="genus">Gasteruption</tp:taxon-name-part> <tp:taxon-name-part taxon-name-part-type="species">rubricans</tp:taxon-name-part></tp:taxon-name></italic> (Guérin-Méneville) by Schletterer, 1889 and with <italic><tp:taxon-name><tp:taxon-name-part taxon-name-part-type="genus">Gasteruption</tp:taxon-name-part> <tp:taxon-name-part taxon-name-part-type="species">hastator</tp:taxon-name-part></tp:taxon-name></italic> (Fabricius) by <xref ref-type="bibr" rid="B99">Oehlke (1984)</xref>.</comment></tp:nomenclature-citation></tp:nomenclature-citation-list></tp:nomenclature><tp:treatment-sec sec-type="Type material"><title>Type material.</title><p>The holotype of <italic><tp:taxon-name><tp:taxon-name-part taxon-name-part-type="genus">Gasteruption</tp:taxon-name-part> <tp:taxon-name-part taxon-name-part-type="species">hastator</tp:taxon-name-part></tp:taxon-name></italic> (described from N. Africa) has been examined by Dr L. Vilhelmsen, Copenhagen; it has the typical widened hind basitarsus. The two female syntypes of <italic><tp:taxon-name><tp:taxon-name-part taxon-name-part-type="genus">Gasteruption</tp:taxon-name-part> <tp:taxon-name-part taxon-name-part-type="species">esenbeckii</tp:taxon-name-part></tp:taxon-name></italic> Westwood, 1841 (described from Central Europe (Sickershausen, Germany) by Nees, 1834) are lost. Holotype of <italic><tp:taxon-name><tp:taxon-name-part taxon-name-part-type="genus">Gasteruption</tp:taxon-name-part> <tp:taxon-name-part taxon-name-part-type="species">tibiale</tp:taxon-name-part></tp:taxon-name></italic> examined: ♂ (NMW), “[Italy], Tirol, St. Pauls [Bozen]”, “<italic>tibiale</italic> det. Schlett.”. Holotype of <italic><tp:taxon-name><tp:taxon-name-part taxon-name-part-type="genus">Gasteruption</tp:taxon-name-part> <tp:taxon-name-part taxon-name-part-type="species">graecum</tp:taxon-name-part></tp:taxon-name></italic> is probably lost (a male in NMW from NW Greece, Epirus (Tinos) and collected by Erber). Holotype of <italic><tp:taxon-name><tp:taxon-name-part taxon-name-part-type="genus">Gasteruption</tp:taxon-name-part> <tp:taxon-name-part taxon-name-part-type="species">schossmannae</tp:taxon-name-part></tp:taxon-name></italic> examined: ♂ (NMW), “[Austria], Winden am See, 16.vii.1962, leg. Priesner”, and holotype label by M. Madl.</p></tp:treatment-sec><tp:treatment-sec sec-type="Additional material"><title>Additional material.</title><p><bold>Iran</bold> (Gilan, Astaneh, Eshman Kamachal; Ardabil, 1900 m; Kerman, Jupar, 1900 m; Boyer-A. o Kohg, Kuh Gol, near Sisakht, 2500 m; Azer. E Sh., Sis, 10 km E of Shabestar, 1540 m); <bold>Turkey</bold> (Bilecik, Baycicoy; Bolu, 17 km S of Seben; 10 km N of Tatvan; 20 km NW of Igdir; Mezikiran Gecidi, 20 km E of Gurun; Osmaneli; Cornelek, 40 km E of Mut; Sultan Daglari, near Yalvac; 10 km N of Muradya; Pasli, 50 km S of Kars; Eksiler, 20 km W of Silifke; 20 km SW of Bitlis; Canakkale, Gelibolu; 20 km W of Van; Konya, 10 km S of Aksehir Mts.; id., 30 km S of Aksehir; Capadocia, Urgup; near Izmir; 15 km E of Malatya; Tatvan, Van Gölü; Gevas, id.; 20 km SW of Burdur, 940 m; Karadut, 50 km NE of Agiyaman, 1000 m; Karadut, Nemrut Dagi; Bursa, near Caglian; 40 km NE of Muradiye, 2200 m; Muradiye; Hakkari, Akcali, 35 km S of Hakkari, 1700 m; Sile, Konya; near Agri; Sebran, Porsuk Baraji; Adapazar, Sakatya, 25 km S of Adapazar; Aciöl, near Cardak; SE of Elazig, Hazar Gölü; Burdur, 20 km SW of Burdur, 940 m; id., 28 km SEE of Burdur, 1350 m; id., 5 km NE of Yesilova, 1060 m; Kütahya, 28 km SSE of Kütahya, 1110 m; id., 20 km NEE of Kütahya; Denizli, 35 km SSE of Denizli, 970 m; Mansisa, 30 km SEE of Salihli, 430 m; id., 35 km SEE of Salihli, 900 m; Canakkale, 6 km N of Ezine, 35 m; Hakkari, Yüksekova, 1800 m; Hakkari, Mt. Sat, SW of Yüksekova, Varegös, 1650 m; Adiyaman, Gölbasi, 900 m; Konya, Beysehir, 1150 m; Nevsehir, Ürgüp, 1200 m; id., 20 km S of Nevsehir, Kaymakli, 1200 m; id., 20 km S of Nevsehir, Kaymakli; Bursa, Bursa, 300 m; SSE of Milas, Çamköy-Sek; Antalya, E Manevgat; id., Side-Titreyengöl; id., W Karabucak; 60 km W of Konya, Eflatun Pinar; Burdur, 20 km N of Aglasun, Koruglubeli, 950 m; Sivas, 10 km S of Gürün, near Gökpinar, 12500–1700 m).</p><!--PageBreak--><!--PageBreak--><!--PageBreak--></tp:treatment-sec><tp:treatment-sec sec-type="Diagnosis"><title>Diagnosis.</title><p>Apex of ovipositor sheath blackish or dark brown; ovipositor sheath 0.6–1.5 times as long as hind tibia and 0.3–0.9 times as long as hind tibia and tarsus combined; head and laterally mesosoma of female mainly reddish-brown (Figs <xref ref-type="fig" rid="F28">187</xref>–<xref ref-type="fig" rid="F28">189</xref>); scapus reddish-brown; head more (typical; Fig. <xref ref-type="fig" rid="F28">193</xref>) or less (“<italic>graecum</italic>”; Fig. <xref ref-type="fig" rid="F29">201</xref>) transverse in dorsal view; face rather wide (Figs <xref ref-type="fig" rid="F28">192</xref>, <xref ref-type="fig" rid="F29">202</xref>); shallow depression of clypeus rather large, more (typical; Fig. <xref ref-type="fig" rid="F28">195</xref>) or less (“<italic>graecum</italic>”; Fig. <xref ref-type="fig" rid="F29">203</xref>) extended; fifth antennal segment 0.9–1.0 times (♀) or 1.4–2.0 (♂) times as long as third segment (Fig. <xref ref-type="fig" rid="F29">199</xref>); apical antennal segment 1.4–1.5 times third antennal segment and darker than medial segments; occipital carina obsolescent to narrowly lamelliform medio-dorsally (Figs <xref ref-type="fig" rid="F28">187</xref>, <xref ref-type="fig" rid="F28">193</xref>, <xref ref-type="fig" rid="F29">204</xref>); antesternal carina narrow; hind tibia stout; hind basitarsus rather short (Figs <xref ref-type="fig" rid="F28">190</xref>, <xref ref-type="fig" rid="F29">200</xref>), in dorsal view more (typical; Fig. <xref ref-type="fig" rid="F28">196</xref>) or less (“<italic>graecum</italic>”) widened basad; mesoscutum anteriorly largely coarsely rugose and remainder rugose (to variable extend) and between them more or less coriaceous; incision of hypopygium shallow.</p></tp:treatment-sec><tp:treatment-sec sec-type="Distribution"><title>Distribution.</title><p>Europe, N. Africa, Iran, Turkey, Russia (including Far East).</p></tp:treatment-sec><tp:treatment-sec sec-type="Biology"><title>Biology.</title><p>Predator-inquiline of <italic><tp:taxon-name><tp:taxon-name-part taxon-name-part-type="genus">Osmia</tp:taxon-name-part></tp:taxon-name></italic> and <italic><tp:taxon-name><tp:taxon-name-part taxon-name-part-type="genus">Hylaeus</tp:taxon-name-part></tp:taxon-name></italic> spp. in <italic><tp:taxon-name><tp:taxon-name-part taxon-name-part-type="genus">Rubus</tp:taxon-name-part></tp:taxon-name></italic> stems and of <italic><tp:taxon-name><tp:taxon-name-part taxon-name-part-type="genus">Systropha</tp:taxon-name-part></tp:taxon-name></italic> nests. Collected in May-August.</p></tp:treatment-sec><tp:treatment-sec sec-type="Notes"><title>Notes.</title><p>One specimen from Iran is exceptionally large (length of body 13.8 mm and fore wing 5.5 mm) but agrees in other aspects with typical specimens. First species of <italic><tp:taxon-name><tp:taxon-name-part taxon-name-part-type="genus">Gasteruption</tp:taxon-name-part></tp:taxon-name></italic> reported from Turkey (by <xref ref-type="bibr" rid="B127">Semenov (1892)</xref> from “Tauria”).</p><fig id="F28" position="float" orientation="portrait"><label>Figures 187–196.</label><caption><p><italic><tp:taxon-name><tp:taxon-name-part taxon-name-part-type="genus">Gasteruption</tp:taxon-name-part> <tp:taxon-name-part taxon-name-part-type="species">hastator</tp:taxon-name-part></tp:taxon-name></italic> (Fabricius), female, France. <bold>187</bold> head lateral <bold>188</bold> mesosoma lateral <bold>189</bold> mesonotum dorsal <bold>190</bold> hind leg <bold>191</bold> ovipositor sheath <bold>192</bold> head anterior <bold>193</bold> head dorsal <bold>194</bold> fore wing <bold>195</bold> clypeus antero-lateral <bold>196</bold> hind basitarsus dorsal.</p></caption><graphic xmlns:xlink="http://www.w3.org/1999/xlink" xlink:href="zookeys-458-001-g028.jpg" position="float" orientation="portrait" xlink:type="simple" id="oo_34697.jpg"/></fig><fig id="F29" position="float" orientation="portrait"><label>Figures 197–204.</label><caption><p><italic><tp:taxon-name><tp:taxon-name-part taxon-name-part-type="genus">Gasteruption</tp:taxon-name-part> <tp:taxon-name-part taxon-name-part-type="species">hastator</tp:taxon-name-part></tp:taxon-name></italic> (Fabricius), male, Bulgaria. <bold>197</bold> mesonotum dorsal <bold>198</bold> mesosoma lateral <bold>199</bold> basal antennal segments <bold>200</bold> hind leg <bold>201</bold> head dorsal <bold>202</bold> head anterior <bold>203</bold> clypeus anterior <bold>204</bold> head lateral.</p></caption><graphic xmlns:xlink="http://www.w3.org/1999/xlink" xlink:href="zookeys-458-001-g029.jpg" position="float" orientation="portrait" xlink:type="simple" id="oo_34698.jpg"/></fig></tp:treatment-sec><ref-list><ref id="B117"><mixed-citation xmlns:xlink="http://www.w3.org/1999/xlink" xlink:type="simple"><person-group><name name-style="western"><surname>Schletterer</surname><given-names>A</given-names></name></person-group> (<year>1885</year>) <article-title>Die Hymenopteren-Gattung <italic><tp:taxon-name><tp:taxon-name-part taxon-name-part-type="genus">Gasteruption</tp:taxon-name-part></tp:taxon-name></italic> Latr. (<italic><tp:taxon-name><tp:taxon-name-part taxon-name-part-type="genus">Foenus</tp:taxon-name-part></tp:taxon-name></italic> ant.).</article-title><source>Verhandlungen der Zoologish-Botanischen Gesellschaft in Wien</source><volume>35</volume>: <fpage>267</fpage>–<lpage>326</lpage>.</mixed-citation></ref><ref id="B40"><mixed-citation xmlns:xlink="http://www.w3.org/1999/xlink" xlink:type="simple"><person-group><name name-style="western"><surname>Hedicke</surname><given-names>H</given-names></name></person-group> (<year>1939</year>) <source>Hymenopterorum Catalogus 11, <tp:taxon-name><tp:taxon-name-part taxon-name-part-type="family">Gasteruptiidae</tp:taxon-name-part></tp:taxon-name>.</source><publisher-loc>s’Gravenhage</publisher-loc>, <size units="page">54 pp</size>.</mixed-citation></ref><ref id="B126"><mixed-citation xmlns:xlink="http://www.w3.org/1999/xlink" xlink:type="simple"><person-group><name name-style="western"><surname>Šedivý</surname><given-names>J</given-names></name></person-group> (<year>1958</year>) <article-title>Die tschechoslowakische Arten der Gasteruptioniden (Hym.).</article-title><source>Acta Societas Entomologicae Cechosloveniae, Praha (= Časopis Československé Společnosti Entomologické)</source><volume>55</volume>: <fpage>34</fpage>–<lpage>43</lpage>.</mixed-citation></ref><ref id="B38"><mixed-citation xmlns:xlink="http://www.w3.org/1999/xlink" xlink:type="simple"><person-group><name name-style="western"><surname>Györfi</surname><given-names>J</given-names></name><name name-style="western"><surname>Bajári</surname><given-names>EN</given-names></name></person-group> (<year>1962</year>) <article-title>9. család: <tp:taxon-name><tp:taxon-name-part taxon-name-part-type="subfamily">Gasteruptionidae</tp:taxon-name-part></tp:taxon-name>-Dárdahordozó fürkészek.</article-title><source>15. Fürkészdarázs-Alkatúak 12. <tp:taxon-name><tp:taxon-name-part taxon-name-part-type="superfamily">Ichneumonoidea</tp:taxon-name-part></tp:taxon-name> 12. <tp:taxon-name><tp:taxon-name-part taxon-name-part-type="order">Hymenoptera</tp:taxon-name-part></tp:taxon-name> 11 (1).</source><publisher-loc>Fauna Hungariae</publisher-loc><volume>61</volume>: <fpage>41</fpage>–<lpage>51</lpage>.</mixed-citation></ref><ref id="B121"><mixed-citation xmlns:xlink="http://www.w3.org/1999/xlink" xlink:type="simple"><person-group><name name-style="western"><surname>Schmidt</surname><given-names>K</given-names></name></person-group> (<year>1969</year>) <article-title>Beiträge zur Kenntnis der Hymenopterenfauna des Mittelrheingebietes, insbesondere des mainzer Sandes.</article-title><source>Mainzer Naturwissenschaftliches Archiv</source><volume>8</volume>: <fpage>292</fpage>–<lpage>302</lpage>.</mixed-citation></ref><ref id="B99"><mixed-citation xmlns:xlink="http://www.w3.org/1999/xlink" xlink:type="simple"><person-group><name name-style="western"><surname>Oehlke</surname><given-names>J</given-names></name></person-group> (<year>1984</year>) <article-title>Beiträge zur Insektenfauna der DDR: <tp:taxon-name><tp:taxon-name-part taxon-name-part-type="order">Hymenoptera</tp:taxon-name-part></tp:taxon-name>-<tp:taxon-name><tp:taxon-name-part taxon-name-part-type="superfamily">Evanioidea</tp:taxon-name-part></tp:taxon-name>, <tp:taxon-name><tp:taxon-name-part taxon-name-part-type="superfamily">Stephanoidea</tp:taxon-name-part></tp:taxon-name>, <tp:taxon-name><tp:taxon-name-part taxon-name-part-type="superfamily">Trigonalyoidea</tp:taxon-name-part></tp:taxon-name>.</article-title><source>Faunistische Abhandlungen der staatliche Museum für Tierkunde, Dresden</source><volume>11</volume>: <fpage>161</fpage>–<lpage>190</lpage>.</mixed-citation></ref><ref id="B75"><mixed-citation xmlns:xlink="http://www.w3.org/1999/xlink" xlink:type="simple"><person-group><name name-style="western"><surname>Madl</surname><given-names>M</given-names></name></person-group> (<year>1987a</year>) <article-title>Über <tp:taxon-name><tp:taxon-name-part taxon-name-part-type="family">Gasteruptiidae</tp:taxon-name-part></tp:taxon-name> aus Oberösterreich (<tp:taxon-name><tp:taxon-name-part taxon-name-part-type="order">Hymenoptera</tp:taxon-name-part></tp:taxon-name>, <tp:taxon-name><tp:taxon-name-part taxon-name-part-type="superfamily">Evanioidea</tp:taxon-name-part></tp:taxon-name>).</article-title><source>Linzer Biologische Beiträge</source><volume>19</volume>(<issue>2</issue>): <fpage>401</fpage>–<lpage>405</lpage>.</mixed-citation></ref><ref id="B76"><mixed-citation xmlns:xlink="http://www.w3.org/1999/xlink" xlink:type="simple"><person-group><name name-style="western"><surname>Madl</surname><given-names>M</given-names></name></person-group> (<year>1987b</year>) <article-title>Über <tp:taxon-name><tp:taxon-name-part taxon-name-part-type="family">Gasteruptiidae</tp:taxon-name-part></tp:taxon-name> aus Niederösterreich (<tp:taxon-name><tp:taxon-name-part taxon-name-part-type="order">Hymenoptera</tp:taxon-name-part></tp:taxon-name>, <tp:taxon-name><tp:taxon-name-part taxon-name-part-type="superfamily">Evanioidea</tp:taxon-name-part></tp:taxon-name>).</article-title><source>Faunistische Abhandlungen Staatliches Museum für Tierkunde Dresden</source><volume>15</volume>(<issue>4</issue>): <fpage>21</fpage>–<lpage>25</lpage>.</mixed-citation></ref><ref id="B77"><mixed-citation xmlns:xlink="http://www.w3.org/1999/xlink" xlink:type="simple"><person-group><name name-style="western"><surname>Madl</surname><given-names>M</given-names></name></person-group> (<year>1988a</year>) <article-title>Die <tp:taxon-name><tp:taxon-name-part taxon-name-part-type="family">Gasteruptiidae</tp:taxon-name-part></tp:taxon-name> Sardiniens (<tp:taxon-name><tp:taxon-name-part taxon-name-part-type="order">Hymenoptera</tp:taxon-name-part></tp:taxon-name>, <tp:taxon-name><tp:taxon-name-part taxon-name-part-type="superfamily">Evanioidea</tp:taxon-name-part></tp:taxon-name>).</article-title><source>Nachrichtenblatt der Bayerischen Entomologen</source><volume>37</volume>: <fpage>12</fpage>–<lpage>17</lpage>.</mixed-citation></ref><ref id="B80"><mixed-citation xmlns:xlink="http://www.w3.org/1999/xlink" xlink:type="simple"><person-group><name name-style="western"><surname>Madl</surname><given-names>M</given-names></name></person-group> (<year>1989a</year>) <article-title>Über <tp:taxon-name><tp:taxon-name-part taxon-name-part-type="family">Gasteruptiidae</tp:taxon-name-part></tp:taxon-name> aus Tirol und Vorarlberg (<tp:taxon-name><tp:taxon-name-part taxon-name-part-type="order">Hymenoptera</tp:taxon-name-part></tp:taxon-name>, <tp:taxon-name><tp:taxon-name-part taxon-name-part-type="superfamily">Evanioidea</tp:taxon-name-part></tp:taxon-name>).</article-title><source>Berichte des naturwissenschaftlich-medizinischen Vereins in Innsbruck</source><volume>76</volume>: <fpage>159</fpage>–<lpage>163</lpage>.</mixed-citation></ref><ref id="B82"><mixed-citation xmlns:xlink="http://www.w3.org/1999/xlink" xlink:type="simple"><person-group><name name-style="western"><surname>Madl</surname><given-names>M</given-names></name></person-group> (<year>1990a</year>) <article-title>Beitrag zur Kenntnis des <tp:taxon-name><tp:taxon-name-part taxon-name-part-type="family">Gasteruptiidae</tp:taxon-name-part></tp:taxon-name> Griechenlands (<tp:taxon-name><tp:taxon-name-part taxon-name-part-type="class">Insecta</tp:taxon-name-part></tp:taxon-name>, <tp:taxon-name><tp:taxon-name-part taxon-name-part-type="order">Hymenoptera</tp:taxon-name-part></tp:taxon-name>, <tp:taxon-name><tp:taxon-name-part taxon-name-part-type="superfamily">Evanioidea</tp:taxon-name-part></tp:taxon-name>).</article-title><source>Faunistische Abhandlungen Staatliches Museum für Tierkunde Dresden</source><volume>17</volume>(<issue>14</issue>): <fpage>127</fpage>–<lpage>130</lpage>.</mixed-citation></ref><ref id="B60"><mixed-citation xmlns:xlink="http://www.w3.org/1999/xlink" xlink:type="simple"><person-group><name name-style="western"><surname>Kozlov</surname><given-names>MA</given-names></name></person-group> (<year>1988</year>) <article-title>Fam. <tp:taxon-name><tp:taxon-name-part taxon-name-part-type="family">Gasteruptiidae</tp:taxon-name-part></tp:taxon-name>.</article-title> In: <person-group><name name-style="western"><surname>Skarlato</surname><given-names>OA</given-names></name></person-group> (<role>Ed.</role>) <source>Keys to the fauna of the USSR 158, 3. <tp:taxon-name><tp:taxon-name-part taxon-name-part-type="order">Hymenoptera</tp:taxon-name-part></tp:taxon-name> 3: 1–268 (Russian).</source><publisher-loc>Translation,</publisher-loc><volume>1994</volume>: <fpage>404</fpage>–<lpage>410</lpage>.</mixed-citation></ref><ref id="B59"><mixed-citation xmlns:xlink="http://www.w3.org/1999/xlink" xlink:type="simple"><person-group><name name-style="western"><surname>Kofler</surname><given-names>A</given-names></name><name name-style="western"><surname>Madl</surname><given-names>M</given-names></name></person-group> (<year>1990</year>) <article-title>Über <tp:taxon-name><tp:taxon-name-part taxon-name-part-type="superfamily">Evanioidea</tp:taxon-name-part></tp:taxon-name> von Osttirol (<tp:taxon-name><tp:taxon-name-part taxon-name-part-type="order">Hymenoptera</tp:taxon-name-part></tp:taxon-name>, <tp:taxon-name><tp:taxon-name-part taxon-name-part-type="family">Evaniidae</tp:taxon-name-part></tp:taxon-name>, <tp:taxon-name><tp:taxon-name-part taxon-name-part-type="family">Gasteruptiidae</tp:taxon-name-part></tp:taxon-name>, <tp:taxon-name><tp:taxon-name-part taxon-name-part-type="family">Aulacidae</tp:taxon-name-part></tp:taxon-name>).</article-title><source>Linzer Biologische Beiträge</source><volume>22</volume>(<issue>2</issue>): <fpage>319</fpage>–<lpage>324</lpage>.</mixed-citation></ref><ref id="B144"><mixed-citation xmlns:xlink="http://www.w3.org/1999/xlink" xlink:type="simple"><person-group><name name-style="western"><surname>Wall</surname><given-names>I</given-names></name></person-group> (<year>1994</year>) <article-title>Seltene Hymenopteren aus Mittel-, West- und Südeuropa (<tp:taxon-name><tp:taxon-name-part taxon-name-part-type="order">Hymenoptera</tp:taxon-name-part></tp:taxon-name> <tp:taxon-name><tp:taxon-name-part taxon-name-part-type="suborder">Apocrita</tp:taxon-name-part></tp:taxon-name>: <tp:taxon-name><tp:taxon-name-part taxon-name-part-type="superfamily">Stephanoidea</tp:taxon-name-part></tp:taxon-name>, <tp:taxon-name><tp:taxon-name-part taxon-name-part-type="superfamily">Evanioidea</tp:taxon-name-part></tp:taxon-name>, <tp:taxon-name><tp:taxon-name-part taxon-name-part-type="superfamily">Trigonalyoidea</tp:taxon-name-part></tp:taxon-name>).</article-title><source>Entomofauna</source><volume>15</volume>(<issue>14</issue>): <fpage>137</fpage>–<lpage>184</lpage>.</mixed-citation></ref><ref id="B116"><mixed-citation xmlns:xlink="http://www.w3.org/1999/xlink" xlink:type="simple"><person-group><name name-style="western"><surname>Scaramozzino</surname><given-names>PL</given-names></name></person-group> (<year>1995</year>) <article-title><tp:taxon-name><tp:taxon-name-part taxon-name-part-type="order">Hymenoptera</tp:taxon-name-part></tp:taxon-name> <tp:taxon-name><tp:taxon-name-part taxon-name-part-type="superfamily">Trigonalyoidea</tp:taxon-name-part></tp:taxon-name>, <tp:taxon-name><tp:taxon-name-part taxon-name-part-type="superfamily">Evanioidea</tp:taxon-name-part></tp:taxon-name>, <tp:taxon-name><tp:taxon-name-part taxon-name-part-type="superfamily">Stephanoidea</tp:taxon-name-part></tp:taxon-name>.</article-title> In: <person-group><name name-style="western"><surname>Minelli</surname><given-names>A</given-names></name><name name-style="western"><surname>Ruffo</surname><given-names>S</given-names></name><name name-style="western"><surname>Posta</surname><given-names>S</given-names></name></person-group> (<role>Eds</role>) <source>Checklist delli specie della fauna italiana</source><volume>94</volume>: <fpage>1</fpage>–<lpage>4</lpage>.</mixed-citation></ref><ref id="B97"><mixed-citation xmlns:xlink="http://www.w3.org/1999/xlink" xlink:type="simple"><person-group><name name-style="western"><surname>Neumayer</surname><given-names>J</given-names></name><name name-style="western"><surname>Schwarz</surname><given-names>M</given-names></name><name name-style="western"><surname>Bregant</surname><given-names>E</given-names></name></person-group> (<year>1999</year>) <article-title>Vorläufiges Verzeichnis ausgewählter Hautflügler Kärntens (<tp:taxon-name><tp:taxon-name-part taxon-name-part-type="order">Hymenoptera</tp:taxon-name-part></tp:taxon-name> ohne <tp:taxon-name><tp:taxon-name-part taxon-name-part-type="family">Formicidae</tp:taxon-name-part></tp:taxon-name> und <tp:taxon-name><tp:taxon-name-part taxon-name-part-type="family">Apidae</tp:taxon-name-part></tp:taxon-name>).</article-title> In: <person-group><name name-style="western"><surname>Holzinger</surname><given-names>WE</given-names></name><name name-style="western"><surname>Mildner</surname><given-names>P</given-names></name><name name-style="western"><surname>Rottenburg</surname><given-names>T</given-names></name><name name-style="western"><surname>Wieser</surname><given-names>C</given-names></name></person-group> (<role>Eds</role>) <source>Rote Listen gefährdeter Tiere Kärntens Naturschutz in Kärnten.</source><publisher-loc>Klagenfurt,</publisher-loc><volume>15</volume>: <fpage>213</fpage>–<lpage>231</lpage>.</mixed-citation></ref><ref id="B103"><mixed-citation xmlns:xlink="http://www.w3.org/1999/xlink" xlink:type="simple"><person-group><name name-style="western"><surname>Pagliano</surname><given-names>G</given-names></name><name name-style="western"><surname>Scaramozzino</surname><given-names>PL</given-names></name></person-group> (<year>2000</year>) <article-title><tp:taxon-name><tp:taxon-name-part taxon-name-part-type="family">Gasteruptiidae</tp:taxon-name-part></tp:taxon-name> italiani (<tp:taxon-name><tp:taxon-name-part taxon-name-part-type="order">Hymenoptera</tp:taxon-name-part></tp:taxon-name>: <tp:taxon-name><tp:taxon-name-part taxon-name-part-type="superfamily">Evanioidea</tp:taxon-name-part></tp:taxon-name>).</article-title><source>Bollettino del Museo di Zoologia dell’Università di Torino</source><volume>17</volume>: <fpage>5</fpage>–<lpage>38</lpage>.</mixed-citation></ref><ref id="B114"><mixed-citation xmlns:xlink="http://www.w3.org/1999/xlink" xlink:type="simple"><person-group><name name-style="western"><surname>Saure</surname><given-names>C</given-names></name></person-group> (<year>2001</year>) <article-title><tp:taxon-name><tp:taxon-name-part taxon-name-part-type="superfamily">Trigonalyoidea</tp:taxon-name-part></tp:taxon-name>, <tp:taxon-name><tp:taxon-name-part taxon-name-part-type="superfamily">Evanioidea</tp:taxon-name-part></tp:taxon-name>, <tp:taxon-name><tp:taxon-name-part taxon-name-part-type="superfamily">Stephanoidea</tp:taxon-name-part></tp:taxon-name>.</article-title> In: <person-group><name name-style="western"><surname>Dathe</surname><given-names>HH</given-names></name><name name-style="western"><surname>Taeger</surname><given-names>A</given-names></name><name name-style="western"><surname>Blank</surname><given-names>SM</given-names></name></person-group> (<role>Eds</role>) <source>Verzeichnis der Hautflügler Deutschlands (Entomofauna Germanica 4). Entomologische Nachrichten und Berichte, Dresden.</source><publisher-loc>Beiheft</publisher-loc><volume>7</volume>: <fpage>29</fpage>–<lpage>30</lpage>.</mixed-citation></ref><ref id="B141"><mixed-citation xmlns:xlink="http://www.w3.org/1999/xlink" xlink:type="simple"><person-group><name name-style="western"><surname>Turrisi</surname><given-names>GF</given-names></name></person-group> (<year>2004</year>) <article-title>The <tp:taxon-name><tp:taxon-name-part taxon-name-part-type="superfamily">Evanioidea</tp:taxon-name-part></tp:taxon-name> of the Campadelli Collection (<tp:taxon-name><tp:taxon-name-part taxon-name-part-type="order">Hymenoptera</tp:taxon-name-part></tp:taxon-name>). (Systematic catalogue of the Campadelli Collection. II).</article-title><source>Annali del Museo Civico di Storia Naturale di Ferrara</source><volume>7</volume>: <fpage>81</fpage>–<lpage>86</lpage>.</mixed-citation></ref><ref id="B129"><mixed-citation xmlns:xlink="http://www.w3.org/1999/xlink" xlink:type="simple"><person-group><name name-style="western"><surname>Smissen</surname><given-names>J van der</given-names></name></person-group> (<year>2010</year>) <article-title>Teil IV. Beitrag zur Stechimmen-fauna Südfrankreichs (Ardèche, Drôme, Gard, Vaucluse) <tp:taxon-name><tp:taxon-name-part taxon-name-part-type="order">Hymenoptera</tp:taxon-name-part></tp:taxon-name> Aculeata: <tp:taxon-name><tp:taxon-name-part taxon-name-part-type="family">Apidae</tp:taxon-name-part></tp:taxon-name>, <tp:taxon-name><tp:taxon-name-part taxon-name-part-type="family">Chrysididae</tp:taxon-name-part></tp:taxon-name>, <tp:taxon-name><tp:taxon-name-part taxon-name-part-type="family">Scoliidae</tp:taxon-name-part></tp:taxon-name>, <tp:taxon-name><tp:taxon-name-part taxon-name-part-type="family">Vespidae</tp:taxon-name-part></tp:taxon-name>, <tp:taxon-name><tp:taxon-name-part taxon-name-part-type="family">Pompilidae</tp:taxon-name-part></tp:taxon-name>, <tp:taxon-name><tp:taxon-name-part taxon-name-part-type="family">Sphecidae</tp:taxon-name-part></tp:taxon-name>). Verhandlungen des Vereins für Naturwissenschaftliche Heimatforschung zu Hamburg e.V.</article-title><volume>43</volume>: <fpage>355</fpage>–<lpage>415</lpage>.</mixed-citation></ref><ref id="B5"><mixed-citation xmlns:xlink="http://www.w3.org/1999/xlink" xlink:type="simple"><person-group><name name-style="western"><surname>van Achterberg</surname><given-names>C</given-names></name></person-group> (<year>2013</year>) <article-title>De Nederlandse hongerwespen (<tp:taxon-name><tp:taxon-name-part taxon-name-part-type="order">Hymenoptera</tp:taxon-name-part></tp:taxon-name>: <tp:taxon-name><tp:taxon-name-part taxon-name-part-type="superfamily">Evanioidea</tp:taxon-name-part></tp:taxon-name>: <tp:taxon-name><tp:taxon-name-part taxon-name-part-type="family">Gasteruptiidae</tp:taxon-name-part></tp:taxon-name>).</article-title><source>Nederlandse Faunistische Mededelingen</source><volume>39</volume>: <fpage>55</fpage>–<lpage>87</lpage>.</mixed-citation></ref><ref id="B118"><mixed-citation xmlns:xlink="http://www.w3.org/1999/xlink" xlink:type="simple"><person-group><name name-style="western"><surname>Schletterer</surname><given-names>A</given-names></name></person-group> (<year>1889</year>) <article-title>Die Hymenopteren-Gruppe der Evaniiden.</article-title><source>Annalen des Kaiserlich-Königliches Naturhistorischen Hofmuseums</source><volume>4</volume>: <fpage>373</fpage>–<lpage>546</lpage>.</mixed-citation></ref><ref id="B1"><mixed-citation xmlns:xlink="http://www.w3.org/1999/xlink" xlink:type="simple"><person-group><name name-style="western"><surname>Abeille</surname><given-names>de Perrin EEA</given-names></name></person-group> (<year>1879</year>) <article-title/><source>Bulletin de la Societé d’ Histoire Naturelle de Toulouse</source><volume>13</volume>: <fpage>260</fpage>–<lpage>279</lpage>.</mixed-citation></ref><ref id="B122"><mixed-citation xmlns:xlink="http://www.w3.org/1999/xlink" xlink:type="simple"><person-group><name name-style="western"><surname>Schmiedeknecht</surname><given-names>O</given-names></name></person-group> (<year>1930</year>) <source>Die Hymenopteren Nord- und Mitteleuropas mit Einschluss von England, Südschweiz, Südtirol und Ungarn nach ihren Gattungen und zum grossen Teil auch nach ihren Arten analytisch bearbeitet.</source> 2<sup>nd</sup> ed., <publisher-loc>Jena</publisher-loc>, 1062 pp.</mixed-citation></ref><ref id="B29"><mixed-citation xmlns:xlink="http://www.w3.org/1999/xlink" xlink:type="simple"><person-group><name name-style="western"><surname>Ferrière</surname><given-names>C</given-names></name></person-group> (<year>1946</year>) <article-title>Les <italic><tp:taxon-name><tp:taxon-name-part taxon-name-part-type="genus">Gasteruption</tp:taxon-name-part></tp:taxon-name></italic> de la Suisse (Hym. <tp:taxon-name><tp:taxon-name-part taxon-name-part-type="family">Evaniidae</tp:taxon-name-part></tp:taxon-name>).</article-title><source>Mitteillungen der Schweizerischen Entomologischen Gesellschaft Bern</source><volume>20</volume>: <fpage>232</fpage>–<lpage>248</lpage>.</mixed-citation></ref><ref id="B68"><mixed-citation xmlns:xlink="http://www.w3.org/1999/xlink" xlink:type="simple"><person-group><name name-style="western"><surname>Leclercq</surname><given-names>J</given-names></name></person-group> (<year>1948</year>) <article-title>Evaniides et Gastéruptionides de Belgique.</article-title><source>Labillionea</source><volume>48</volume>(<issue>9–10</issue>): <fpage>74</fpage>–<lpage>77</lpage>.</mixed-citation></ref><ref id="B21"><mixed-citation xmlns:xlink="http://www.w3.org/1999/xlink" xlink:type="simple"><person-group><name name-style="western"><surname>Dalla</surname><given-names>Torre CG de [= KW von]</given-names></name></person-group> (<year>1902</year>) <article-title>2. Subfam. <tp:taxon-name><tp:taxon-name-part taxon-name-part-type="subfamily">Gasteruptionidae</tp:taxon-name-part></tp:taxon-name>: 1063–1075.</article-title><source>In: Catalogus Hymenopterorum hucusque descriptorum systematicus et synonymicus</source><volume>3</volume>: <fpage>1</fpage>–<lpage>1141</lpage>.</mixed-citation></ref><ref id="B135"><mixed-citation xmlns:xlink="http://www.w3.org/1999/xlink" xlink:type="simple"><person-group><name name-style="western"><surname>Szépligeti</surname><given-names>V</given-names></name></person-group> (<year>1903</year>) <article-title>Neue Evaniiden aus der Sammlung des Ungarischen National-Museums.</article-title><source>Annales Musei Nationalis Hungarici</source><volume>1</volume>: <fpage>364</fpage>–<lpage>395</lpage>.</mixed-citation></ref><ref id="B46"><mixed-citation xmlns:xlink="http://www.w3.org/1999/xlink" xlink:type="simple"><person-group><name name-style="western"><surname>Höppner</surname><given-names>H</given-names></name></person-group> (<year>1904</year>) <article-title>Zur Biologie der <italic><tp:taxon-name><tp:taxon-name-part taxon-name-part-type="genus">Rubus</tp:taxon-name-part></tp:taxon-name></italic>-Bewohner.</article-title><source>Allgemeine Zeitschrift für Entomologie</source><volume>5</volume>(<issue>6</issue>): <fpage>97</fpage>–<lpage>103</lpage>.</mixed-citation></ref><ref id="B58"><mixed-citation xmlns:xlink="http://www.w3.org/1999/xlink" xlink:type="simple"><person-group><name name-style="western"><surname>Kieffer</surname><given-names>JJ</given-names></name></person-group> (<year>1912</year>) <article-title><tp:taxon-name><tp:taxon-name-part taxon-name-part-type="family">Evaniidae</tp:taxon-name-part></tp:taxon-name>.</article-title><source>Das Tierreich</source><volume>30</volume>: <fpage>1</fpage>–<lpage>431</lpage>.</mixed-citation></ref><ref id="B18"><mixed-citation xmlns:xlink="http://www.w3.org/1999/xlink" xlink:type="simple"><person-group><name name-style="western"><surname>Crosskey</surname><given-names>RW</given-names></name></person-group> (<year>1951</year>) <article-title>The morphology, taxonomy and biology of the British <tp:taxon-name><tp:taxon-name-part taxon-name-part-type="superfamily">Evanioidea</tp:taxon-name-part></tp:taxon-name> (<tp:taxon-name><tp:taxon-name-part taxon-name-part-type="order">Hymenoptera</tp:taxon-name-part></tp:taxon-name>).</article-title><source>Transactions of the Royal Entomological Society of London</source><volume>102</volume>: <fpage>247</fpage>–<lpage>301</lpage>. doi: <ext-link ext-link-type="doi" xlink:href="10.1111/j.1365-2311.1951.tb00749.x" xlink:type="simple">10.1111/j.1365-2311.1951.tb00749.x</ext-link></mixed-citation></ref><ref id="B127"><mixed-citation xmlns:xlink="http://www.w3.org/1999/xlink" xlink:type="simple"><person-group><name name-style="western"><surname>Semenov</surname><given-names>A</given-names></name></person-group> (<year>1892</year>) <article-title>Revisio Hymenopterorum Musei Zoologici Academiae Caesareae Scientiarum Petropolitanae. III Familia <tp:taxon-name><tp:taxon-name-part taxon-name-part-type="family">Evaniidae</tp:taxon-name-part></tp:taxon-name>.</article-title><source>Bulletin de l’Académie Impériale des Sciences de St.-Pétersbourg, Nouvelle Serie 3</source><volume>35</volume>: <fpage>197</fpage>–<lpage>218</lpage>.</mixed-citation></ref><ref id="B42"><mixed-citation xmlns:xlink="http://www.w3.org/1999/xlink" xlink:type="simple"><person-group><name name-style="western"><surname>Hedwig</surname><given-names>K</given-names></name></person-group> (<year>1957</year>) <article-title>Ichneumoniden und Braconiden aus den Iran 1954 (<tp:taxon-name><tp:taxon-name-part taxon-name-part-type="order">Hymenoptera</tp:taxon-name-part></tp:taxon-name>).</article-title><source>Jahresheft des Vereins fur Vaterlaendische Naturkunde</source><volume>112</volume>(<issue>1</issue>): <fpage>103</fpage>–<lpage>117</lpage>.</mixed-citation></ref><ref id="B138"><mixed-citation xmlns:xlink="http://www.w3.org/1999/xlink" xlink:type="simple"><person-group><name name-style="western"><surname>Tirgari</surname><given-names>S</given-names></name></person-group> (<year>1975</year>) <article-title>The morphology, taxonomy and distribution of the Iranian <tp:taxon-name><tp:taxon-name-part taxon-name-part-type="superfamily">Evanioidea</tp:taxon-name-part></tp:taxon-name> (<tp:taxon-name><tp:taxon-name-part taxon-name-part-type="order">Hymenoptera</tp:taxon-name-part></tp:taxon-name>).</article-title><source>Journal of the Entomological Society of Iran</source><volume>2</volume>(<issue>2</issue>): <fpage>57</fpage>–<lpage>58</lpage>.</mixed-citation></ref><ref id="B56"><mixed-citation xmlns:xlink="http://www.w3.org/1999/xlink" xlink:type="simple"><person-group><name name-style="western"><surname>Kieffer</surname><given-names>JJ</given-names></name></person-group> (<year>1904a</year>) <article-title>Gasteruption.</article-title> In: <person-group><name name-style="western"><surname>André</surname><given-names>E</given-names></name></person-group> (<role>Ed.</role>) <source>: Species des Hyménoptères d', Europe &amp; d’Algerie 7–2, <tp:taxon-name><tp:taxon-name-part taxon-name-part-type="family">Cynipidae</tp:taxon-name-part></tp:taxon-name> II, <tp:taxon-name><tp:taxon-name-part taxon-name-part-type="family">Evaniidae</tp:taxon-name-part></tp:taxon-name>, <tp:taxon-name><tp:taxon-name-part taxon-name-part-type="family">Stephaniidae</tp:taxon-name-part></tp:taxon-name>, Suppl.</source><publisher-loc>Paris</publisher-loc>, Cynipidae,  <fpage>1</fpage>–<lpage>748</lpage>.</mixed-citation></ref><ref id="B43"><mixed-citation xmlns:xlink="http://www.w3.org/1999/xlink" xlink:type="simple"><person-group><name name-style="western"><surname>Hellén</surname><given-names>W</given-names></name></person-group> (<year>1950</year>) <article-title>Die Evaniiden Finnlands (Hym.).</article-title><source>Notulae Entomolgicae</source><volume>30</volume>: <fpage>1</fpage>–<lpage>5</lpage>.</mixed-citation></ref><ref id="B151"><mixed-citation xmlns:xlink="http://www.w3.org/1999/xlink" xlink:type="simple"><person-group><name name-style="western"><surname>Yildirim</surname><given-names>E</given-names></name><name name-style="western"><surname>Çoruh</surname><given-names>S</given-names></name><name name-style="western"><surname>Kolarov</surname><given-names>J</given-names></name><name name-style="western"><surname>Madl</surname><given-names>M</given-names></name></person-group> (<year>2004</year>) <article-title>The <italic><tp:taxon-name><tp:taxon-name-part taxon-name-part-type="genus">Gasteruption</tp:taxon-name-part></tp:taxon-name></italic> (<tp:taxon-name><tp:taxon-name-part taxon-name-part-type="order">Hymenoptera</tp:taxon-name-part></tp:taxon-name>: <tp:taxon-name><tp:taxon-name-part taxon-name-part-type="family">Gasteruptiidae</tp:taxon-name-part></tp:taxon-name>) of Turkey.</article-title><source>Linzer Biologische Beiträge</source><volume>36</volume>(<issue>2</issue>): <fpage>1349</fpage>–<lpage>1352</lpage>.</mixed-citation></ref><ref id="B78"><mixed-citation xmlns:xlink="http://www.w3.org/1999/xlink" xlink:type="simple"><person-group><name name-style="western"><surname>Madl</surname><given-names>M</given-names></name></person-group> (<year>1988b</year>) <article-title>Über <tp:taxon-name><tp:taxon-name-part taxon-name-part-type="family">Gasteruptiidae</tp:taxon-name-part></tp:taxon-name> von Kreta (<tp:taxon-name><tp:taxon-name-part taxon-name-part-type="order">Hymenoptera</tp:taxon-name-part></tp:taxon-name>, <tp:taxon-name><tp:taxon-name-part taxon-name-part-type="superfamily">Evanioidea</tp:taxon-name-part></tp:taxon-name>).</article-title><source>Linzer Biologische Beiträge</source><volume>20</volume>(<issue>1</issue>): <fpage>403</fpage>–<lpage>410</lpage>.</mixed-citation></ref><ref id="B81"><mixed-citation xmlns:xlink="http://www.w3.org/1999/xlink" xlink:type="simple"><person-group><name name-style="western"><surname>Madl</surname><given-names>M</given-names></name></person-group> (<year>1989b</year>) <article-title>Über <tp:taxon-name><tp:taxon-name-part taxon-name-part-type="family">Gasteruptiidae</tp:taxon-name-part></tp:taxon-name> aus Jugoslawien (<tp:taxon-name><tp:taxon-name-part taxon-name-part-type="order">Hymenoptera</tp:taxon-name-part></tp:taxon-name>, <tp:taxon-name><tp:taxon-name-part taxon-name-part-type="superfamily">Evanioidea</tp:taxon-name-part></tp:taxon-name>).</article-title><source>Nachrichtenblatt der Bayerischen Entomologen</source><volume>38</volume>: <fpage>40</fpage>–<lpage>45</lpage>.</mixed-citation></ref></ref-list></tp:taxon-treatment>
