# Supplementary material for: Review of Gasteruption Latreille (Hymenoptera, Gasteruptiidae) from Iran and Turkey, with the description of 15 new species
Source: Zookeys. 2014 Nov 28;(458):1–187. doi: 10.3897/zookeys.458.8531 (PMC4283360; doi:10.3897/zookeys.458.8531)
Supplement: XML Treatment for Gasteruption henseni [file zookeys.458.8531-treatment14.xml]

<!DOCTYPE tp:taxon-treatment
  PUBLIC "-//TaxonX//DTD Taxonomic Treatment Publishing DTD v0 20100105//EN" "tax-treatment-NSO.dtd">
<tp:taxon-treatment xmlns:tp="http://www.plazi.org/taxpub"><tp:treatment-meta><kwd-group><label>Taxon classification</label><kwd><named-content content-type="kingdom">Animalia</named-content></kwd><kwd><named-content content-type="order">Hymenoptera</named-content></kwd><kwd><named-content content-type="family">Gasteruptiidae</named-content></kwd></kwd-group><mixed-citation publication-type="journal"><person-group><name><surname>van Achterberg</surname><given-names>Cornelis</given-names></name><name><surname>Talebi</surname><given-names>Ali Asghar</given-names></name></person-group><article-title>Review of <italic><tp:taxon-name><tp:taxon-name-part taxon-name-part-type="genus">Gasteruption</tp:taxon-name-part></tp:taxon-name></italic> Latreille (<tp:taxon-name><tp:taxon-name-part taxon-name-part-type="order">Hymenoptera</tp:taxon-name-part></tp:taxon-name>, <tp:taxon-name><tp:taxon-name-part taxon-name-part-type="family">Gasteruptiidae</tp:taxon-name-part></tp:taxon-name>) from Iran and Turkey, with the description of 15 new species</article-title><source>Zookeys</source><day>28</day><month>11</month><year>2014</year><volume>2014</volume><issue>458</issue><fpage>1</fpage><lpage>187</lpage><pub-id pub-id-type="doi">10.3897/zookeys.458.8531</pub-id></mixed-citation></tp:treatment-meta><tp:nomenclature><tp:taxon-name>
                        <tp:taxon-name-part taxon-name-part-type="genus">Gasteruption</tp:taxon-name-part>
                        <tp:taxon-name-part taxon-name-part-type="species">henseni</tp:taxon-name-part>
                        <object-id xmlns:xlink="http://www.w3.org/1999/xlink" content-type="zoobank" xlink:type="simple">http://zoobank.org/3D793A2B-3B80-42FA-9267-2D38D30D1A8A</object-id>
                    </tp:taxon-name><tp:taxon-authority>van Achterberg</tp:taxon-authority><tp:taxon-status xmlns:xlink="http://www.w3.org/1999/xlink" xlink:type="simple">sp. n.</tp:taxon-status><xref ref-type="fig" rid="F32">Figs 220</xref><xref ref-type="fig" rid="F33">–234</xref></tp:nomenclature><tp:treatment-sec sec-type="Type material"><title>Type material.</title><p>Holotype, ♀ (RMNH), “<bold>Turkey</bold>; Agri, 30 km W [of] Eleskirt, 2200 m, 14.vii.1987, R. Hensen”. Paratypes (6 ♀ + 2 ♂): 1 ♂ (RMNH), with same label data asa holotype; 1 ♀ (RMNH), “Turkey; Erzurum, Tortum, 1700 m, 16.vii.1987, R. Hensen”; 5 ♀ + 1 ♂ (BZL, RMNH), “Turkey east, Pasli, 50 km S [of] Sars, 1.vii.1997, Ma. Halada”;</p></tp:treatment-sec><tp:treatment-sec sec-type="Diagnosis"><title>Diagnosis.</title><p>Head evenly convex dorsally, in front of occipital carina without medio-posterior depression; face wide (Fig. <xref ref-type="fig" rid="F32">225</xref>); frons and vertex with satin sheen and densely coriaceous-punctulate (Fig. <xref ref-type="fig" rid="F32">226</xref>); occipital carina narrowly lamelliform and dark brown (Fig. <xref ref-type="fig" rid="F32">220</xref>); mandible yellowish brown, but basally brown; propleuron 0.7 times as long as mesoscutum in front of tegulae and stout; antesternal carina narrow and non-lamelliform; middle lobe of mesoscutum with coarse punctures connected to rugulae, with satin sheen and interspaces largely smooth, lateral lobe similar but medially superficially coriaceous (Fig. <xref ref-type="fig" rid="F32">222</xref>); scutellum mainly transversely rugose; laterally mesosoma largely silvery pilose (Fig. <xref ref-type="fig" rid="F32">221</xref>); middle lobe slightly protuberant (Fig. <xref ref-type="fig" rid="F32">222</xref>); hind basitarsus dark brown basally, apically narrowly brown and remainder white or ivory; hind tibia distinctly swollen and with subbasal ivory ring (Fig. <xref ref-type="fig" rid="F32">227</xref>); hind basitarsus stout and 0.8 times as long as remainder of tarsus (without claws); ovipositor sheath 0.8 times as long as body, 1.3 times as long as metasoma, 2.1 times as long as hind tibia and tarsus combined and 3.4 times hind tibia; white or ivory apical part of ovipositor sheath 1.6–1.8 times as long as hind basitarsus; length of body 9–12 mm; hypopygium largely yellowish brown (Fig. <xref ref-type="fig" rid="F32">228</xref>); paramere broadly <!--PageBreak--><!--PageBreak-->ivory apically (Fig. <xref ref-type="fig" rid="F33">231</xref>). Close to <italic><tp:taxon-name><tp:taxon-name-part taxon-name-part-type="genus">Gasteruption</tp:taxon-name-part> <tp:taxon-name-part taxon-name-part-type="species">schlettereri</tp:taxon-name-part></tp:taxon-name></italic> Magretti, but the new species has the antesternal carina non-lamelliform (rather narrow lamelliform in <italic><tp:taxon-name><tp:taxon-name-part taxon-name-part-type="genus">Gasteruption</tp:taxon-name-part> <tp:taxon-name-part taxon-name-part-type="species">schlettereri</tp:taxon-name-part></tp:taxon-name></italic>), the hind tibia distinctly swollen (slenderer), the hypopygium yellowish brown apically (dark brown) and the hind basitarsus tricoloured and shorter than remainder of tarsus without claws (uni- and bicoloured of males and females, respectively, and about as long as remainder of tarsus).</p></tp:treatment-sec><tp:treatment-sec sec-type="Description"><title>Description.</title><p>Female, length of body 9.8 mm (of fore wing 4.9 mm).</p><!--PageBreak--><p><italic>Head</italic>. Head evenly convex dorsally, without medio-posterior depression; face, frons laterally and temples distinctly pilose; occipital carina narrowly lamelliform, dark brown (Fig. <xref ref-type="fig" rid="F32">220</xref>); third and fourth antennal segments 1.5 and 2.2 times as long as second segment, apical segment twice as long as penultimate segment; face wide (Fig. <xref ref-type="fig" rid="F32">225</xref>); frons and vertex with satin sheen and densely coriaceous-punctulate (Fig. <xref ref-type="fig" rid="F32">226</xref>); ventrally head not enlarged in anterior view, malar space 0.3 times as, long as second antennal segment.</p><p><italic>Mesosoma</italic>. Length of mesosoma 1.6 times its height; propleuron 0.7 times as long as mesoscutum in front of tegulae, stout; ventrally pronotal side coriaceous with some large punctures and only posteriorly with pilosity, with a small blunt tooth antero-ventrally; antesternal carina non-lamelliform and narrow; middle lobe of mesoscutum with coarse punctures connected to rugulae, with satin sheen and interspaces largely smooth, lateral lobe similar but medially superficially coriaceous (Fig. <xref ref-type="fig" rid="F32">222</xref>); scutellum mainly transversely rugose; middle lobe slightly protuberant (Fig. <xref ref-type="fig" rid="F32">222</xref>).</p><p><italic>Legs</italic>. Length of hind femur, tibia and basitarsus 4.4, 3.8 and 4.3 times their width, respectively; hind tibia distinctly swollen and ventrally curved (Fig. <xref ref-type="fig" rid="F32">227</xref>); fore coxa close to mesopleuron; hind coxa moderately transversely rugose dorsally; hind basitarsus stout, 0.8 times as long as remainder of tarsus, widened basally in dorsal view.</p><p><italic>Metasoma</italic>. Ovipositor sheath 0.8 times as long as body, 1.3 times as long as metasoma, 2.1 times as long as hind tibia and tarsus combined and 3.4 times hind tibia; white or ivory apical part of ovipositor sheath 1.7 times as long as hind basitarsus.</p><p><italic>Colour.</italic> Black; mandible (but dorsally basally brown) yellowish-brown; trochantelli, base of hind femur, fore and middle tibia (except ivory base) and tarsi, tegulae, sternites apically and hypopygium (except dark brown base) yellowish brown; bases of fore and middle tibiae, subbasal ring of hind tibia and hind basitarsus (except dark brown basal third and narrowly brown apex) ivory; apex of ovipositor sheath ivory; palpi, pterostigma, remainder of legs and veins dark brown; metasoma laterally orange brown; wing membrane hyaline.</p><p><italic>Male.</italic> Similarly stout as female, but frons and vertex coarser coriaceous-rugulose; pronotal side rugulose ventrally and mesoscutum more coarsely sculptured. Third antennal segment 1.2 times as long as second segment, fourth segment 1.8 times third segment and as long as second and third segments combined, fifth segment nearly as long as fourth segment (Fig. <xref ref-type="fig" rid="F33">234</xref>); hind tibia dark brown, but ventrally largely brown except for subbasal ivory band; hind tarsus brown, but basitarsus with ivory dorsal patch and laterally mainly pale brown; apex of paramere broadly pale yellowish or ivory (Fig. <xref ref-type="fig" rid="F33">231</xref>).</p><p><italic>Variation</italic>. Length of body of both sexes 9.5–12.2 mm; length of ovipositor sheath 3.3–3.4 times as long as hind tibia and 1.1–1.3 times as long as metasoma and ivory apex 1.6–1.8 times as long as hind basitarsus; hind tibia of female 3.8–4.1 times as long as wide.</p></tp:treatment-sec><tp:treatment-sec sec-type="Distribution"><title>Distribution.</title><p>Turkey.</p></tp:treatment-sec><tp:treatment-sec sec-type="Biology"><title>Biology.</title><p>Unknown. Collected in July.</p></tp:treatment-sec><tp:treatment-sec sec-type="Etymology"><title>Etymology.</title><p>Named after the collector of the holotype, the hymenopterist Raymond Hensen (Amsterdam).</p><fig id="F32" position="float" orientation="portrait"><label>Figures 220–228.</label><caption><p><italic><tp:taxon-name><tp:taxon-name-part taxon-name-part-type="genus">Gasteruption</tp:taxon-name-part> <tp:taxon-name-part taxon-name-part-type="species">henseni</tp:taxon-name-part></tp:taxon-name></italic> sp. n., female, holotype. <bold>220</bold> head lateral <bold>221</bold> mesosoma lateral <bold>222</bold> mesonotum dorsal <bold>223</bold> fore wing <bold>224</bold> apex of ovipositor sheath <bold>225</bold> head anterior <bold>226</bold> head dorsal <bold>227</bold> hind leg <bold>228</bold> hypopygium ventral.</p></caption><graphic xmlns:xlink="http://www.w3.org/1999/xlink" xlink:href="zookeys-458-001-g032.jpg" position="float" orientation="portrait" xlink:type="simple" id="oo_34701.jpg"/></fig><fig id="F33" position="float" orientation="portrait"><label>Figures 229–234.</label><caption><p><italic><tp:taxon-name><tp:taxon-name-part taxon-name-part-type="genus">Gasteruption</tp:taxon-name-part> <tp:taxon-name-part taxon-name-part-type="species">henseni</tp:taxon-name-part></tp:taxon-name></italic> sp. n., male, paratype. <bold>229</bold> mesonotum dorsal <bold>230</bold> hind leg <bold>231</bold> genitalia lateral <bold>232</bold> head dorsal <bold>233</bold> head lateral <bold>234</bold> basal antennal segments.</p></caption><graphic xmlns:xlink="http://www.w3.org/1999/xlink" xlink:href="zookeys-458-001-g033.jpg" position="float" orientation="portrait" xlink:type="simple" id="oo_34702.jpg"/></fig><!--PageBreak--></tp:treatment-sec></tp:taxon-treatment>
