# Supplementary material for: Review of Gasteruption Latreille (Hymenoptera, Gasteruptiidae) from Iran and Turkey, with the description of 15 new species
Source: Zookeys. 2014 Nov 28;(458):1–187. doi: 10.3897/zookeys.458.8531 (PMC4283360; doi:10.3897/zookeys.458.8531)
Supplement: XML Treatment for Gasteruption insidiosum [file zookeys.458.8531-treatment15.xml]

<!DOCTYPE tp:taxon-treatment
  PUBLIC "-//TaxonX//DTD Taxonomic Treatment Publishing DTD v0 20100105//EN" "tax-treatment-NSO.dtd">
<tp:taxon-treatment xmlns:tp="http://www.plazi.org/taxpub"><tp:treatment-meta><kwd-group><label>Taxon classification</label><kwd><named-content content-type="kingdom">Animalia</named-content></kwd><kwd><named-content content-type="order">Hymenoptera</named-content></kwd><kwd><named-content content-type="family">Gasteruptiidae</named-content></kwd></kwd-group><mixed-citation publication-type="journal"><person-group><name><surname>van Achterberg</surname><given-names>Cornelis</given-names></name><name><surname>Talebi</surname><given-names>Ali Asghar</given-names></name></person-group><article-title>Review of <italic><tp:taxon-name><tp:taxon-name-part taxon-name-part-type="genus">Gasteruption</tp:taxon-name-part></tp:taxon-name></italic> Latreille (<tp:taxon-name><tp:taxon-name-part taxon-name-part-type="order">Hymenoptera</tp:taxon-name-part></tp:taxon-name>, <tp:taxon-name><tp:taxon-name-part taxon-name-part-type="family">Gasteruptiidae</tp:taxon-name-part></tp:taxon-name>) from Iran and Turkey, with the description of 15 new species</article-title><source>Zookeys</source><day>28</day><month>11</month><year>2014</year><volume>2014</volume><issue>458</issue><fpage>1</fpage><lpage>187</lpage><pub-id pub-id-type="doi">10.3897/zookeys.458.8531</pub-id></mixed-citation></tp:treatment-meta><tp:nomenclature><tp:taxon-name>
                        <tp:taxon-name-part taxon-name-part-type="genus">Gasteruption</tp:taxon-name-part>
                        <tp:taxon-name-part taxon-name-part-type="species">insidiosum</tp:taxon-name-part>
                    </tp:taxon-name><tp:taxon-authority>Semenov, 1892</tp:taxon-authority><xref ref-type="fig" rid="F34">Figs 235</xref><xref ref-type="fig" rid="F35">–249</xref><!--PageBreak--><!--PageBreak--><tp:nomenclature-citation-list><tp:nomenclature-citation><tp:taxon-name><tp:taxon-name-part taxon-name-part-type="genus">Gasteryption</tp:taxon-name-part> <tp:taxon-name-part taxon-name-part-type="species">insidiosum</tp:taxon-name-part></tp:taxon-name><comment> Semenov, 1892: 203–204.</comment></tp:nomenclature-citation><tp:nomenclature-citation><tp:taxon-name><tp:taxon-name-part taxon-name-part-type="genus">Gasteruption</tp:taxon-name-part> <tp:taxon-name-part taxon-name-part-type="species">insidiosum</tp:taxon-name-part></tp:taxon-name><comment>; <xref ref-type="bibr" rid="B21">Dalla Torre 1902</xref>: 1068; <xref ref-type="bibr" rid="B135">Szépligeti 1903</xref>: 368; <xref ref-type="bibr" rid="B58">Kieffer 1912</xref>: 255; <xref ref-type="bibr" rid="B40">Hedicke 1939</xref>: 15.</comment></tp:nomenclature-citation><tp:nomenclature-citation><tp:taxon-name><tp:taxon-name-part taxon-name-part-type="genus">Gasteryption</tp:taxon-name-part> <tp:taxon-name-part taxon-name-part-type="species">fallaciosum</tp:taxon-name-part></tp:taxon-name><comment> Semenov, 1892: 202, 205; <xref ref-type="bibr" rid="B21">Dalla Torre 1902</xref>: 1067; <xref ref-type="bibr" rid="B135">Szépligeti 1903</xref>: 368, 371; <xref ref-type="bibr" rid="B58">Kieffer 1912</xref>: 252; <xref ref-type="bibr" rid="B40">Hedicke 1939</xref>: 10. <bold>Syn. n.</bold></comment></tp:nomenclature-citation><tp:nomenclature-citation><tp:taxon-name><tp:taxon-name-part taxon-name-part-type="genus">Gasteryption</tp:taxon-name-part> <tp:taxon-name-part taxon-name-part-type="species">dubiosum</tp:taxon-name-part></tp:taxon-name><comment> Semenov, 1892: 203, 205; <xref ref-type="bibr" rid="B21">Dalla Torre 1902</xref>: 1066; <xref ref-type="bibr" rid="B58">Kieffer 1912</xref>: 252; <xref ref-type="bibr" rid="B40">Hedicke 1939</xref>: 10. <bold>Syn. n.</bold></comment></tp:nomenclature-citation><tp:nomenclature-citation><tp:taxon-name><tp:taxon-name-part taxon-name-part-type="genus">Gasteryption</tp:taxon-name-part> <tp:taxon-name-part taxon-name-part-type="species">obsoletum</tp:taxon-name-part></tp:taxon-name><comment> Semenov, 1892: 203, 205; <xref ref-type="bibr" rid="B21">Dalla Torre 1902</xref>: 1069; <xref ref-type="bibr" rid="B58">Kieffer 1912</xref>: 252; <xref ref-type="bibr" rid="B40">Hedicke 1939</xref>: 10. <bold>Syn. n.</bold></comment></tp:nomenclature-citation><tp:nomenclature-citation><tp:taxon-name><tp:taxon-name-part taxon-name-part-type="genus">Gasteruption</tp:taxon-name-part></tp:taxon-name><comment>? near <italic>caudatum</italic>; <xref ref-type="bibr" rid="B42">Hedwig 1957</xref>: 117 (SE Iran: Sistan &amp; Baluchestan, Hamnat Kuh).</comment></tp:nomenclature-citation><tp:nomenclature-citation><tp:taxon-name><tp:taxon-name-part taxon-name-part-type="genus">Gasteruption</tp:taxon-name-part> <tp:taxon-name-part taxon-name-part-type="species">erythrostomum</tp:taxon-name-part></tp:taxon-name><comment>; <xref ref-type="bibr" rid="B151">Yildirim et al. 2004</xref>: 1350 (Turkey); <xref ref-type="bibr" rid="B113">Samin and Bagriacik 2012</xref>: 387 (NW. Iran: East Azarbaijan (Arasbaran, 867 m)).</comment></tp:nomenclature-citation></tp:nomenclature-citation-list></tp:nomenclature><tp:treatment-sec sec-type="Type material"><title>Type material.</title><p>Holotypes of <italic><tp:taxon-name><tp:taxon-name-part taxon-name-part-type="genus">Gasteruption</tp:taxon-name-part> <tp:taxon-name-part taxon-name-part-type="species">insidiosum</tp:taxon-name-part></tp:taxon-name></italic>, ♀ (ZISP) from Russia (South of Volgograd, Kalmuck-steppe), of <italic><tp:taxon-name><tp:taxon-name-part taxon-name-part-type="genus">Gasteruption</tp:taxon-name-part> <tp:taxon-name-part taxon-name-part-type="species">fallaciosum</tp:taxon-name-part></tp:taxon-name></italic> ♀ (ZISP) from Belorussia (Minsk), of <italic><tp:taxon-name><tp:taxon-name-part taxon-name-part-type="genus">Gasteruption</tp:taxon-name-part> <tp:taxon-name-part taxon-name-part-type="species">obsoletum</tp:taxon-name-part></tp:taxon-name></italic> ♀ (ZISP) from Russia (Pensa) and of <italic><tp:taxon-name><tp:taxon-name-part taxon-name-part-type="genus">Gasteruption</tp:taxon-name-part> <tp:taxon-name-part taxon-name-part-type="species">dubiosum</tp:taxon-name-part></tp:taxon-name></italic> ♀ (ZISP) from Russia (St. Petersburg) examined by the first author.</p></tp:treatment-sec><tp:treatment-sec sec-type="Additional material"><title>Additional material.</title><p><bold>Iran</bold> (Alborz, Chalous Road, Shahrestanak; id., Sarziarat; Qazvin, Zereshk Road); <bold>Turkey</bold>  (60 km W of Konya, Erflatun Pinar; 50 km S of Kars, Pasli; Konya, 30 km S of Aksehir, 20 km W of Van; 15 km E of Malatya; Zelve, Nevsehir; 25 km E of Malatya, Kopeksiz; near Karabulak; 30 km E of Mansisa; Burdur, 28 km SEE of Burdur, 1350 m; id., 20 km SW of Burdur, 940 m; id., 5 km NE of Yesilova, 1060 m; Isparta, Egirdir Gölu, 5 km N of Akkecili, 920 m; 54 km W of Kayseri, Göreme; Kayseri, Göreme, 1000 m; Maras, Goksün, 1400 m; Hakkari, Hakkari, 1750 m; Van, Van, 1800 m; Adiyaman, Gölbasi, 900 m; Hakkari, Mt. Sat, SW of Yüksekova, Varegös, 1650 m; Van, Baskale, 2200 m).</p></tp:treatment-sec><tp:treatment-sec sec-type="Diagnosis"><title>Diagnosis.</title><p>Length of ovipositor sheath 2.8–3.1 (rarely up to 4.3) times as long as hind tibia, 0.8–0.9 (rarely up to 1.2) times metasoma and 0.6–0.9 times as long as body; occipital carina widely collar-shaped and area in front of carina more or less aciculate (Figs <xref ref-type="fig" rid="F34">235</xref>, <xref ref-type="fig" rid="F35">249</xref>); mandible yellowish or orange brown basally; apical pale brown part of ovipositor sheath 0.1–0.3 times as long as hind basitarsus; mesoscutum more or less crater-like punctate because of deep medium-sized punctures (Figs <xref ref-type="fig" rid="F34">237</xref>, <xref ref-type="fig" rid="F35">244</xref>); lateral lobe of mesoscutum largely coarsely punctate; apical half of hind tibia more or less reddish brown and with pale yellowish setae; stout species. Male has third antennal segment 1.3–1.5 times longer than second segment and fourth and fifth segments 1.7–1.8 and 1.6–1.7 times as long as third segment, respectively (Fig. <xref ref-type="fig" rid="F35">247</xref>).</p><p>Close to <!--PageBreak--><italic><tp:taxon-name><tp:taxon-name-part taxon-name-part-type="genus">Gasteruption</tp:taxon-name-part> <tp:taxon-name-part taxon-name-part-type="species">erythrostomum</tp:taxon-name-part></tp:taxon-name></italic> (Dahlbom) but this species has the apical half of the hind tibia black or dark brown ventrally and with brown setae (more or less reddish brown and with pale yellowish setae (Fig. <xref ref-type="fig" rid="F34">238</xref>) in <italic><tp:taxon-name><tp:taxon-name-part taxon-name-part-type="genus">Gasteruption</tp:taxon-name-part> <tp:taxon-name-part taxon-name-part-type="species">insidiosum</tp:taxon-name-part></tp:taxon-name></italic>), the ovipositor sheath shorter (1.7–2.6 times as long as hind tibia, 0.6–0.8 times metasoma, 1.1–1.6 times hind tibia and tarsus combined versus 2.5–3.1 times as long as hind tibia, 0.8–0.9 times metasoma and 1.7–1.9 times hind tibia and tarsus combined in <italic><tp:taxon-name><tp:taxon-name-part taxon-name-part-type="genus">Gasteruption</tp:taxon-name-part> <tp:taxon-name-part taxon-name-part-type="species">insidiosum</tp:taxon-name-part></tp:taxon-name></italic>), the mesoscutum of female (especially lateral lobe) mainly coriaceous with at most small superficial punctures and rather shiny antero-dorsally (punctures deep, medium-sized and more or less finely crater-like and mixed with fine punctures between punctures, rarely only coarsely punctate) and matt antero-dorsally; mesoscutum of male transversely rugulose or moderately rugose, more coarsely punctate in <italic><tp:taxon-name><tp:taxon-name-part taxon-name-part-type="genus">Gasteruption</tp:taxon-name-part> <tp:taxon-name-part taxon-name-part-type="species">insidiosum</tp:taxon-name-part></tp:taxon-name></italic>), the hind tibia black ventrally (usually partly reddish brown ventrally, rarely black), the occipital carina less collar-shaped and straight medio-dorsally (wide collar-shaped and more or less sinuate medio-dorsally) and the mesoscutum hardly setose (rather setose). Also similar to <italic><tp:taxon-name><tp:taxon-name-part taxon-name-part-type="genus">Gasteruption</tp:taxon-name-part> <tp:taxon-name-part taxon-name-part-type="species">nigrescens</tp:taxon-name-part></tp:taxon-name></italic> Schletterer, 1885, but <italic><tp:taxon-name><tp:taxon-name-part taxon-name-part-type="genus">Gasteruption</tp:taxon-name-part> <tp:taxon-name-part taxon-name-part-type="species">insidiosum</tp:taxon-name-part></tp:taxon-name></italic> has the ovipositor sheath 0.5–0.6 times as long as body and 2.6–2.9 times hind tibia (0.8–1.0 times body and 3.5–4.7 times hind tibia in <italic><tp:taxon-name><tp:taxon-name-part taxon-name-part-type="genus">Gasteruption</tp:taxon-name-part> <tp:taxon-name-part taxon-name-part-type="species">nigrescens</tp:taxon-name-part></tp:taxon-name></italic>), the mesoscutum more crater-like punctate, the occipital carina wide (usually narrower in <italic><tp:taxon-name><tp:taxon-name-part taxon-name-part-type="genus">Gasteruption</tp:taxon-name-part> <tp:taxon-name-part taxon-name-part-type="species">nigrescens</tp:taxon-name-part></tp:taxon-name></italic>) and the hind tibia wider and ventral half often partly dark brown (slenderer and black).</p></tp:treatment-sec><tp:treatment-sec sec-type="Distribution"><title>Distribution.</title><p>East Europe, Iran, Turkey.</p></tp:treatment-sec><tp:treatment-sec sec-type="Biology"><title>Biology.</title><p>Unknown. Collected in June-July.</p></tp:treatment-sec><tp:treatment-sec sec-type="Notes"><title>Notes.</title><p>The occurrence of <italic><tp:taxon-name><tp:taxon-name-part taxon-name-part-type="genus">Gasteruption</tp:taxon-name-part> <tp:taxon-name-part taxon-name-part-type="species">erythrostomum</tp:taxon-name-part></tp:taxon-name></italic> in Iran and Turkey is questionable. The reported specimens most likely belong to the similar <italic><tp:taxon-name><tp:taxon-name-part taxon-name-part-type="genus">Gasteruption</tp:taxon-name-part> <tp:taxon-name-part taxon-name-part-type="species">insidiosum</tp:taxon-name-part></tp:taxon-name></italic> Semenov.</p><fig id="F34" position="float" orientation="portrait"><label>Figures 235–243.</label><caption><p><italic><tp:taxon-name><tp:taxon-name-part taxon-name-part-type="genus">Gasteruption</tp:taxon-name-part> <tp:taxon-name-part taxon-name-part-type="species">insidiosum</tp:taxon-name-part></tp:taxon-name></italic> Semenov, female, Iran. <bold>235</bold> head lateral <bold>236</bold> mesosoma lateral <bold>237</bold> mesonotum dorsal <bold>238</bold> hind leg <bold>239</bold> head anterior <bold>240</bold> head dorsal <bold>241</bold> fore wing <bold>242</bold> hypopygium lateral <bold>243</bold> apex of ovipositor sheath.</p></caption><graphic xmlns:xlink="http://www.w3.org/1999/xlink" xlink:href="zookeys-458-001-g034.jpg" position="float" orientation="portrait" xlink:type="simple" id="oo_34703.jpg"/></fig><fig id="F35" position="float" orientation="portrait"><label>Figures 244–249.</label><caption><p><italic><tp:taxon-name><tp:taxon-name-part taxon-name-part-type="genus">Gasteruption</tp:taxon-name-part> <tp:taxon-name-part taxon-name-part-type="species">insidiosum</tp:taxon-name-part></tp:taxon-name></italic> Semenov, male, Turkey. <bold>244</bold> mesonotum dorsal <bold>245</bold> hind leg <bold>246</bold> apex of metasoma lateral <bold>247</bold> basal antennal segments <bold>248</bold> head dorsal <bold>249</bold> head lateral.</p></caption><graphic xmlns:xlink="http://www.w3.org/1999/xlink" xlink:href="zookeys-458-001-g035.jpg" position="float" orientation="portrait" xlink:type="simple" id="oo_34704.jpg"/></fig></tp:treatment-sec><ref-list><ref id="B21"><mixed-citation xmlns:xlink="http://www.w3.org/1999/xlink" xlink:type="simple"><person-group><name name-style="western"><surname>Dalla</surname><given-names>Torre CG de [= KW von]</given-names></name></person-group> (<year>1902</year>) <article-title>2. Subfam. <tp:taxon-name><tp:taxon-name-part taxon-name-part-type="subfamily">Gasteruptionidae</tp:taxon-name-part></tp:taxon-name>: 1063–1075.</article-title><source>In: Catalogus Hymenopterorum hucusque descriptorum systematicus et synonymicus</source><volume>3</volume>: <fpage>1</fpage>–<lpage>1141</lpage>.</mixed-citation></ref><ref id="B135"><mixed-citation xmlns:xlink="http://www.w3.org/1999/xlink" xlink:type="simple"><person-group><name name-style="western"><surname>Szépligeti</surname><given-names>V</given-names></name></person-group> (<year>1903</year>) <article-title>Neue Evaniiden aus der Sammlung des Ungarischen National-Museums.</article-title><source>Annales Musei Nationalis Hungarici</source><volume>1</volume>: <fpage>364</fpage>–<lpage>395</lpage>.</mixed-citation></ref><ref id="B58"><mixed-citation xmlns:xlink="http://www.w3.org/1999/xlink" xlink:type="simple"><person-group><name name-style="western"><surname>Kieffer</surname><given-names>JJ</given-names></name></person-group> (<year>1912</year>) <article-title><tp:taxon-name><tp:taxon-name-part taxon-name-part-type="family">Evaniidae</tp:taxon-name-part></tp:taxon-name>.</article-title><source>Das Tierreich</source><volume>30</volume>: <fpage>1</fpage>–<lpage>431</lpage>.</mixed-citation></ref><ref id="B40"><mixed-citation xmlns:xlink="http://www.w3.org/1999/xlink" xlink:type="simple"><person-group><name name-style="western"><surname>Hedicke</surname><given-names>H</given-names></name></person-group> (<year>1939</year>) <source>Hymenopterorum Catalogus 11, <tp:taxon-name><tp:taxon-name-part taxon-name-part-type="family">Gasteruptiidae</tp:taxon-name-part></tp:taxon-name>.</source><publisher-loc>s’Gravenhage</publisher-loc>, <size units="page">54 pp</size>.</mixed-citation></ref><ref id="B42"><mixed-citation xmlns:xlink="http://www.w3.org/1999/xlink" xlink:type="simple"><person-group><name name-style="western"><surname>Hedwig</surname><given-names>K</given-names></name></person-group> (<year>1957</year>) <article-title>Ichneumoniden und Braconiden aus den Iran 1954 (<tp:taxon-name><tp:taxon-name-part taxon-name-part-type="order">Hymenoptera</tp:taxon-name-part></tp:taxon-name>).</article-title><source>Jahresheft des Vereins fur Vaterlaendische Naturkunde</source><volume>112</volume>(<issue>1</issue>): <fpage>103</fpage>–<lpage>117</lpage>.</mixed-citation></ref><ref id="B151"><mixed-citation xmlns:xlink="http://www.w3.org/1999/xlink" xlink:type="simple"><person-group><name name-style="western"><surname>Yildirim</surname><given-names>E</given-names></name><name name-style="western"><surname>Çoruh</surname><given-names>S</given-names></name><name name-style="western"><surname>Kolarov</surname><given-names>J</given-names></name><name name-style="western"><surname>Madl</surname><given-names>M</given-names></name></person-group> (<year>2004</year>) <article-title>The <italic><tp:taxon-name><tp:taxon-name-part taxon-name-part-type="genus">Gasteruption</tp:taxon-name-part></tp:taxon-name></italic> (<tp:taxon-name><tp:taxon-name-part taxon-name-part-type="order">Hymenoptera</tp:taxon-name-part></tp:taxon-name>: <tp:taxon-name><tp:taxon-name-part taxon-name-part-type="family">Gasteruptiidae</tp:taxon-name-part></tp:taxon-name>) of Turkey.</article-title><source>Linzer Biologische Beiträge</source><volume>36</volume>(<issue>2</issue>): <fpage>1349</fpage>–<lpage>1352</lpage>.</mixed-citation></ref><ref id="B113"><mixed-citation xmlns:xlink="http://www.w3.org/1999/xlink" xlink:type="simple"><person-group><name name-style="western"><surname>Samin</surname><given-names>N</given-names></name><name name-style="western"><surname>Bagriacik</surname><given-names>N</given-names></name></person-group> (<year>2012</year>) <article-title>Three new records of <tp:taxon-name><tp:taxon-name-part taxon-name-part-type="family">Gasteruptiidae</tp:taxon-name-part></tp:taxon-name> (<tp:taxon-name><tp:taxon-name-part taxon-name-part-type="order">Hymenoptera</tp:taxon-name-part></tp:taxon-name>: Evaniopidea) from Iran.</article-title><source>Entomofauna</source><volume>33</volume>(<issue>26</issue>): <fpage>385</fpage>–<lpage>388</lpage>.</mixed-citation></ref></ref-list></tp:taxon-treatment>
