# Supplementary material for: Review of Gasteruption Latreille (Hymenoptera, Gasteruptiidae) from Iran and Turkey, with the description of 15 new species
Source: Zookeys. 2014 Nov 28;(458):1–187. doi: 10.3897/zookeys.458.8531 (PMC4283360; doi:10.3897/zookeys.458.8531)
Supplement: XML Treatment for Gasteruption ischnolaimum [file zookeys.458.8531-treatment16.xml]

<!DOCTYPE tp:taxon-treatment
  PUBLIC "-//TaxonX//DTD Taxonomic Treatment Publishing DTD v0 20100105//EN" "tax-treatment-NSO.dtd">
<tp:taxon-treatment xmlns:tp="http://www.plazi.org/taxpub"><tp:treatment-meta><kwd-group><label>Taxon classification</label><kwd><named-content content-type="kingdom">Animalia</named-content></kwd><kwd><named-content content-type="order">Hymenoptera</named-content></kwd><kwd><named-content content-type="family">Gasteruptiidae</named-content></kwd></kwd-group><mixed-citation publication-type="journal"><person-group><name><surname>van Achterberg</surname><given-names>Cornelis</given-names></name><name><surname>Talebi</surname><given-names>Ali Asghar</given-names></name></person-group><article-title>Review of <italic><tp:taxon-name><tp:taxon-name-part taxon-name-part-type="genus">Gasteruption</tp:taxon-name-part></tp:taxon-name></italic> Latreille (<tp:taxon-name><tp:taxon-name-part taxon-name-part-type="order">Hymenoptera</tp:taxon-name-part></tp:taxon-name>, <tp:taxon-name><tp:taxon-name-part taxon-name-part-type="family">Gasteruptiidae</tp:taxon-name-part></tp:taxon-name>) from Iran and Turkey, with the description of 15 new species</article-title><source>Zookeys</source><day>28</day><month>11</month><year>2014</year><volume>2014</volume><issue>458</issue><fpage>1</fpage><lpage>187</lpage><pub-id pub-id-type="doi">10.3897/zookeys.458.8531</pub-id></mixed-citation></tp:treatment-meta><tp:nomenclature><tp:taxon-name>
                        <tp:taxon-name-part taxon-name-part-type="genus">Gasteruption</tp:taxon-name-part>
                        <tp:taxon-name-part taxon-name-part-type="species">ischnolaimum</tp:taxon-name-part>
                        <object-id xmlns:xlink="http://www.w3.org/1999/xlink" content-type="zoobank" xlink:type="simple">http://zoobank.org/04B7B9D6-80FF-4354-8694-2C589107C740</object-id>
                    </tp:taxon-name><tp:taxon-authority>van Achterberg</tp:taxon-authority><tp:taxon-status xmlns:xlink="http://www.w3.org/1999/xlink" xlink:type="simple">sp. n.</tp:taxon-status><xref ref-type="fig" rid="F36">Figs 250</xref><xref ref-type="fig" rid="F36">–258</xref></tp:nomenclature><tp:treatment-sec sec-type="Type material"><title>Type material.</title><p>Holotype, ♀ (RMNH), “<bold>Turkey</bold>, Hakkari, S [of] Yüksecova, Varegös, 1650 m, 29.vi.1985, C.J. Zwakhals”. Paratypes (3 ♀): 2 ♀ (RMNH), “Museum Leiden, Turkey, prov. Hakkari, Sat Dag, Varegös, SW [of] Yüksecova, 1700 m, 4–8.viii.1983, W. Schacht”; 1 ♀ (RMNH), “N. <bold>Iran:</bold> Alborz, Shahrestanak, Chalous Road, MT 31, 15–22.vi.2010, S. Farahani, RMNH’12”.</p></tp:treatment-sec><tp:treatment-sec sec-type="Diagnosis"><title>Diagnosis.</title><p>Head distinctly convex dorsally in lateral view, in front of occipital carina with obsolescent medio-posterior depression; face wide (Fig. <xref ref-type="fig" rid="F36">255</xref>); frons and vertex with satin sheen and densely punctulate, vertex anteriorly with some fine punctures between punctulation and posteriorly somewhat coriaceous; occipital carina medium-sized lamelliform, smooth and largely dark brown (Fig. <xref ref-type="fig" rid="F36">250</xref>); propleuron 0.9 times as long as mesoscutum in front of tegulae and laterally largely coriaceous and with satin sheen; pronotal side finely coriaceous except rather narrow crenulate groove; antesternal carina narrow and slightly lamelliform; middle lobe of mesoscutum finely coriaceous with medium-sized superficial punctures and with satin sheen, lateral lobe and scutellum coriaceous with fine superficial punctures (Fig. <xref ref-type="fig" rid="F36">252</xref>); mesosoma laterally white pilose except pronotal side medially and largely ventrally (Fig. <xref ref-type="fig" rid="F36">251</xref>); fore coxa close to mesopleuron; hind basitarsus entirely dark brown; hind tibia slender and with ivory subbasal patch (Fig. <xref ref-type="fig" rid="F36">257</xref>); fifth and sixth sternites of female dark brown; apical 0.5 of hypopygium of female incised; ovipositor sheath 0.8–0.9 times as long as body, 1.1–1.3 times as long as metasoma, 3.6–3.8 times as long as hind tibia and 2.2–2.4 times as long as hind tibia and tarsus combined; ivory apical part of ovipositor sheath 0.4–0.7 times as long as hind basitarsus (Fig. <xref ref-type="fig" rid="F36">254</xref>); length of body 11–12 mm.</p></tp:treatment-sec><tp:treatment-sec sec-type="Description"><title>Description.</title><p>Female, length of body 11.0 mm (of fore wing 5.8 mm).</p><!--PageBreak--><!--PageBreak--><p><italic>Head</italic>. Head distinctly convex dorsally in lateral view, in front of occipital carina with obsolescent medio-posterior depression; face wide (Fig. <xref ref-type="fig" rid="F36">255</xref>); face and frons anteriorly silvery pilose; occipital carina medium-sized lamelliform and smooth (Fig. <xref ref-type="fig" rid="F36">250</xref>); third and fourth antennal segments 1.6 and 2.0 times as long as second segment, apical segment 1.2 times as long as penultimate segment; frons and vertex with satin sheen and densely punctulate, vertex anteriorly with some fine punctures between punctulation and posteriorly somewhat coriaceous; temples gradually narrowed behind eyes and resulting in trapezoid head in dorsal view (Fig. <xref ref-type="fig" rid="F36">256</xref>); ventrally head not enlarged in anterior view, malar space 0.2 times length of pedicellus; mandible dark reddish brown; tibial spurs nearly as dark as hind basitarsus; inner tooth of mandible minute.</p><p><italic>Mesosoma</italic>. Length of mesosoma twice its height; propleuron 0.9 times as long as mesoscutum in front of tegulae, laterally coriaceous, stout and with satin sheen; pronotal side finely coriaceous except rather narrow crenulate groove; side of pronotum with minute tooth antero-ventrally; antesternal carina narrow and slightly lamelliform; middle lobe of mesoscutum finely coriaceous with medium-sized superficial punctures and with satin sheen, lateral lobe and scutellum coriaceous with fine superficial punctures; medio-posteriorly with some rugae (Fig. <xref ref-type="fig" rid="F36">256</xref>); notauli distinctly impressed; mesosoma laterally white pilose except pronotal side medially and largely ventrally (Fig. <xref ref-type="fig" rid="F36">251</xref>); propodeum with complete median carina.</p><p><italic>Legs</italic>. Length of hind femur, tibia and basitarsus 4.6, 4.9 and 6.1 times their width, respectively; hind tibia and basitarsus slender (Fig. <xref ref-type="fig" rid="F36">257</xref>); fore coxa close to mesopleuron; hind coxa mainly coriaceous dorsally; hind tibia with some punctures and short greyish bristles; hind basitarsus somewhat widened basally in dorsal view; hind tibial spurs nearly as dark as basitarsus.</p><p><italic>Metasoma</italic>. Ovipositor sheath 0.9 times as long as body, 1.3 times as long as metasoma, 3.8 times as long as hind tibia and 2.4 times as long as hind tibia and tarsus combined; ivory apical part of ovipositor sheath 0.4 times as long as hind basitarsus (Fig. <xref ref-type="fig" rid="F36">254</xref>).</p><p><italic>Colour.</italic> Black; mandible, tegulae and hind tibial spurs dark reddish brown; bases of fore and middle tibiae and subbasal patch of hind tibia ivory; second and third segments orange brown; remainder of legs and metasoma dark brown or blackish brown; pterostigma and veins dark brown; wing membrane subhyaline.</p><p><italic>Male.</italic> Unknown.</p><p><italic>Variation.</italic> Length of body of ♀ 10.5–11.6 mm; pronotal side entirely coriaceous or with some rugulae; paratype from Iran has middle lobe of mesoscutum mainly finely transversely rugulose and mesoscutum medio-posteriorly extensively rugose; ovipositor sheath 0.8–0.9 times as long as body, 1.1–1.3 times as long as metasoma, 3.6–3;8 times as long as hind tibia and 2.2–2.4 times as long as hind tibia and tarsus combined; ivory apical part of ovipositor sheath 0.4–0.7 times as long as hind basitarsus.</p></tp:treatment-sec><tp:treatment-sec sec-type="Distribution"><title>Distribution.</title><p>Iran, Turkey.</p></tp:treatment-sec><tp:treatment-sec sec-type="Biology"><title>Biology.</title><p>Unknown. Collected in June and August.</p></tp:treatment-sec><tp:treatment-sec sec-type="Etymology"><title>Etymology.</title><p>Named after the collector of the holotype and specialist of <tp:taxon-name><tp:taxon-name-part taxon-name-part-type="family">Ichneumonidae</tp:taxon-name-part></tp:taxon-name> for his contribution to our knowledge of <tp:taxon-name><tp:taxon-name-part taxon-name-part-type="family">Ichneumonidae</tp:taxon-name-part></tp:taxon-name> and for 50 years collecting of parasitoid <tp:taxon-name><tp:taxon-name-part taxon-name-part-type="order">Hymenoptera</tp:taxon-name-part></tp:taxon-name>. “Ischnolaimum”, is from “ischnos”, (Greek for “weak”) and “laimos”, (Greek for “throat, neck”) and is a translation of the name “Zwakhals”.</p><fig id="F36" position="float" orientation="portrait"><label>Figures 250–258.</label><caption><p><italic><tp:taxon-name><tp:taxon-name-part taxon-name-part-type="genus">Gasteruption</tp:taxon-name-part> <tp:taxon-name-part taxon-name-part-type="species">ischnolaimum</tp:taxon-name-part></tp:taxon-name></italic> sp. n., female, holotype. <bold>250</bold> head lateral <bold>251</bold> mesosoma lateral <bold>252</bold> mesonotum dorsal <bold>253</bold> fore wing <bold>254</bold> apex of ovipositor sheath <bold>255</bold> head anterior <bold>256</bold> head dorsal <bold>257</bold> hind leg <bold>258</bold> hypopygium ventral.</p></caption><graphic xmlns:xlink="http://www.w3.org/1999/xlink" xlink:href="zookeys-458-001-g036.jpg" position="float" orientation="portrait" xlink:type="simple" id="oo_34705.jpg"/></fig><!--PageBreak--></tp:treatment-sec></tp:taxon-treatment>
