# Supplementary material for: Review of Gasteruption Latreille (Hymenoptera, Gasteruptiidae) from Iran and Turkey, with the description of 15 new species
Source: Zookeys. 2014 Nov 28;(458):1–187. doi: 10.3897/zookeys.458.8531 (PMC4283360; doi:10.3897/zookeys.458.8531)
Supplement: XML Treatment for Gasteruption jaculator [file zookeys.458.8531-treatment17.xml]

<!DOCTYPE tp:taxon-treatment
  PUBLIC "-//TaxonX//DTD Taxonomic Treatment Publishing DTD v0 20100105//EN" "tax-treatment-NSO.dtd">
<tp:taxon-treatment xmlns:tp="http://www.plazi.org/taxpub"><tp:treatment-meta><kwd-group><label>Taxon classification</label><kwd><named-content content-type="kingdom">Animalia</named-content></kwd><kwd><named-content content-type="order">Hymenoptera</named-content></kwd><kwd><named-content content-type="family">Gasteruptiidae</named-content></kwd></kwd-group><mixed-citation publication-type="journal"><person-group><name><surname>van Achterberg</surname><given-names>Cornelis</given-names></name><name><surname>Talebi</surname><given-names>Ali Asghar</given-names></name></person-group><article-title>Review of <italic><tp:taxon-name><tp:taxon-name-part taxon-name-part-type="genus">Gasteruption</tp:taxon-name-part></tp:taxon-name></italic> Latreille (<tp:taxon-name><tp:taxon-name-part taxon-name-part-type="order">Hymenoptera</tp:taxon-name-part></tp:taxon-name>, <tp:taxon-name><tp:taxon-name-part taxon-name-part-type="family">Gasteruptiidae</tp:taxon-name-part></tp:taxon-name>) from Iran and Turkey, with the description of 15 new species</article-title><source>Zookeys</source><day>28</day><month>11</month><year>2014</year><volume>2014</volume><issue>458</issue><fpage>1</fpage><lpage>187</lpage><pub-id pub-id-type="doi">10.3897/zookeys.458.8531</pub-id></mixed-citation></tp:treatment-meta><tp:nomenclature><tp:taxon-name>
                        <tp:taxon-name-part taxon-name-part-type="genus">Gasteruption</tp:taxon-name-part>
                        <tp:taxon-name-part taxon-name-part-type="species">jaculator</tp:taxon-name-part>
                    </tp:taxon-name><tp:taxon-authority>(Linnaeus, 1758)</tp:taxon-authority><xref ref-type="fig" rid="F37">Figs 259</xref><xref ref-type="fig" rid="F38">–271</xref><!--PageBreak--><!--PageBreak--><tp:nomenclature-citation-list><tp:nomenclature-citation><tp:taxon-name><tp:taxon-name-part taxon-name-part-type="genus">Ichneumon</tp:taxon-name-part> <tp:taxon-name-part taxon-name-part-type="species">jaculator</tp:taxon-name-part></tp:taxon-name><comment> Linnaeus, 1758: 565, 1761: 406, 1767: 937; <xref ref-type="bibr" rid="B92">Müller 1764</xref>: 71, 1775: 856; <xref ref-type="bibr" rid="B24">Fabricius 1775</xref>: 340, 1781: 435, 1787: 268; <xref ref-type="bibr" rid="B22">DeGeer 1776</xref>: 25; <xref ref-type="bibr" rid="B142">Villers 1789</xref>: 173; <xref ref-type="bibr" rid="B36">Gmelin 1790</xref>: 2696; <xref ref-type="bibr" rid="B112">Rossi 1790</xref>: 50; <xref ref-type="bibr" rid="B15">Christ 1791</xref>: 375; <xref ref-type="bibr" rid="B107">Petagna 1792</xref>: 365; <xref ref-type="bibr" rid="B13">Cederhjelm 1798</xref>: 163; <xref ref-type="bibr" rid="B123">Schrank 1802</xref>: 271; <xref ref-type="bibr" rid="B44">Hentschius 1804</xref>: 112; <xref ref-type="bibr" rid="B65">Latreille 1805</xref>: 194; <xref ref-type="bibr" rid="B48">Illiger 1807</xref>: 74; <xref ref-type="bibr" rid="B111">Roman 1932</xref>: 8; <xref ref-type="bibr" rid="B30">Fitton 1978</xref>: 378.</comment></tp:nomenclature-citation><tp:nomenclature-citation><tp:taxon-name><tp:taxon-name-part taxon-name-part-type="genus">Foenus</tp:taxon-name-part> <tp:taxon-name-part taxon-name-part-type="species">jaculator</tp:taxon-name-part></tp:taxon-name><comment>; <xref ref-type="bibr" rid="B27">Fabricius 1798</xref>: 240, 1804: 141; <xref ref-type="bibr" rid="B143">Walckenaer 1802</xref>: 75; <xref ref-type="bibr" rid="B104">Panzer 1805</xref>: xcvi-16; <xref ref-type="bibr" rid="B65">Latreille 1805</xref>: 194, 1807: 258, 1810: 486; <xref ref-type="bibr" rid="B62">Lamarck 1817</xref>: 148, 1835: 359–360, 1839: 125; <xref ref-type="bibr" rid="B20">Dahlbom 1831</xref>: 76; <xref ref-type="bibr" rid="B19">Curtis 1832</xref>: 423; <xref ref-type="bibr" rid="B96">Nees 1834</xref>: 307; <xref ref-type="bibr" rid="B100">Oken 1835</xref>: 843; <xref ref-type="bibr" rid="B132">Stephens 1835</xref>: 170; <xref ref-type="bibr" rid="B61">Labram and Imhoff 1836</xref>: pl. 24; <xref ref-type="bibr" rid="B152">Zetterstedt 1840</xref>: 408; <xref ref-type="bibr" rid="B147">Westwood 1840</xref>: 134, 1843: 225; <xref ref-type="bibr" rid="B11">Blanchard 1840</xref>: 300; <xref ref-type="bibr" rid="B136">Taschenberg 1866</xref>: 93; <xref ref-type="bibr" rid="B35">Giraud 1877</xref>: 417; <xref ref-type="bibr" rid="B137">Thomson 1883</xref>: 846.</comment></tp:nomenclature-citation><tp:nomenclature-citation><tp:taxon-name><tp:taxon-name-part taxon-name-part-type="genus">Gasteruption</tp:taxon-name-part> <tp:taxon-name-part taxon-name-part-type="species">jaculator</tp:taxon-name-part></tp:taxon-name><comment>; <xref ref-type="bibr" rid="B58">Kieffer 1912</xref>: 249; <xref ref-type="bibr" rid="B111">Roman 1932</xref>: 8; <xref ref-type="bibr" rid="B18">Crosskey 1951</xref>: 289; <xref ref-type="bibr" rid="B41">Hedqvist 1973</xref>: 183; <xref ref-type="bibr" rid="B138">Tirgari 1975</xref>: 57 (W. Iran: Khuzestan; C. Iran: Isfahan, Kashan); <xref ref-type="bibr" rid="B30">Fitton 1978</xref>: 378; <xref ref-type="bibr" rid="B99">Oehlke 1984</xref>: 170, 171, 178; <xref ref-type="bibr" rid="B75">Madl 1987a</xref>: 403, <xref ref-type="bibr" rid="B76">1987b</xref>: 22, <xref ref-type="bibr" rid="B77">1988a</xref>: 13, 15, <xref ref-type="bibr" rid="B79">1988c</xref> 38, <xref ref-type="bibr" rid="B79">1989a</xref> 160, <xref ref-type="bibr" rid="B80">1989b</xref> 43, <xref ref-type="bibr" rid="B81">1990a</xref> 128, <xref ref-type="bibr" rid="B82">1990b</xref> 480, 482; <xref ref-type="bibr" rid="B60">Kozlov 1988</xref>: 246, 247; <xref ref-type="bibr" rid="B31">Flynn 1989</xref>: 117; <xref ref-type="bibr" rid="B59">Kofler and Madl 1990</xref>: 321; <xref ref-type="bibr" rid="B95">Narolsky and Shcherbal 1991</xref>: 23, 24; <xref ref-type="bibr" rid="B144">Wall 1994</xref>: 157; <xref ref-type="bibr" rid="B116">Scaramozzino 1995</xref>: 3; <xref ref-type="bibr" rid="B97">Neumayer et al. 1999</xref>: 220; <xref ref-type="bibr" rid="B103">Pagliano and Scaramozzino 2000</xref>: 13, 17, 28; <xref ref-type="bibr" rid="B114">Saure 2001</xref>: 29; <xref ref-type="bibr" rid="B151">Yildirim et al. 2004</xref>: 1350; <xref ref-type="bibr" rid="B141">Turrisi 2004</xref>: 84; van der <xref ref-type="bibr" rid="B129">Smissen 2010</xref>: 372; van der <xref ref-type="bibr" rid="B131">Spek 2012</xref>: 12; <xref ref-type="bibr" rid="B5">van Achterberg 2013</xref>: 83.</comment></tp:nomenclature-citation><tp:nomenclature-citation><tp:taxon-name><tp:taxon-name-part taxon-name-part-type="genus">Foenus</tp:taxon-name-part> <tp:taxon-name-part taxon-name-part-type="species">granulithorax</tp:taxon-name-part></tp:taxon-name><comment> Tournier, 1877: viii; <xref ref-type="bibr" rid="B137">Thomson 1883</xref>: 846; <xref ref-type="bibr" rid="B144">Wall 1994</xref>: 148. Synonymized with <italic><tp:taxon-name><tp:taxon-name-part taxon-name-part-type="genus">Gasteruption</tp:taxon-name-part> <tp:taxon-name-part taxon-name-part-type="species">jaculator</tp:taxon-name-part></tp:taxon-name></italic> (Linnaeus) by Thomson, 1883 and Ferrière, 1946.</comment></tp:nomenclature-citation><tp:nomenclature-citation><tp:taxon-name><tp:taxon-name-part taxon-name-part-type="genus">Faenus</tp:taxon-name-part> <tp:taxon-name-part taxon-name-part-type="species">granulithorax</tp:taxon-name-part></tp:taxon-name><comment>; <xref ref-type="bibr" rid="B1">Abeille de Perrin 1879</xref>: 264, 267, 273.</comment></tp:nomenclature-citation><tp:nomenclature-citation><tp:taxon-name><tp:taxon-name-part taxon-name-part-type="genus">Gasteruption</tp:taxon-name-part> <tp:taxon-name-part taxon-name-part-type="species">granulithorax</tp:taxon-name-part></tp:taxon-name><comment>; <xref ref-type="bibr" rid="B117">Schletterer 1885</xref>: 279; <xref ref-type="bibr" rid="B21">Dalla Torre 1902</xref>: 1067; <xref ref-type="bibr" rid="B135">Szépligeti 1903</xref>: 369; <xref ref-type="bibr" rid="B58">Kieffer 1912</xref>: 266; <xref ref-type="bibr" rid="B122">Schmiedeknecht 1930</xref>: 377, 378, 381; <xref ref-type="bibr" rid="B40">Hedicke 1939</xref>: 12; <xref ref-type="bibr" rid="B29">Ferrière 1946</xref>: 237, 238, 245; <xref ref-type="bibr" rid="B68">Leclercq 1948</xref>: 76; <xref ref-type="bibr" rid="B43">Hellén 1950</xref>: 3; <xref ref-type="bibr" rid="B126">Šedivý 1958</xref>: 35, 36, 39; <xref ref-type="bibr" rid="B38">Györfi and Bajári 1962</xref>: 45, 50; <xref ref-type="bibr" rid="B121">Schmidt 1969</xref>: 294; <xref ref-type="bibr" rid="B23">Dolfuss 1982</xref>: 23.</comment></tp:nomenclature-citation><tp:nomenclature-citation><tp:taxon-name><tp:taxon-name-part taxon-name-part-type="genus">Gasteryption</tp:taxon-name-part> <tp:taxon-name-part taxon-name-part-type="species">granulithorax</tp:taxon-name-part></tp:taxon-name><comment>; <xref ref-type="bibr" rid="B127">Semenov 1892</xref>: 213.</comment></tp:nomenclature-citation><tp:nomenclature-citation><tp:taxon-name><tp:taxon-name-part taxon-name-part-type="genus">Faenus</tp:taxon-name-part> <tp:taxon-name-part taxon-name-part-type="species">obliteratus</tp:taxon-name-part></tp:taxon-name><comment> Abeille de Perrin, 1879: 264, 266, 272; <xref ref-type="bibr" rid="B41">Hedqvist 1973</xref>: 183; <xref ref-type="bibr" rid="B144">Wall 1994</xref>: 148. Synonymized with <italic><tp:taxon-name><tp:taxon-name-part taxon-name-part-type="genus">Gasteruption</tp:taxon-name-part> <tp:taxon-name-part taxon-name-part-type="species">granulithorax</tp:taxon-name-part></tp:taxon-name></italic> (Tournier) by Ferrière, 1946 and with <italic><tp:taxon-name><tp:taxon-name-part taxon-name-part-type="genus">Gasteruption</tp:taxon-name-part> <tp:taxon-name-part taxon-name-part-type="species">jaculator</tp:taxon-name-part></tp:taxon-name></italic> (Linnaeus) by Hedqvist, 1973 and Oehlke, 1984.</comment></tp:nomenclature-citation><tp:nomenclature-citation><tp:taxon-name><tp:taxon-name-part taxon-name-part-type="genus">Gasteruption</tp:taxon-name-part> <tp:taxon-name-part taxon-name-part-type="species">obliteratum</tp:taxon-name-part></tp:taxon-name><comment>; Schletterer, 1885, 310, 1889: 410; <xref ref-type="bibr" rid="B21">Dalla Torre 1902</xref>: 1069; <xref ref-type="bibr" rid="B58">Kieffer 1912</xref>: 255; <xref ref-type="bibr" rid="B122">Schmiedeknecht 1930</xref>: 377, 378, 381; <xref ref-type="bibr" rid="B40">Hedicke 1939</xref>: 17; <xref ref-type="bibr" rid="B29">Ferrière 1946</xref>: 245.</comment></tp:nomenclature-citation><tp:nomenclature-citation><tp:taxon-name><tp:taxon-name-part taxon-name-part-type="genus">Foenus</tp:taxon-name-part> <tp:taxon-name-part taxon-name-part-type="species">rugidorsus</tp:taxon-name-part></tp:taxon-name><comment> Costa, 1885: 22; <xref ref-type="bibr" rid="B144">Wall 1994</xref>: 149.</comment></tp:nomenclature-citation><tp:nomenclature-citation><tp:taxon-name><tp:taxon-name-part taxon-name-part-type="genus">Gasteruption</tp:taxon-name-part> <tp:taxon-name-part taxon-name-part-type="species">rugidorsum</tp:taxon-name-part></tp:taxon-name><comment>; <xref ref-type="bibr" rid="B58">Kieffer 1912</xref>: 255.</comment></tp:nomenclature-citation><tp:nomenclature-citation><tp:taxon-name><tp:taxon-name-part taxon-name-part-type="genus">Gasteruption</tp:taxon-name-part> <tp:taxon-name-part taxon-name-part-type="species">rugidorsum</tp:taxon-name-part></tp:taxon-name><comment>; <xref ref-type="bibr" rid="B117">Schletterer 1885</xref>: 325, 1889: 417, 419; <xref ref-type="bibr" rid="B21">Dalla Torre 1902</xref>: 1074; <xref ref-type="bibr" rid="B40">Hedicke 1939</xref>: 20; <xref ref-type="bibr" rid="B29">Ferrière 1946</xref>: 245. Synonymized with <italic><tp:taxon-name><tp:taxon-name-part taxon-name-part-type="genus">Gasteruption</tp:taxon-name-part> <tp:taxon-name-part taxon-name-part-type="species">thomsonii</tp:taxon-name-part></tp:taxon-name></italic> Schletterer by Schletterer, 1889 (with a question mark) and Ferrière, 1946 (without comment).</comment></tp:nomenclature-citation><tp:nomenclature-citation><tp:taxon-name><tp:taxon-name-part taxon-name-part-type="genus">Gasteruption</tp:taxon-name-part> <tp:taxon-name-part taxon-name-part-type="species">thomsonii</tp:taxon-name-part></tp:taxon-name><comment> Schletterer, 1885: 285, <xref ref-type="bibr" rid="B118">Schletterer 1889</xref>: 382, 388, 394, 396, 417; <xref ref-type="bibr" rid="B21">Dalla Torre 1902</xref>: 1073; <xref ref-type="bibr" rid="B58">Kieffer 1912</xref>: 254; <xref ref-type="bibr" rid="B46">Höppner 1904</xref>: 101; <xref ref-type="bibr" rid="B69">Lindemans 1921</xref>: 298; <xref ref-type="bibr" rid="B122">Schmiedeknecht 1930</xref>: 377, 381; <xref ref-type="bibr" rid="B40">Hedicke 1939</xref>: 22; <xref ref-type="bibr" rid="B29">Ferrière 1946</xref>: 245; <xref ref-type="bibr" rid="B41">Hedqvist 1973</xref>: 183; <xref ref-type="bibr" rid="B88">Malyshev 1965</xref>: 248, 1968: 44; <xref ref-type="bibr" rid="B144">Wall 1994</xref>: 149. Synonymized with <italic><tp:taxon-name><tp:taxon-name-part taxon-name-part-type="genus">Gasteruption</tp:taxon-name-part> <tp:taxon-name-part taxon-name-part-type="species">granulithorax</tp:taxon-name-part></tp:taxon-name></italic> Tournier by Ferrière, 1946 and with <italic><tp:taxon-name><tp:taxon-name-part taxon-name-part-type="genus">Gasteruption</tp:taxon-name-part> <tp:taxon-name-part taxon-name-part-type="species">jaculator</tp:taxon-name-part></tp:taxon-name></italic> (Linnaeus) by Hedqvist, 1973 and Oehlke, 1984.</comment></tp:nomenclature-citation><tp:nomenclature-citation><tp:taxon-name><tp:taxon-name-part taxon-name-part-type="genus">Gasteryption</tp:taxon-name-part> <tp:taxon-name-part taxon-name-part-type="species">thomsoni</tp:taxon-name-part></tp:taxon-name><comment>; <xref ref-type="bibr" rid="B127">Semenov 1892</xref>: 208.</comment></tp:nomenclature-citation><tp:nomenclature-citation><tp:taxon-name><tp:taxon-name-part taxon-name-part-type="genus">Gasteryption</tp:taxon-name-part> <tp:taxon-name-part taxon-name-part-type="species">thomsoni</tp:taxon-name-part> <tp:taxon-name-part taxon-name-part-type="infraspecific-rank">var.</tp:taxon-name-part> <tp:taxon-name-part taxon-name-part-type="variety">monochropus</tp:taxon-name-part></tp:taxon-name><comment><xref ref-type="bibr" rid="B127">Semenov 1892</xref>: 208; <xref ref-type="bibr" rid="B58">Kieffer 1912</xref>: 255; <xref ref-type="bibr" rid="B40">Hedicke 1939</xref>: 24.</comment></tp:nomenclature-citation><tp:nomenclature-citation><tp:taxon-name><tp:taxon-name-part taxon-name-part-type="genus">Gasteryption</tp:taxon-name-part> <tp:taxon-name-part taxon-name-part-type="species">schewyrewi</tp:taxon-name-part></tp:taxon-name><comment> Semenov, 1892: 207–208; <xref ref-type="bibr" rid="B21">Dalla Torre 1902</xref>: 1072; <xref ref-type="bibr" rid="B135">Szépligeti 1903</xref>: 368; <xref ref-type="bibr" rid="B58">Kieffer 1912</xref>: 268; <xref ref-type="bibr" rid="B40">Hedicke 1939</xref>: 21. <bold>Syn. n.</bold></comment></tp:nomenclature-citation></tp:nomenclature-citation-list></tp:nomenclature><tp:treatment-sec sec-type="Type material"><title>Type material.</title><p>Lectotype of <italic><tp:taxon-name><tp:taxon-name-part taxon-name-part-type="genus">Gasteruption</tp:taxon-name-part> <tp:taxon-name-part taxon-name-part-type="species">jaculator</tp:taxon-name-part></tp:taxon-name></italic> here designated, ♀ coll. no. 2651 [from Sweden, probably Uppsala] in the Linnean Society, London and examined by <xref ref-type="bibr" rid="B111">Roman (1932)</xref> and <xref ref-type="bibr" rid="B30">Fitton (1978)</xref>. The lectotype has been studied digitally (<ext-link xmlns:xlink="http://www.w3.org/1999/xlink" ext-link-type="uri" xlink:href="http://www.linnean-online.org" xlink:type="simple">www.linnean-online.org</ext-link>) by the first author; no. 2650 is a paralectotype, it has the antenna damaged and is labelled “48, <italic>jaculator</italic>”. Lectotype of <italic><tp:taxon-name><tp:taxon-name-part taxon-name-part-type="genus">Gasteruption</tp:taxon-name-part> <tp:taxon-name-part taxon-name-part-type="species">granulithorax</tp:taxon-name-part></tp:taxon-name></italic> here designated, ♀ (MNHG), “[France], Bordeaux, Perez C.”, “Cn Tournier”, “Type”, “<italic>granulithorax</italic> Tourn., Soc. Br. C. rend., 1876”, “Lectotypus des. Madl, 1987”, “<italic><tp:taxon-name><tp:taxon-name-part taxon-name-part-type="genus">Gasteruption</tp:taxon-name-part> <tp:taxon-name-part taxon-name-part-type="species">jaculator</tp:taxon-name-part></tp:taxon-name></italic> L., ♀, det. Madl, 1986”; 1 ♂ paralectotype (MNHG), “[France], Bord[eaux], Perez, a!”, “Cn Tournier”, “Type”, “<italic><tp:taxon-name><tp:taxon-name-part taxon-name-part-type="genus">Foenus</tp:taxon-name-part> <tp:taxon-name-part taxon-name-part-type="species">granulithorax</tp:taxon-name-part></tp:taxon-name></italic> Tourn., ♂”, “Ce type ♂ n', Est pas la meme espèces que le type ♀ de <italic>granulithorax</italic>! C', Est probablement ♂ de <italic>tibiale</italic> Schl., Ch. Ferrière”, “Paralectotypus des. Madl, 1987”, “<italic><tp:taxon-name><tp:taxon-name-part taxon-name-part-type="genus">Gasteruption</tp:taxon-name-part> <tp:taxon-name-part taxon-name-part-type="species">bidentulum</tp:taxon-name-part></tp:taxon-name></italic> Thoms., det. Madl, 1986”. Lectotype of <italic><tp:taxon-name><tp:taxon-name-part taxon-name-part-type="genus">Gasteruption</tp:taxon-name-part> <tp:taxon-name-part taxon-name-part-type="species">thomsonii</tp:taxon-name-part></tp:taxon-name></italic> here designated: ♀ (ZIL) with small pink label, possibly indicating the type locality Gotland. Schletterer had material in NMW, but he listed in the original description only “Schweden”, as locality. Lectotype of <italic><tp:taxon-name><tp:taxon-name-part taxon-name-part-type="genus">Gasteruption</tp:taxon-name-part> <tp:taxon-name-part taxon-name-part-type="species">obliteratum</tp:taxon-name-part></tp:taxon-name></italic> here designated, ♀ (MNHN), “Museum Paris EY 0000003930”, “<italic>obliteratus</italic> ab.”, “[Austria,] Dibg, 28.vi.[18]78”, “Museum Paris, coll. Abeille de Perrin, 1919”, “Lectotypus, des. Madl, 1987”, “<italic><tp:taxon-name><tp:taxon-name-part taxon-name-part-type="genus">Gasteruption</tp:taxon-name-part> <tp:taxon-name-part taxon-name-part-type="species">jaculator</tp:taxon-name-part></tp:taxon-name></italic> L., ♀, det. Madl, 1987”; according to original description additional syntypes from France (Marseille, Bordeaux, les Landes, Pyrenees), but not examined. Holotype of <italic><tp:taxon-name><tp:taxon-name-part taxon-name-part-type="genus">Gasteruption</tp:taxon-name-part> <tp:taxon-name-part taxon-name-part-type="species">monochropus</tp:taxon-name-part></tp:taxon-name></italic> ♀ (ZISP) from Russia examined. Holotype of <italic><tp:taxon-name><tp:taxon-name-part taxon-name-part-type="genus">Gasteruption</tp:taxon-name-part> <tp:taxon-name-part taxon-name-part-type="species">schewyrewi</tp:taxon-name-part></tp:taxon-name></italic> ♂ (ZISP) from Ukraine (Poltawa) examined.</p></tp:treatment-sec><tp:treatment-sec sec-type="Additional material"><title>Additional material.</title><p><bold>Iran</bold> (Mazandaran, Noor, Chamestan, Gaznasara; Alborz, Chalous Road, Shahrestanak); <bold>Turkey</bold> (Van, 20 km W of Van; Konya, 30 km S of Aksehir; 10 km W of Gaziantep; 15 km W of Refahye, W of Erzincan, 1600 m; near Tatvan; Anatolia, Paliklicesme, 50 m; Hakkari, Beytüsebab, 1400 m; id., Habur Deresi valley, S of Beylisebap, 1100 m; Van, Van, 1800 m; Hakkari, Mt. Sat, SW of Yüksekova, Varegös, 1650 m).</p></tp:treatment-sec><tp:treatment-sec sec-type="Diagnosis"><title>Diagnosis.</title><p>Apex of ovipositor sheath with a distinct white or ivory band, 1.5–2.7 times as long as hind basitarsus (up to 3.0 times in N. African specimens); head flat in front of occipital carina, without any depression; occipital carina strongly lamelliform and somewhat shorter than diameter of posterior ocellus (Figs <xref ref-type="fig" rid="F37">259</xref>, <xref ref-type="fig" rid="F38">269</xref>); <!--PageBreak-->fifth antennal segment of female 1.0–1.4 times as long as third segment; vertex rather matt and very finely aciculate; malar space short; antesternal carina narrow; length of propleuron 0.8–0.9 times distance between tegulae and anterior border of meso<!--PageBreak-->scutum (Fig. <xref ref-type="fig" rid="F37">260</xref>); mesoscutum coarsely punctate-rugose anteriorly and interspaces more or less smooth, lateral lobes more or less coriaceous, contrasting with middle lobe (Figs <xref ref-type="fig" rid="F37">261</xref>, <xref ref-type="fig" rid="F38">267</xref>); hind tibia rather swollen (Fig. <xref ref-type="fig" rid="F37">265</xref>); hind tibia and basitarsus more or less ivory or white subbasally; ovipositor sheath 1.0–1.2 times as long as body and 1.5–1.7 times as long as metasoma (but only 1.4 times metasoma in N. African specimens). Males have shape of third antennal segment similar to second segment, rather short and usually 1.1–1.3 times as long as second segment and fourth antennal segment distinctly longer than (about 1.2 times as long as) second and third segments combined.</p></tp:treatment-sec><tp:treatment-sec sec-type="Distribution"><title>Distribution.</title><p>Europe, N. Africa, Iran, Turkey.</p></tp:treatment-sec><tp:treatment-sec sec-type="Biology"><title>Biology.</title><p>Predator-inquiline of <tp:taxon-name><tp:taxon-name-part taxon-name-part-type="family">Colletinae</tp:taxon-name-part></tp:taxon-name> (<italic><tp:taxon-name><tp:taxon-name-part taxon-name-part-type="genus">Colletes</tp:taxon-name-part></tp:taxon-name></italic> and <italic><tp:taxon-name><tp:taxon-name-part taxon-name-part-type="genus">Hylaeus</tp:taxon-name-part></tp:taxon-name></italic> spp.). Collected in May-August.</p></tp:treatment-sec><tp:treatment-sec sec-type="Notes"><title>Notes.</title><p>The specimens from Mazandaran have the middle lobe of the mesoscutum more dominantly punctate than European and Turkish specimens and lack the transverse rugulosity, but a female from Gaznasara has superficial punctures on the meso<!--PageBreak-->scutum between the transverse rugulosity and a second female has the mesoscutum mainly strongly punctate. Two males seen from slight impression near occipital carina medio-dorsally and considered to be an unknown species.</p><fig id="F37" position="float" orientation="portrait"><label>Figures 259–266.</label><caption><p><italic><tp:taxon-name><tp:taxon-name-part taxon-name-part-type="genus">Gasteruption</tp:taxon-name-part> <tp:taxon-name-part taxon-name-part-type="species">jaculator</tp:taxon-name-part></tp:taxon-name></italic> (Linnaeus), female, Netherlands. <bold>259</bold> head lateral <bold>260</bold> mesosoma lateral <bold>261</bold> mesonotum dorsal <bold>262</bold> fore wing <bold>263</bold> head anterior <bold>264</bold> head dorsal <bold>265</bold> hind leg <bold>266</bold> apex of ovipositor sheath.</p></caption><graphic xmlns:xlink="http://www.w3.org/1999/xlink" xlink:href="zookeys-458-001-g037.jpg" position="float" orientation="portrait" xlink:type="simple" id="oo_34706.jpg"/></fig><fig id="F38" position="float" orientation="portrait"><label>Figures 267–271.</label><caption><p><italic><tp:taxon-name><tp:taxon-name-part taxon-name-part-type="genus">Gasteruption</tp:taxon-name-part> <tp:taxon-name-part taxon-name-part-type="species">jaculator</tp:taxon-name-part></tp:taxon-name></italic> (Linnaeus), male, Norway. <bold>267</bold> mesonotum dorsal <bold>268</bold> basal antennal segments <bold>269</bold> head lateral <bold>270</bold> head dorsal <bold>271</bold> hind leg.</p></caption><graphic xmlns:xlink="http://www.w3.org/1999/xlink" xlink:href="zookeys-458-001-g038.jpg" position="float" orientation="portrait" xlink:type="simple" id="oo_34707.jpg"/></fig></tp:treatment-sec><ref-list><ref id="B92"><mixed-citation xmlns:xlink="http://www.w3.org/1999/xlink" xlink:type="simple"><person-group><name name-style="western"><surname>Müller</surname><given-names>OF</given-names></name></person-group> (<year>1764</year>) <source>Fauna Insectorum Fridrichsdaliana, Lipsiae, Hafniae et Gleditsch.</source><size units="page">96 pp</size>.</mixed-citation></ref><ref id="B24"><mixed-citation xmlns:xlink="http://www.w3.org/1999/xlink" xlink:type="simple"><person-group><name name-style="western"><surname>Fabricius</surname><given-names>JC</given-names></name></person-group> (<year>1775</year>) <source>Systema Entomologiæ, sistens insectorum classes, ordines, genera, species, adiectis synonymis locis, descriptionibus, observationibus.</source><publisher-loc>Flensburgi et Lipisae</publisher-loc>, 832 pp.</mixed-citation></ref><ref id="B22"><mixed-citation xmlns:xlink="http://www.w3.org/1999/xlink" xlink:type="simple"><person-group><name name-style="western"><surname>DeGeer</surname><given-names>C</given-names></name></person-group> (<year>1776</year>) <source>Mémoires pour servir a l’histoire des Insectes 6</source>. 294 pp.</mixed-citation></ref><ref id="B142"><mixed-citation xmlns:xlink="http://www.w3.org/1999/xlink" xlink:type="simple"><person-group><name name-style="western"><surname>Villers</surname><given-names>C de</given-names></name></person-group> (<year>1789</year>) <article-title>Caroli Linnaei entomologia, Faunae Suecicae descriptionibus.</article-title><source>Lugduni,</source><volume>3</volume>: <fpage>1</fpage>–<lpage>657</lpage>.</mixed-citation></ref><ref id="B36"><mixed-citation xmlns:xlink="http://www.w3.org/1999/xlink" xlink:type="simple"><person-group><name name-style="western"><surname>Gmelin</surname><given-names>JF</given-names></name></person-group> (<year>1790</year>) <article-title>Caroli a Linné, systema naturae per regna tria naturae, secundum classes, ordines, genera, species, cum characteribus, differentiis, synonymis, locis.</article-title><source>Editio decima tertia, aucta, reformata.</source><publisher-loc>Lipsiae</publisher-loc>, Tomus I (V), <fpage>2225</fpage>–<lpage>3020</lpage>.</mixed-citation></ref><ref id="B112"><mixed-citation xmlns:xlink="http://www.w3.org/1999/xlink" xlink:type="simple"><person-group><name name-style="western"><surname>Rossi</surname><given-names>[= Rossius] P</given-names></name></person-group> (<year>1790</year>) <article-title>Fauna Etrusca sistens <tp:taxon-name><tp:taxon-name-part taxon-name-part-type="class">insecta</tp:taxon-name-part></tp:taxon-name> qvae in provinciis Florentina et Pisana. Liburni.</article-title><volume>2</volume>: <fpage>1</fpage>–<lpage>366</lpage>.</mixed-citation></ref><ref id="B15"><mixed-citation xmlns:xlink="http://www.w3.org/1999/xlink" xlink:type="simple"><person-group><name name-style="western"><surname>Christ</surname><given-names>JL</given-names></name></person-group> (<year>1791</year>) <source>Naturgeschichte, Klassification und Nomenclatur der Insekten vom Bienen, Wespen und Ameisengeschlecht.</source><publisher-loc>Frankfurt</publisher-loc>, 535 pp.</mixed-citation></ref><ref id="B107"><mixed-citation xmlns:xlink="http://www.w3.org/1999/xlink" xlink:type="simple"><person-group><name name-style="western"><surname>Petagna</surname><given-names>V</given-names></name></person-group> (<year>1792</year>) <source>Institutiones entomologicae, Neapoli</source>. <volume>1</volume>, <size units="page">718 pp</size>.</mixed-citation></ref><ref id="B13"><mixed-citation xmlns:xlink="http://www.w3.org/1999/xlink" xlink:type="simple"><person-group><name name-style="western"><surname>Cederhjelm</surname><given-names>I</given-names></name></person-group> (<year>1798</year>) <source>Faunae Ingricae. Prodromus Exibens Methodicam Descriptionem. Insectorum Agri Petropolensis. Praemissa Mammalium, Avium, Amphibiorum, et Piscium Enumerationes.</source><publisher-loc>Lipsiae</publisher-loc>, 348 pp.</mixed-citation></ref><ref id="B123"><mixed-citation xmlns:xlink="http://www.w3.org/1999/xlink" xlink:type="simple"><person-group><name name-style="western"><surname>Schrank</surname><given-names>F von Paula</given-names></name></person-group> (<year>1802</year>) <source>Fauna Boica. Durchgedachte Geschichte der in Baiern einheimischen und zahmen Tiere.</source><publisher-loc>Nürnberg</publisher-loc>, 2, <size units="page">412 pp</size>.</mixed-citation></ref><ref id="B44"><mixed-citation xmlns:xlink="http://www.w3.org/1999/xlink" xlink:type="simple"><person-group><name name-style="western"><surname>Hentschius</surname><given-names>GF</given-names></name></person-group> (<year>1804</year>) <source>Epitome Entomologiæ Systematicæ Secundum Fabricium, Continens Genera et Species Insectorum Europæorum.</source><publisher-loc>Lipsiae</publisher-loc>, 224 pp.</mixed-citation></ref><ref id="B65"><mixed-citation xmlns:xlink="http://www.w3.org/1999/xlink" xlink:type="simple"><person-group><name name-style="western"><surname>Latreille</surname><given-names>PA</given-names></name></person-group> (<year>1805</year>) <article-title>Histoire naturelle générale et particulière des crustacés et des insectes.</article-title><source>Paris,</source><volume>13</volume>: <fpage>1</fpage>–<lpage>432</lpage>.</mixed-citation></ref><ref id="B48"><mixed-citation xmlns:xlink="http://www.w3.org/1999/xlink" xlink:type="simple"><person-group><name name-style="western"><surname>Illiger</surname><given-names>K</given-names></name></person-group> (<year>1807</year>) <article-title>IV. Vergleichung der Gattungen der Hautflügler Piezata Fabr. <tp:taxon-name><tp:taxon-name-part taxon-name-part-type="order">Hymenoptera</tp:taxon-name-part></tp:taxon-name> Linn. Jur.</article-title><source>Magazin für Insektenkunde</source><volume>6</volume>: <fpage>189</fpage>–<lpage>199</lpage>.</mixed-citation></ref><ref id="B111"><mixed-citation xmlns:xlink="http://www.w3.org/1999/xlink" xlink:type="simple"><person-group><name name-style="western"><surname>Roman</surname><given-names>A</given-names></name></person-group> (<year>1932</year>) <article-title>The Linnean types of ichneumon flies.</article-title><source>Entomologisk Tidskrift</source><volume>53</volume>: <fpage>1</fpage>–<lpage>16</lpage>.</mixed-citation></ref><ref id="B30"><mixed-citation xmlns:xlink="http://www.w3.org/1999/xlink" xlink:type="simple"><person-group><name name-style="western"><surname>Fitton</surname><given-names>MG</given-names></name></person-group> (<year>1978</year>) <article-title>The species of “<italic><tp:taxon-name><tp:taxon-name-part taxon-name-part-type="genus">Ichneumon</tp:taxon-name-part></tp:taxon-name></italic>”, (<tp:taxon-name><tp:taxon-name-part taxon-name-part-type="order">Hymenoptera</tp:taxon-name-part></tp:taxon-name>) described by Linnaeus.</article-title><source>Biological Journal of the Linnean Society London</source><volume>10</volume>: <fpage>361</fpage>–<lpage>383</lpage>. doi: <ext-link ext-link-type="doi" xlink:href="10.1111/j.1095-8312.1978.tb00022.x" xlink:type="simple">10.1111/j.1095-8312.1978.tb00022.x</ext-link></mixed-citation></ref><ref id="B27"><mixed-citation xmlns:xlink="http://www.w3.org/1999/xlink" xlink:type="simple"><person-group><name name-style="western"><surname>Fabricius</surname><given-names>JC</given-names></name></person-group> (<year>1798</year>) <source>Supplementum Entomologiae systematicae.</source><publisher-loc>Hafniae</publisher-loc>, 572 pp.</mixed-citation></ref><ref id="B143"><mixed-citation xmlns:xlink="http://www.w3.org/1999/xlink" xlink:type="simple"><person-group><name name-style="western"><surname>Walckenaer</surname><given-names>CA</given-names></name></person-group> (<year>1802</year>) <article-title>Faune Parisienne, Insectes ou Histoire abrégée des insectes des environs de Paris: classés d’après le systême de Fabricius.</article-title><source> Précédée d’un discours sur les insectes en général, pour servir d’introduction à l' Étude de l' Entomologie.</source><publisher-loc>Paris</publisher-loc><volume>2</volume>: <fpage>1</fpage>–<lpage>438</lpage>.</mixed-citation></ref><ref id="B104"><mixed-citation xmlns:xlink="http://www.w3.org/1999/xlink" xlink:type="simple"><person-group><name name-style="western"><surname>Panzer</surname><given-names>GWF</given-names></name></person-group> (<year>1805</year>) <source>Faunae Insectorum Germanicae initia oder Deutschlands Insecten.</source><publisher-loc>Nürnberg</publisher-loc>, <size units="page">96 pp</size>.</mixed-citation></ref><ref id="B62"><mixed-citation xmlns:xlink="http://www.w3.org/1999/xlink" xlink:type="simple"><person-group><name name-style="western"><surname>Lamarck</surname><given-names>J- BPA (Monet de)</given-names></name></person-group> (<year>1817</year>) <article-title>Histoire naturelle des animaux sans vertèbres.</article-title><source>Paris,</source><volume>4</volume>: <fpage>1</fpage>–<lpage>728</lpage>.</mixed-citation></ref><ref id="B20"><mixed-citation xmlns:xlink="http://www.w3.org/1999/xlink" xlink:type="simple"><person-group><name name-style="western"><surname>Dahlbom</surname><given-names>AG</given-names></name></person-group> (<year>1831</year>) <source>Exercitationes hymenopterologicae quas, ad illustrandam faunam Svecicam, venia ampliss.</source><publisher-loc>Lund</publisher-loc>, <size units="page">79 pp</size>.</mixed-citation></ref><ref id="B19"><mixed-citation xmlns:xlink="http://www.w3.org/1999/xlink" xlink:type="simple"><person-group><name name-style="western"><surname>Curtis</surname><given-names>J</given-names></name></person-group> (<year>1826–1833</year>) <source>British Entomology, 3–5. <tp:taxon-name><tp:taxon-name-part taxon-name-part-type="order">Hymenoptera</tp:taxon-name-part></tp:taxon-name>. London.</source></mixed-citation></ref><ref id="B96"><mixed-citation xmlns:xlink="http://www.w3.org/1999/xlink" xlink:type="simple"><person-group><name name-style="western"><surname>Nees</surname><given-names>von Esenbeck CG</given-names></name></person-group> (<year>1834</year>) <source>Hymenopterorum Ichneumonibus affinium monographiae, genera Europaea et species illustrantes.</source><volume>1</volume>, <publisher-loc>Stuttgartiae &amp; Tubingae</publisher-loc>, 320 pp.</mixed-citation></ref><ref id="B100"><mixed-citation xmlns:xlink="http://www.w3.org/1999/xlink" xlink:type="simple"><person-group><name name-style="western"><surname>Oken</surname><given-names>[= Okenfuss] L</given-names></name></person-group> (<year>1835</year>) <article-title>Allgemeine Naturgeschichte für alle Stände.</article-title><source>Stuttgart,</source><volume>5</volume>(<issue>2</issue>): <fpage>540</fpage>–<lpage>1050</lpage>.</mixed-citation></ref><ref id="B132"><mixed-citation xmlns:xlink="http://www.w3.org/1999/xlink" xlink:type="simple"><person-group><name name-style="western"><surname>Stephens</surname><given-names>JF</given-names></name></person-group> (<year>1835</year>) <article-title>Illustrations of British Entomology. Mandibulata.</article-title><source>London,</source><volume>7</volume>: <fpage>1</fpage>–<lpage>306</lpage>.</mixed-citation></ref><ref id="B61"><mixed-citation xmlns:xlink="http://www.w3.org/1999/xlink" xlink:type="simple"><person-group><name name-style="western"><surname>Labram</surname><given-names>JD</given-names></name><name name-style="western"><surname>Imhoff</surname><given-names>L</given-names></name></person-group> (<year>1836</year>) <source>Insekten der Schweiz, die vorzüglichsten Gattungen je durch ein Art bildlich dargestellt. Vol. 1: Pl. 24</source>.</mixed-citation></ref><ref id="B152"><mixed-citation xmlns:xlink="http://www.w3.org/1999/xlink" xlink:type="simple"><person-group><name name-style="western"><surname>Zetterstedt</surname><given-names>JW</given-names></name></person-group> (<year>1838–40</year>) <source><tp:taxon-name><tp:taxon-name-part taxon-name-part-type="class">Insecta</tp:taxon-name-part></tp:taxon-name> Lapponica descripta.</source><publisher-loc>Lipsiae</publisher-loc>, <size units="page">1139 pp</size>.</mixed-citation></ref><ref id="B147"><mixed-citation xmlns:xlink="http://www.w3.org/1999/xlink" xlink:type="simple"><person-group><name name-style="western"><surname>Westwood</surname><given-names>JO</given-names></name></person-group> (<year>1840</year>) <source>An introduction to the modern classification of insects; founded on the natural habits and corresponding organisation of the different families.</source> Vol. <volume>2</volume>, <publisher-loc>London</publisher-loc>, <size units="page">158 pp</size>.</mixed-citation></ref><ref id="B11"><mixed-citation xmlns:xlink="http://www.w3.org/1999/xlink" xlink:type="simple"><person-group><name name-style="western"><surname>Blanchard</surname><given-names>CE</given-names></name></person-group> (<year>1840</year>) <source>Histoire naturelle des animaux articulés.</source> 3. <publisher-loc>Paris</publisher-loc>, Hyménoptères, 672 pp.</mixed-citation></ref><ref id="B136"><mixed-citation xmlns:xlink="http://www.w3.org/1999/xlink" xlink:type="simple"><person-group><name name-style="western"><surname>Taschenberg</surname><given-names>EL</given-names></name></person-group> (<year>1866</year>) <source>Die Hymenopteren Deutschlands nach ihren Gattungen und theilweise nach ihren Arten als Wegweiser für angehende Hymenopterologen und gleichzeitig als Verzeichniss der Halle‘schen Hymenopterenfauna.</source><publisher-loc>Leipzig</publisher-loc>, <size units="page">277 pp</size>.</mixed-citation></ref><ref id="B35"><mixed-citation xmlns:xlink="http://www.w3.org/1999/xlink" xlink:type="simple"><person-group><name name-style="western"><surname>Giraud</surname><given-names>J-E</given-names></name></person-group> (<year>1877</year>) <article-title>Liste des éclosions d’insects observées par le Dr Joseph-Étienne Giraud...  recueillie et annotée par M. le Dr Alexandre Laboulbène.</article-title><source>Annales de la Société Entomologique de France (Ser. 5)</source><volume>7</volume>: <fpage>397</fpage>–<lpage>436</lpage>.</mixed-citation></ref><ref id="B137"><mixed-citation xmlns:xlink="http://www.w3.org/1999/xlink" xlink:type="simple"><person-group><name name-style="western"><surname>Thomson</surname><given-names>CG</given-names></name></person-group> (<year>1883</year>) <article-title>XXX. Öfversigt av de I Sverige funna arter av <tp:taxon-name><tp:taxon-name-part taxon-name-part-type="order">Hymenoptera</tp:taxon-name-part></tp:taxon-name>-slägtet <italic><tp:taxon-name><tp:taxon-name-part taxon-name-part-type="genus">Foenus</tp:taxon-name-part></tp:taxon-name></italic>.</article-title><source>Opuscula Entomologica</source><volume>9</volume>: <fpage>845</fpage>–<lpage>850</lpage>.</mixed-citation></ref><ref id="B58"><mixed-citation xmlns:xlink="http://www.w3.org/1999/xlink" xlink:type="simple"><person-group><name name-style="western"><surname>Kieffer</surname><given-names>JJ</given-names></name></person-group> (<year>1912</year>) <article-title><tp:taxon-name><tp:taxon-name-part taxon-name-part-type="family">Evaniidae</tp:taxon-name-part></tp:taxon-name>.</article-title><source>Das Tierreich</source><volume>30</volume>: <fpage>1</fpage>–<lpage>431</lpage>.</mixed-citation></ref><ref id="B18"><mixed-citation xmlns:xlink="http://www.w3.org/1999/xlink" xlink:type="simple"><person-group><name name-style="western"><surname>Crosskey</surname><given-names>RW</given-names></name></person-group> (<year>1951</year>) <article-title>The morphology, taxonomy and biology of the British <tp:taxon-name><tp:taxon-name-part taxon-name-part-type="superfamily">Evanioidea</tp:taxon-name-part></tp:taxon-name> (<tp:taxon-name><tp:taxon-name-part taxon-name-part-type="order">Hymenoptera</tp:taxon-name-part></tp:taxon-name>).</article-title><source>Transactions of the Royal Entomological Society of London</source><volume>102</volume>: <fpage>247</fpage>–<lpage>301</lpage>. doi: <ext-link ext-link-type="doi" xlink:href="10.1111/j.1365-2311.1951.tb00749.x" xlink:type="simple">10.1111/j.1365-2311.1951.tb00749.x</ext-link></mixed-citation></ref><ref id="B41"><mixed-citation xmlns:xlink="http://www.w3.org/1999/xlink" xlink:type="simple"><person-group><name name-style="western"><surname>Hedqvist</surname><given-names>K-J</given-names></name></person-group> (<year>1973</year>) <article-title>Notes on the superfamily <tp:taxon-name><tp:taxon-name-part taxon-name-part-type="superfamily">Evanioidea</tp:taxon-name-part></tp:taxon-name> in Sweden with keys to families, genera and species (Hym., <tp:taxon-name><tp:taxon-name-part taxon-name-part-type="suborder">Apocrita</tp:taxon-name-part></tp:taxon-name>).</article-title><source>Entomologisk Tidskrift</source><volume>94</volume>(<issue>3–4</issue>): <fpage>177</fpage>–<lpage>187</lpage>.</mixed-citation></ref><ref id="B138"><mixed-citation xmlns:xlink="http://www.w3.org/1999/xlink" xlink:type="simple"><person-group><name name-style="western"><surname>Tirgari</surname><given-names>S</given-names></name></person-group> (<year>1975</year>) <article-title>The morphology, taxonomy and distribution of the Iranian <tp:taxon-name><tp:taxon-name-part taxon-name-part-type="superfamily">Evanioidea</tp:taxon-name-part></tp:taxon-name> (<tp:taxon-name><tp:taxon-name-part taxon-name-part-type="order">Hymenoptera</tp:taxon-name-part></tp:taxon-name>).</article-title><source>Journal of the Entomological Society of Iran</source><volume>2</volume>(<issue>2</issue>): <fpage>57</fpage>–<lpage>58</lpage>.</mixed-citation></ref><ref id="B99"><mixed-citation xmlns:xlink="http://www.w3.org/1999/xlink" xlink:type="simple"><person-group><name name-style="western"><surname>Oehlke</surname><given-names>J</given-names></name></person-group> (<year>1984</year>) <article-title>Beiträge zur Insektenfauna der DDR: <tp:taxon-name><tp:taxon-name-part taxon-name-part-type="order">Hymenoptera</tp:taxon-name-part></tp:taxon-name>-<tp:taxon-name><tp:taxon-name-part taxon-name-part-type="superfamily">Evanioidea</tp:taxon-name-part></tp:taxon-name>, <tp:taxon-name><tp:taxon-name-part taxon-name-part-type="superfamily">Stephanoidea</tp:taxon-name-part></tp:taxon-name>, <tp:taxon-name><tp:taxon-name-part taxon-name-part-type="superfamily">Trigonalyoidea</tp:taxon-name-part></tp:taxon-name>.</article-title><source>Faunistische Abhandlungen der staatliche Museum für Tierkunde, Dresden</source><volume>11</volume>: <fpage>161</fpage>–<lpage>190</lpage>.</mixed-citation></ref><ref id="B75"><mixed-citation xmlns:xlink="http://www.w3.org/1999/xlink" xlink:type="simple"><person-group><name name-style="western"><surname>Madl</surname><given-names>M</given-names></name></person-group> (<year>1987a</year>) <article-title>Über <tp:taxon-name><tp:taxon-name-part taxon-name-part-type="family">Gasteruptiidae</tp:taxon-name-part></tp:taxon-name> aus Oberösterreich (<tp:taxon-name><tp:taxon-name-part taxon-name-part-type="order">Hymenoptera</tp:taxon-name-part></tp:taxon-name>, <tp:taxon-name><tp:taxon-name-part taxon-name-part-type="superfamily">Evanioidea</tp:taxon-name-part></tp:taxon-name>).</article-title><source>Linzer Biologische Beiträge</source><volume>19</volume>(<issue>2</issue>): <fpage>401</fpage>–<lpage>405</lpage>.</mixed-citation></ref><ref id="B76"><mixed-citation xmlns:xlink="http://www.w3.org/1999/xlink" xlink:type="simple"><person-group><name name-style="western"><surname>Madl</surname><given-names>M</given-names></name></person-group> (<year>1987b</year>) <article-title>Über <tp:taxon-name><tp:taxon-name-part taxon-name-part-type="family">Gasteruptiidae</tp:taxon-name-part></tp:taxon-name> aus Niederösterreich (<tp:taxon-name><tp:taxon-name-part taxon-name-part-type="order">Hymenoptera</tp:taxon-name-part></tp:taxon-name>, <tp:taxon-name><tp:taxon-name-part taxon-name-part-type="superfamily">Evanioidea</tp:taxon-name-part></tp:taxon-name>).</article-title><source>Faunistische Abhandlungen Staatliches Museum für Tierkunde Dresden</source><volume>15</volume>(<issue>4</issue>): <fpage>21</fpage>–<lpage>25</lpage>.</mixed-citation></ref><ref id="B77"><mixed-citation xmlns:xlink="http://www.w3.org/1999/xlink" xlink:type="simple"><person-group><name name-style="western"><surname>Madl</surname><given-names>M</given-names></name></person-group> (<year>1988a</year>) <article-title>Die <tp:taxon-name><tp:taxon-name-part taxon-name-part-type="family">Gasteruptiidae</tp:taxon-name-part></tp:taxon-name> Sardiniens (<tp:taxon-name><tp:taxon-name-part taxon-name-part-type="order">Hymenoptera</tp:taxon-name-part></tp:taxon-name>, <tp:taxon-name><tp:taxon-name-part taxon-name-part-type="superfamily">Evanioidea</tp:taxon-name-part></tp:taxon-name>).</article-title><source>Nachrichtenblatt der Bayerischen Entomologen</source><volume>37</volume>: <fpage>12</fpage>–<lpage>17</lpage>.</mixed-citation></ref><ref id="B79"><mixed-citation xmlns:xlink="http://www.w3.org/1999/xlink" xlink:type="simple"><person-group><name name-style="western"><surname>Madl</surname><given-names>M</given-names></name></person-group> (<year>1988c</year>) <article-title>Die <tp:taxon-name><tp:taxon-name-part taxon-name-part-type="family">Gasteruptiidae</tp:taxon-name-part></tp:taxon-name> des Bundeslandes Salzburg (<tp:taxon-name><tp:taxon-name-part taxon-name-part-type="order">Hymenoptera</tp:taxon-name-part></tp:taxon-name>, <tp:taxon-name><tp:taxon-name-part taxon-name-part-type="superfamily">Evanioidea</tp:taxon-name-part></tp:taxon-name>).</article-title><source>Verhandlungen der Zoologisch-Botanischen Gesellschaft in Österreich</source><volume>125</volume>: <fpage>37</fpage>–<lpage>40</lpage>.</mixed-citation></ref><ref id="B80"><mixed-citation xmlns:xlink="http://www.w3.org/1999/xlink" xlink:type="simple"><person-group><name name-style="western"><surname>Madl</surname><given-names>M</given-names></name></person-group> (<year>1989a</year>) <article-title>Über <tp:taxon-name><tp:taxon-name-part taxon-name-part-type="family">Gasteruptiidae</tp:taxon-name-part></tp:taxon-name> aus Tirol und Vorarlberg (<tp:taxon-name><tp:taxon-name-part taxon-name-part-type="order">Hymenoptera</tp:taxon-name-part></tp:taxon-name>, <tp:taxon-name><tp:taxon-name-part taxon-name-part-type="superfamily">Evanioidea</tp:taxon-name-part></tp:taxon-name>).</article-title><source>Berichte des naturwissenschaftlich-medizinischen Vereins in Innsbruck</source><volume>76</volume>: <fpage>159</fpage>–<lpage>163</lpage>.</mixed-citation></ref><ref id="B81"><mixed-citation xmlns:xlink="http://www.w3.org/1999/xlink" xlink:type="simple"><person-group><name name-style="western"><surname>Madl</surname><given-names>M</given-names></name></person-group> (<year>1989b</year>) <article-title>Über <tp:taxon-name><tp:taxon-name-part taxon-name-part-type="family">Gasteruptiidae</tp:taxon-name-part></tp:taxon-name> aus Jugoslawien (<tp:taxon-name><tp:taxon-name-part taxon-name-part-type="order">Hymenoptera</tp:taxon-name-part></tp:taxon-name>, <tp:taxon-name><tp:taxon-name-part taxon-name-part-type="superfamily">Evanioidea</tp:taxon-name-part></tp:taxon-name>).</article-title><source>Nachrichtenblatt der Bayerischen Entomologen</source><volume>38</volume>: <fpage>40</fpage>–<lpage>45</lpage>.</mixed-citation></ref><ref id="B82"><mixed-citation xmlns:xlink="http://www.w3.org/1999/xlink" xlink:type="simple"><person-group><name name-style="western"><surname>Madl</surname><given-names>M</given-names></name></person-group> (<year>1990a</year>) <article-title>Beitrag zur Kenntnis des <tp:taxon-name><tp:taxon-name-part taxon-name-part-type="family">Gasteruptiidae</tp:taxon-name-part></tp:taxon-name> Griechenlands (<tp:taxon-name><tp:taxon-name-part taxon-name-part-type="class">Insecta</tp:taxon-name-part></tp:taxon-name>, <tp:taxon-name><tp:taxon-name-part taxon-name-part-type="order">Hymenoptera</tp:taxon-name-part></tp:taxon-name>, <tp:taxon-name><tp:taxon-name-part taxon-name-part-type="superfamily">Evanioidea</tp:taxon-name-part></tp:taxon-name>).</article-title><source>Faunistische Abhandlungen Staatliches Museum für Tierkunde Dresden</source><volume>17</volume>(<issue>14</issue>): <fpage>127</fpage>–<lpage>130</lpage>.</mixed-citation></ref><ref id="B60"><mixed-citation xmlns:xlink="http://www.w3.org/1999/xlink" xlink:type="simple"><person-group><name name-style="western"><surname>Kozlov</surname><given-names>MA</given-names></name></person-group> (<year>1988</year>) <article-title>Fam. <tp:taxon-name><tp:taxon-name-part taxon-name-part-type="family">Gasteruptiidae</tp:taxon-name-part></tp:taxon-name>.</article-title> In: <person-group><name name-style="western"><surname>Skarlato</surname><given-names>OA</given-names></name></person-group> (<role>Ed.</role>) <source>Keys to the fauna of the USSR 158, 3. <tp:taxon-name><tp:taxon-name-part taxon-name-part-type="order">Hymenoptera</tp:taxon-name-part></tp:taxon-name> 3: 1–268 (Russian).</source><publisher-loc>Translation,</publisher-loc><volume>1994</volume>: <fpage>404</fpage>–<lpage>410</lpage>.</mixed-citation></ref><ref id="B31"><mixed-citation xmlns:xlink="http://www.w3.org/1999/xlink" xlink:type="simple"><person-group><name name-style="western"><surname>Flynn</surname><given-names>JP</given-names></name></person-group> (<year>1989</year>) <article-title><tp:taxon-name><tp:taxon-name-part taxon-name-part-type="order">Hymenoptera</tp:taxon-name-part></tp:taxon-name> - <tp:taxon-name><tp:taxon-name-part taxon-name-part-type="family">Gasteruptiidae</tp:taxon-name-part></tp:taxon-name>. <italic><tp:taxon-name><tp:taxon-name-part taxon-name-part-type="genus">Gasteruption</tp:taxon-name-part> <tp:taxon-name-part taxon-name-part-type="species">jaculator</tp:taxon-name-part></tp:taxon-name></italic>.</article-title><source>Transactions of the Lincolnshire Naturalists’ Union</source><volume>22</volume>(<issue>2</issue>): <fpage>117</fpage>–<lpage>118</lpage>.</mixed-citation></ref><ref id="B59"><mixed-citation xmlns:xlink="http://www.w3.org/1999/xlink" xlink:type="simple"><person-group><name name-style="western"><surname>Kofler</surname><given-names>A</given-names></name><name name-style="western"><surname>Madl</surname><given-names>M</given-names></name></person-group> (<year>1990</year>) <article-title>Über <tp:taxon-name><tp:taxon-name-part taxon-name-part-type="superfamily">Evanioidea</tp:taxon-name-part></tp:taxon-name> von Osttirol (<tp:taxon-name><tp:taxon-name-part taxon-name-part-type="order">Hymenoptera</tp:taxon-name-part></tp:taxon-name>, <tp:taxon-name><tp:taxon-name-part taxon-name-part-type="family">Evaniidae</tp:taxon-name-part></tp:taxon-name>, <tp:taxon-name><tp:taxon-name-part taxon-name-part-type="family">Gasteruptiidae</tp:taxon-name-part></tp:taxon-name>, <tp:taxon-name><tp:taxon-name-part taxon-name-part-type="family">Aulacidae</tp:taxon-name-part></tp:taxon-name>).</article-title><source>Linzer Biologische Beiträge</source><volume>22</volume>(<issue>2</issue>): <fpage>319</fpage>–<lpage>324</lpage>.</mixed-citation></ref><ref id="B95"><mixed-citation xmlns:xlink="http://www.w3.org/1999/xlink" xlink:type="simple"><person-group><name name-style="western"><surname>Narolsky</surname><given-names>NB</given-names></name><name name-style="western"><surname>Shcherbal</surname><given-names>IS</given-names></name></person-group> (<year>1991</year>) <article-title>New data on <tp:taxon-name><tp:taxon-name-part taxon-name-part-type="family">Gasteruptiidae</tp:taxon-name-part></tp:taxon-name> (<tp:taxon-name><tp:taxon-name-part taxon-name-part-type="order">Hymenoptera</tp:taxon-name-part></tp:taxon-name>, <tp:taxon-name><tp:taxon-name-part taxon-name-part-type="superfamily">Evanoidea</tp:taxon-name-part></tp:taxon-name>) - cleptoparasites of the leaf-cutter bee, <italic><tp:taxon-name><tp:taxon-name-part taxon-name-part-type="genus">Megachile</tp:taxon-name-part> <tp:taxon-name-part taxon-name-part-type="species">rotundata</tp:taxon-name-part></tp:taxon-name></italic>.</article-title><source>Vestnik Zoologii</source><volume>1991</volume>(<issue>1</issue>): <fpage>22</fpage>–<lpage>24</lpage>. [In Russian with English summary]</mixed-citation></ref><ref id="B144"><mixed-citation xmlns:xlink="http://www.w3.org/1999/xlink" xlink:type="simple"><person-group><name name-style="western"><surname>Wall</surname><given-names>I</given-names></name></person-group> (<year>1994</year>) <article-title>Seltene Hymenopteren aus Mittel-, West- und Südeuropa (<tp:taxon-name><tp:taxon-name-part taxon-name-part-type="order">Hymenoptera</tp:taxon-name-part></tp:taxon-name> <tp:taxon-name><tp:taxon-name-part taxon-name-part-type="suborder">Apocrita</tp:taxon-name-part></tp:taxon-name>: <tp:taxon-name><tp:taxon-name-part taxon-name-part-type="superfamily">Stephanoidea</tp:taxon-name-part></tp:taxon-name>, <tp:taxon-name><tp:taxon-name-part taxon-name-part-type="superfamily">Evanioidea</tp:taxon-name-part></tp:taxon-name>, <tp:taxon-name><tp:taxon-name-part taxon-name-part-type="superfamily">Trigonalyoidea</tp:taxon-name-part></tp:taxon-name>).</article-title><source>Entomofauna</source><volume>15</volume>(<issue>14</issue>): <fpage>137</fpage>–<lpage>184</lpage>.</mixed-citation></ref><ref id="B116"><mixed-citation xmlns:xlink="http://www.w3.org/1999/xlink" xlink:type="simple"><person-group><name name-style="western"><surname>Scaramozzino</surname><given-names>PL</given-names></name></person-group> (<year>1995</year>) <article-title><tp:taxon-name><tp:taxon-name-part taxon-name-part-type="order">Hymenoptera</tp:taxon-name-part></tp:taxon-name> <tp:taxon-name><tp:taxon-name-part taxon-name-part-type="superfamily">Trigonalyoidea</tp:taxon-name-part></tp:taxon-name>, <tp:taxon-name><tp:taxon-name-part taxon-name-part-type="superfamily">Evanioidea</tp:taxon-name-part></tp:taxon-name>, <tp:taxon-name><tp:taxon-name-part taxon-name-part-type="superfamily">Stephanoidea</tp:taxon-name-part></tp:taxon-name>.</article-title> In: <person-group><name name-style="western"><surname>Minelli</surname><given-names>A</given-names></name><name name-style="western"><surname>Ruffo</surname><given-names>S</given-names></name><name name-style="western"><surname>Posta</surname><given-names>S</given-names></name></person-group> (<role>Eds</role>) <source>Checklist delli specie della fauna italiana</source><volume>94</volume>: <fpage>1</fpage>–<lpage>4</lpage>.</mixed-citation></ref><ref id="B97"><mixed-citation xmlns:xlink="http://www.w3.org/1999/xlink" xlink:type="simple"><person-group><name name-style="western"><surname>Neumayer</surname><given-names>J</given-names></name><name name-style="western"><surname>Schwarz</surname><given-names>M</given-names></name><name name-style="western"><surname>Bregant</surname><given-names>E</given-names></name></person-group> (<year>1999</year>) <article-title>Vorläufiges Verzeichnis ausgewählter Hautflügler Kärntens (<tp:taxon-name><tp:taxon-name-part taxon-name-part-type="order">Hymenoptera</tp:taxon-name-part></tp:taxon-name> ohne <tp:taxon-name><tp:taxon-name-part taxon-name-part-type="family">Formicidae</tp:taxon-name-part></tp:taxon-name> und <tp:taxon-name><tp:taxon-name-part taxon-name-part-type="family">Apidae</tp:taxon-name-part></tp:taxon-name>).</article-title> In: <person-group><name name-style="western"><surname>Holzinger</surname><given-names>WE</given-names></name><name name-style="western"><surname>Mildner</surname><given-names>P</given-names></name><name name-style="western"><surname>Rottenburg</surname><given-names>T</given-names></name><name name-style="western"><surname>Wieser</surname><given-names>C</given-names></name></person-group> (<role>Eds</role>) <source>Rote Listen gefährdeter Tiere Kärntens Naturschutz in Kärnten.</source><publisher-loc>Klagenfurt,</publisher-loc><volume>15</volume>: <fpage>213</fpage>–<lpage>231</lpage>.</mixed-citation></ref><ref id="B103"><mixed-citation xmlns:xlink="http://www.w3.org/1999/xlink" xlink:type="simple"><person-group><name name-style="western"><surname>Pagliano</surname><given-names>G</given-names></name><name name-style="western"><surname>Scaramozzino</surname><given-names>PL</given-names></name></person-group> (<year>2000</year>) <article-title><tp:taxon-name><tp:taxon-name-part taxon-name-part-type="family">Gasteruptiidae</tp:taxon-name-part></tp:taxon-name> italiani (<tp:taxon-name><tp:taxon-name-part taxon-name-part-type="order">Hymenoptera</tp:taxon-name-part></tp:taxon-name>: <tp:taxon-name><tp:taxon-name-part taxon-name-part-type="superfamily">Evanioidea</tp:taxon-name-part></tp:taxon-name>).</article-title><source>Bollettino del Museo di Zoologia dell’Università di Torino</source><volume>17</volume>: <fpage>5</fpage>–<lpage>38</lpage>.</mixed-citation></ref><ref id="B114"><mixed-citation xmlns:xlink="http://www.w3.org/1999/xlink" xlink:type="simple"><person-group><name name-style="western"><surname>Saure</surname><given-names>C</given-names></name></person-group> (<year>2001</year>) <article-title><tp:taxon-name><tp:taxon-name-part taxon-name-part-type="superfamily">Trigonalyoidea</tp:taxon-name-part></tp:taxon-name>, <tp:taxon-name><tp:taxon-name-part taxon-name-part-type="superfamily">Evanioidea</tp:taxon-name-part></tp:taxon-name>, <tp:taxon-name><tp:taxon-name-part taxon-name-part-type="superfamily">Stephanoidea</tp:taxon-name-part></tp:taxon-name>.</article-title> In: <person-group><name name-style="western"><surname>Dathe</surname><given-names>HH</given-names></name><name name-style="western"><surname>Taeger</surname><given-names>A</given-names></name><name name-style="western"><surname>Blank</surname><given-names>SM</given-names></name></person-group> (<role>Eds</role>) <source>Verzeichnis der Hautflügler Deutschlands (Entomofauna Germanica 4). Entomologische Nachrichten und Berichte, Dresden.</source><publisher-loc>Beiheft</publisher-loc><volume>7</volume>: <fpage>29</fpage>–<lpage>30</lpage>.</mixed-citation></ref><ref id="B151"><mixed-citation xmlns:xlink="http://www.w3.org/1999/xlink" xlink:type="simple"><person-group><name name-style="western"><surname>Yildirim</surname><given-names>E</given-names></name><name name-style="western"><surname>Çoruh</surname><given-names>S</given-names></name><name name-style="western"><surname>Kolarov</surname><given-names>J</given-names></name><name name-style="western"><surname>Madl</surname><given-names>M</given-names></name></person-group> (<year>2004</year>) <article-title>The <italic><tp:taxon-name><tp:taxon-name-part taxon-name-part-type="genus">Gasteruption</tp:taxon-name-part></tp:taxon-name></italic> (<tp:taxon-name><tp:taxon-name-part taxon-name-part-type="order">Hymenoptera</tp:taxon-name-part></tp:taxon-name>: <tp:taxon-name><tp:taxon-name-part taxon-name-part-type="family">Gasteruptiidae</tp:taxon-name-part></tp:taxon-name>) of Turkey.</article-title><source>Linzer Biologische Beiträge</source><volume>36</volume>(<issue>2</issue>): <fpage>1349</fpage>–<lpage>1352</lpage>.</mixed-citation></ref><ref id="B141"><mixed-citation xmlns:xlink="http://www.w3.org/1999/xlink" xlink:type="simple"><person-group><name name-style="western"><surname>Turrisi</surname><given-names>GF</given-names></name></person-group> (<year>2004</year>) <article-title>The <tp:taxon-name><tp:taxon-name-part taxon-name-part-type="superfamily">Evanioidea</tp:taxon-name-part></tp:taxon-name> of the Campadelli Collection (<tp:taxon-name><tp:taxon-name-part taxon-name-part-type="order">Hymenoptera</tp:taxon-name-part></tp:taxon-name>). (Systematic catalogue of the Campadelli Collection. II).</article-title><source>Annali del Museo Civico di Storia Naturale di Ferrara</source><volume>7</volume>: <fpage>81</fpage>–<lpage>86</lpage>.</mixed-citation></ref><ref id="B129"><mixed-citation xmlns:xlink="http://www.w3.org/1999/xlink" xlink:type="simple"><person-group><name name-style="western"><surname>Smissen</surname><given-names>J van der</given-names></name></person-group> (<year>2010</year>) <article-title>Teil IV. Beitrag zur Stechimmen-fauna Südfrankreichs (Ardèche, Drôme, Gard, Vaucluse) <tp:taxon-name><tp:taxon-name-part taxon-name-part-type="order">Hymenoptera</tp:taxon-name-part></tp:taxon-name> Aculeata: <tp:taxon-name><tp:taxon-name-part taxon-name-part-type="family">Apidae</tp:taxon-name-part></tp:taxon-name>, <tp:taxon-name><tp:taxon-name-part taxon-name-part-type="family">Chrysididae</tp:taxon-name-part></tp:taxon-name>, <tp:taxon-name><tp:taxon-name-part taxon-name-part-type="family">Scoliidae</tp:taxon-name-part></tp:taxon-name>, <tp:taxon-name><tp:taxon-name-part taxon-name-part-type="family">Vespidae</tp:taxon-name-part></tp:taxon-name>, <tp:taxon-name><tp:taxon-name-part taxon-name-part-type="family">Pompilidae</tp:taxon-name-part></tp:taxon-name>, <tp:taxon-name><tp:taxon-name-part taxon-name-part-type="family">Sphecidae</tp:taxon-name-part></tp:taxon-name>). Verhandlungen des Vereins für Naturwissenschaftliche Heimatforschung zu Hamburg e.V.</article-title><volume>43</volume>: <fpage>355</fpage>–<lpage>415</lpage>.</mixed-citation></ref><ref id="B131"><mixed-citation xmlns:xlink="http://www.w3.org/1999/xlink" xlink:type="simple"><person-group><name name-style="western"><surname>Spek</surname><given-names>S van der</given-names></name></person-group> (<year>2012</year>) <article-title>Zomerexcursie 2011, Fort Ruigenhoekse Dijk e.o.</article-title><source>Hymeno Varia</source><volume>4</volume>: <fpage>8</fpage>–<lpage>12</lpage>.</mixed-citation></ref><ref id="B5"><mixed-citation xmlns:xlink="http://www.w3.org/1999/xlink" xlink:type="simple"><person-group><name name-style="western"><surname>van Achterberg</surname><given-names>C</given-names></name></person-group> (<year>2013</year>) <article-title>De Nederlandse hongerwespen (<tp:taxon-name><tp:taxon-name-part taxon-name-part-type="order">Hymenoptera</tp:taxon-name-part></tp:taxon-name>: <tp:taxon-name><tp:taxon-name-part taxon-name-part-type="superfamily">Evanioidea</tp:taxon-name-part></tp:taxon-name>: <tp:taxon-name><tp:taxon-name-part taxon-name-part-type="family">Gasteruptiidae</tp:taxon-name-part></tp:taxon-name>).</article-title><source>Nederlandse Faunistische Mededelingen</source><volume>39</volume>: <fpage>55</fpage>–<lpage>87</lpage>.</mixed-citation></ref><ref id="B1"><mixed-citation xmlns:xlink="http://www.w3.org/1999/xlink" xlink:type="simple"><person-group><name name-style="western"><surname>Abeille</surname><given-names>de Perrin EEA</given-names></name></person-group> (<year>1879</year>) <article-title/><source>Bulletin de la Societé d’ Histoire Naturelle de Toulouse</source><volume>13</volume>: <fpage>260</fpage>–<lpage>279</lpage>.</mixed-citation></ref><ref id="B117"><mixed-citation xmlns:xlink="http://www.w3.org/1999/xlink" xlink:type="simple"><person-group><name name-style="western"><surname>Schletterer</surname><given-names>A</given-names></name></person-group> (<year>1885</year>) <article-title>Die Hymenopteren-Gattung <italic><tp:taxon-name><tp:taxon-name-part taxon-name-part-type="genus">Gasteruption</tp:taxon-name-part></tp:taxon-name></italic> Latr. (<italic><tp:taxon-name><tp:taxon-name-part taxon-name-part-type="genus">Foenus</tp:taxon-name-part></tp:taxon-name></italic> ant.).</article-title><source>Verhandlungen der Zoologish-Botanischen Gesellschaft in Wien</source><volume>35</volume>: <fpage>267</fpage>–<lpage>326</lpage>.</mixed-citation></ref><ref id="B21"><mixed-citation xmlns:xlink="http://www.w3.org/1999/xlink" xlink:type="simple"><person-group><name name-style="western"><surname>Dalla</surname><given-names>Torre CG de [= KW von]</given-names></name></person-group> (<year>1902</year>) <article-title>2. Subfam. <tp:taxon-name><tp:taxon-name-part taxon-name-part-type="subfamily">Gasteruptionidae</tp:taxon-name-part></tp:taxon-name>: 1063–1075.</article-title><source>In: Catalogus Hymenopterorum hucusque descriptorum systematicus et synonymicus</source><volume>3</volume>: <fpage>1</fpage>–<lpage>1141</lpage>.</mixed-citation></ref><ref id="B135"><mixed-citation xmlns:xlink="http://www.w3.org/1999/xlink" xlink:type="simple"><person-group><name name-style="western"><surname>Szépligeti</surname><given-names>V</given-names></name></person-group> (<year>1903</year>) <article-title>Neue Evaniiden aus der Sammlung des Ungarischen National-Museums.</article-title><source>Annales Musei Nationalis Hungarici</source><volume>1</volume>: <fpage>364</fpage>–<lpage>395</lpage>.</mixed-citation></ref><ref id="B122"><mixed-citation xmlns:xlink="http://www.w3.org/1999/xlink" xlink:type="simple"><person-group><name name-style="western"><surname>Schmiedeknecht</surname><given-names>O</given-names></name></person-group> (<year>1930</year>) <source>Die Hymenopteren Nord- und Mitteleuropas mit Einschluss von England, Südschweiz, Südtirol und Ungarn nach ihren Gattungen und zum grossen Teil auch nach ihren Arten analytisch bearbeitet.</source> 2<sup>nd</sup> ed., <publisher-loc>Jena</publisher-loc>, 1062 pp.</mixed-citation></ref><ref id="B40"><mixed-citation xmlns:xlink="http://www.w3.org/1999/xlink" xlink:type="simple"><person-group><name name-style="western"><surname>Hedicke</surname><given-names>H</given-names></name></person-group> (<year>1939</year>) <source>Hymenopterorum Catalogus 11, <tp:taxon-name><tp:taxon-name-part taxon-name-part-type="family">Gasteruptiidae</tp:taxon-name-part></tp:taxon-name>.</source><publisher-loc>s’Gravenhage</publisher-loc>, <size units="page">54 pp</size>.</mixed-citation></ref><ref id="B29"><mixed-citation xmlns:xlink="http://www.w3.org/1999/xlink" xlink:type="simple"><person-group><name name-style="western"><surname>Ferrière</surname><given-names>C</given-names></name></person-group> (<year>1946</year>) <article-title>Les <italic><tp:taxon-name><tp:taxon-name-part taxon-name-part-type="genus">Gasteruption</tp:taxon-name-part></tp:taxon-name></italic> de la Suisse (Hym. <tp:taxon-name><tp:taxon-name-part taxon-name-part-type="family">Evaniidae</tp:taxon-name-part></tp:taxon-name>).</article-title><source>Mitteillungen der Schweizerischen Entomologischen Gesellschaft Bern</source><volume>20</volume>: <fpage>232</fpage>–<lpage>248</lpage>.</mixed-citation></ref><ref id="B68"><mixed-citation xmlns:xlink="http://www.w3.org/1999/xlink" xlink:type="simple"><person-group><name name-style="western"><surname>Leclercq</surname><given-names>J</given-names></name></person-group> (<year>1948</year>) <article-title>Evaniides et Gastéruptionides de Belgique.</article-title><source>Labillionea</source><volume>48</volume>(<issue>9–10</issue>): <fpage>74</fpage>–<lpage>77</lpage>.</mixed-citation></ref><ref id="B43"><mixed-citation xmlns:xlink="http://www.w3.org/1999/xlink" xlink:type="simple"><person-group><name name-style="western"><surname>Hellén</surname><given-names>W</given-names></name></person-group> (<year>1950</year>) <article-title>Die Evaniiden Finnlands (Hym.).</article-title><source>Notulae Entomolgicae</source><volume>30</volume>: <fpage>1</fpage>–<lpage>5</lpage>.</mixed-citation></ref><ref id="B126"><mixed-citation xmlns:xlink="http://www.w3.org/1999/xlink" xlink:type="simple"><person-group><name name-style="western"><surname>Šedivý</surname><given-names>J</given-names></name></person-group> (<year>1958</year>) <article-title>Die tschechoslowakische Arten der Gasteruptioniden (Hym.).</article-title><source>Acta Societas Entomologicae Cechosloveniae, Praha (= Časopis Československé Společnosti Entomologické)</source><volume>55</volume>: <fpage>34</fpage>–<lpage>43</lpage>.</mixed-citation></ref><ref id="B38"><mixed-citation xmlns:xlink="http://www.w3.org/1999/xlink" xlink:type="simple"><person-group><name name-style="western"><surname>Györfi</surname><given-names>J</given-names></name><name name-style="western"><surname>Bajári</surname><given-names>EN</given-names></name></person-group> (<year>1962</year>) <article-title>9. család: <tp:taxon-name><tp:taxon-name-part taxon-name-part-type="subfamily">Gasteruptionidae</tp:taxon-name-part></tp:taxon-name>-Dárdahordozó fürkészek.</article-title><source>15. Fürkészdarázs-Alkatúak 12. <tp:taxon-name><tp:taxon-name-part taxon-name-part-type="superfamily">Ichneumonoidea</tp:taxon-name-part></tp:taxon-name> 12. <tp:taxon-name><tp:taxon-name-part taxon-name-part-type="order">Hymenoptera</tp:taxon-name-part></tp:taxon-name> 11 (1).</source><publisher-loc>Fauna Hungariae</publisher-loc><volume>61</volume>: <fpage>41</fpage>–<lpage>51</lpage>.</mixed-citation></ref><ref id="B121"><mixed-citation xmlns:xlink="http://www.w3.org/1999/xlink" xlink:type="simple"><person-group><name name-style="western"><surname>Schmidt</surname><given-names>K</given-names></name></person-group> (<year>1969</year>) <article-title>Beiträge zur Kenntnis der Hymenopterenfauna des Mittelrheingebietes, insbesondere des mainzer Sandes.</article-title><source>Mainzer Naturwissenschaftliches Archiv</source><volume>8</volume>: <fpage>292</fpage>–<lpage>302</lpage>.</mixed-citation></ref><ref id="B23"><mixed-citation xmlns:xlink="http://www.w3.org/1999/xlink" xlink:type="simple"><person-group><name name-style="western"><surname>Dolfuss</surname><given-names>H</given-names></name></person-group> (<year>1982</year>) <article-title>Die Gasteruptioniden des Bezirkes Scheibbs (Niederösterreich) (<tp:taxon-name><tp:taxon-name-part taxon-name-part-type="class">Insecta</tp:taxon-name-part></tp:taxon-name>: <tp:taxon-name><tp:taxon-name-part taxon-name-part-type="order">Hymenoptera</tp:taxon-name-part></tp:taxon-name>, <tp:taxon-name><tp:taxon-name-part taxon-name-part-type="superfamily">Evanioidea</tp:taxon-name-part></tp:taxon-name>, <tp:taxon-name><tp:taxon-name-part taxon-name-part-type="subfamily">Gasteruptionidae</tp:taxon-name-part></tp:taxon-name>).</article-title><source>Entomofauna</source><volume>3</volume>(<issue>2</issue>): <fpage>21</fpage>–<lpage>25</lpage>.</mixed-citation></ref><ref id="B127"><mixed-citation xmlns:xlink="http://www.w3.org/1999/xlink" xlink:type="simple"><person-group><name name-style="western"><surname>Semenov</surname><given-names>A</given-names></name></person-group> (<year>1892</year>) <article-title>Revisio Hymenopterorum Musei Zoologici Academiae Caesareae Scientiarum Petropolitanae. III Familia <tp:taxon-name><tp:taxon-name-part taxon-name-part-type="family">Evaniidae</tp:taxon-name-part></tp:taxon-name>.</article-title><source>Bulletin de l’Académie Impériale des Sciences de St.-Pétersbourg, Nouvelle Serie 3</source><volume>35</volume>: <fpage>197</fpage>–<lpage>218</lpage>.</mixed-citation></ref><ref id="B118"><mixed-citation xmlns:xlink="http://www.w3.org/1999/xlink" xlink:type="simple"><person-group><name name-style="western"><surname>Schletterer</surname><given-names>A</given-names></name></person-group> (<year>1889</year>) <article-title>Die Hymenopteren-Gruppe der Evaniiden.</article-title><source>Annalen des Kaiserlich-Königliches Naturhistorischen Hofmuseums</source><volume>4</volume>: <fpage>373</fpage>–<lpage>546</lpage>.</mixed-citation></ref><ref id="B46"><mixed-citation xmlns:xlink="http://www.w3.org/1999/xlink" xlink:type="simple"><person-group><name name-style="western"><surname>Höppner</surname><given-names>H</given-names></name></person-group> (<year>1904</year>) <article-title>Zur Biologie der <italic><tp:taxon-name><tp:taxon-name-part taxon-name-part-type="genus">Rubus</tp:taxon-name-part></tp:taxon-name></italic>-Bewohner.</article-title><source>Allgemeine Zeitschrift für Entomologie</source><volume>5</volume>(<issue>6</issue>): <fpage>97</fpage>–<lpage>103</lpage>.</mixed-citation></ref><ref id="B69"><mixed-citation xmlns:xlink="http://www.w3.org/1999/xlink" xlink:type="simple"><person-group><name name-style="western"><surname>Lindemans</surname><given-names>J</given-names></name></person-group> (<year>1921</year>) <article-title><italic><tp:taxon-name><tp:taxon-name-part taxon-name-part-type="genus">Gasteruption</tp:taxon-name-part> <tp:taxon-name-part taxon-name-part-type="species">pedemontanum</tp:taxon-name-part></tp:taxon-name></italic> Tourn, faun. nov. spec.</article-title><source>Entomologische Berichten Amsterdam</source><volume>5</volume>: <fpage>297</fpage>–<lpage>298</lpage>.</mixed-citation></ref><ref id="B88"><mixed-citation xmlns:xlink="http://www.w3.org/1999/xlink" xlink:type="simple"><person-group><name name-style="western"><surname>Malyshev</surname><given-names>SI</given-names></name></person-group> (<year>1965</year>) <article-title/><source>Abteilung für Systematik, Okologie und Geographie der Tiere</source><volume>92</volume>: <fpage>239</fpage>–<lpage>288</lpage>.</mixed-citation></ref></ref-list></tp:taxon-treatment>
