# Supplementary material for: Review of Gasteruption Latreille (Hymenoptera, Gasteruptiidae) from Iran and Turkey, with the description of 15 new species
Source: Zookeys. 2014 Nov 28;(458):1–187. doi: 10.3897/zookeys.458.8531 (PMC4283360; doi:10.3897/zookeys.458.8531)
Supplement: XML Treatment for Gasteruption merceti [file zookeys.458.8531-treatment20.xml]

<!DOCTYPE tp:taxon-treatment
  PUBLIC "-//TaxonX//DTD Taxonomic Treatment Publishing DTD v0 20100105//EN" "tax-treatment-NSO.dtd">
<tp:taxon-treatment xmlns:tp="http://www.plazi.org/taxpub"><tp:treatment-meta><kwd-group><label>Taxon classification</label><kwd><named-content content-type="kingdom">Animalia</named-content></kwd><kwd><named-content content-type="order">Hymenoptera</named-content></kwd><kwd><named-content content-type="family">Gasteruptiidae</named-content></kwd></kwd-group><mixed-citation publication-type="journal"><person-group><name><surname>van Achterberg</surname><given-names>Cornelis</given-names></name><name><surname>Talebi</surname><given-names>Ali Asghar</given-names></name></person-group><article-title>Review of <italic><tp:taxon-name><tp:taxon-name-part taxon-name-part-type="genus">Gasteruption</tp:taxon-name-part></tp:taxon-name></italic> Latreille (<tp:taxon-name><tp:taxon-name-part taxon-name-part-type="order">Hymenoptera</tp:taxon-name-part></tp:taxon-name>, <tp:taxon-name><tp:taxon-name-part taxon-name-part-type="family">Gasteruptiidae</tp:taxon-name-part></tp:taxon-name>) from Iran and Turkey, with the description of 15 new species</article-title><source>Zookeys</source><day>28</day><month>11</month><year>2014</year><volume>2014</volume><issue>458</issue><fpage>1</fpage><lpage>187</lpage><pub-id pub-id-type="doi">10.3897/zookeys.458.8531</pub-id></mixed-citation></tp:treatment-meta><tp:nomenclature><tp:taxon-name>
                        <tp:taxon-name-part taxon-name-part-type="genus">Gasteruption</tp:taxon-name-part>
                        <tp:taxon-name-part taxon-name-part-type="species">merceti</tp:taxon-name-part>
                    </tp:taxon-name><tp:taxon-authority>Kieffer, 1904</tp:taxon-authority><xref ref-type="fig" rid="F43">Figs 303</xref><xref ref-type="fig" rid="F44">–314</xref><tp:nomenclature-citation-list><tp:nomenclature-citation><tp:taxon-name><tp:taxon-name-part taxon-name-part-type="genus">Foenus</tp:taxon-name-part> <tp:taxon-name-part taxon-name-part-type="species">pyrenaicus</tp:taxon-name-part></tp:taxon-name><comment>; <xref ref-type="bibr" rid="B139">Tournier 1877</xref>: ix; <xref ref-type="bibr" rid="B144">Wall 1994</xref>: 149.</comment></tp:nomenclature-citation><tp:nomenclature-citation><tp:taxon-name><tp:taxon-name-part taxon-name-part-type="genus">Faenus</tp:taxon-name-part> <tp:taxon-name-part taxon-name-part-type="species">pyrenaicus</tp:taxon-name-part></tp:taxon-name><comment>; <xref ref-type="bibr" rid="B1">Abeille de Perrin 1879</xref>: 262, 266, 267.</comment></tp:nomenclature-citation><tp:nomenclature-citation><tp:taxon-name><tp:taxon-name-part taxon-name-part-type="genus">Trichofoenus</tp:taxon-name-part> <tp:taxon-name-part taxon-name-part-type="species">pyrenaicus</tp:taxon-name-part></tp:taxon-name><comment>; <xref ref-type="bibr" rid="B58">Kieffer 1912</xref>: 213, 214; <xref ref-type="bibr" rid="B87">Maidl 1923</xref>: 34; <xref ref-type="bibr" rid="B40">Hedicke 1939</xref>: 44; <xref ref-type="bibr" rid="B29">Ferrière 1946</xref>: 236, 238, 239; <xref ref-type="bibr" rid="B88">Malyshev 1965</xref>: 265.</comment></tp:nomenclature-citation><tp:nomenclature-citation><tp:taxon-name><tp:taxon-name-part taxon-name-part-type="genus">Gasteruption</tp:taxon-name-part> <tp:taxon-name-part taxon-name-part-type="species">pyrenaicum</tp:taxon-name-part></tp:taxon-name><comment>; <xref ref-type="bibr" rid="B117">Schletterer 1885</xref>: 283, 1889: 382, 388, 394, 397, 405; <xref ref-type="bibr" rid="B135">Szépligeti 1903</xref>: 368; <xref ref-type="bibr" rid="B58">Kieffer 1912</xref>: 214; <xref ref-type="bibr" rid="B122">Schmiedeknecht 1930</xref>: 379, 380; <xref ref-type="bibr" rid="B29">Ferrière 1946</xref>: 239; <xref ref-type="bibr" rid="B133">Stohl 1947a</xref>: 8, <xref ref-type="bibr" rid="B134">1947b</xref>: 278; <xref ref-type="bibr" rid="B126">Šedivý 1958</xref>: 35, 36, 42; <xref ref-type="bibr" rid="B38">Györfi and Bajári 1962</xref>: 46, 49; <xref ref-type="bibr" rid="B88">Malyshev 1965</xref>: 265; <xref ref-type="bibr" rid="B121">Schmidt 1969</xref>: 295; <xref ref-type="bibr" rid="B99">Oehlke 1984</xref>: 169, 170, 180; <xref ref-type="bibr" rid="B60">Kozlov 1988</xref>: 244, 247; <xref ref-type="bibr" rid="B144">Wall 1994</xref>: 149; <xref ref-type="bibr" rid="B151">Yildirim et al. 2004</xref>: 1351.</comment></tp:nomenclature-citation><tp:nomenclature-citation><tp:taxon-name><tp:taxon-name-part taxon-name-part-type="genus">Gasteryption</tp:taxon-name-part> <tp:taxon-name-part taxon-name-part-type="species">pyrenaicum</tp:taxon-name-part></tp:taxon-name><comment>; <xref ref-type="bibr" rid="B127">Semenov 1892</xref>: 201.</comment></tp:nomenclature-citation><tp:nomenclature-citation><tp:taxon-name><tp:taxon-name-part taxon-name-part-type="genus">Gasteruption</tp:taxon-name-part> <tp:taxon-name-part taxon-name-part-type="species">merceti</tp:taxon-name-part></tp:taxon-name><comment> Kieffer, 1904a: 639; <xref ref-type="bibr" rid="B40">Hedicke 1939</xref>: 43; <xref ref-type="bibr" rid="B77">Madl 1988a</xref>: 13, 16, <xref ref-type="bibr" rid="B80">1989b</xref> 44, <xref ref-type="bibr" rid="B81">1990a</xref> 128, <xref ref-type="bibr" rid="B82">1990b</xref> 480; <xref ref-type="bibr" rid="B110">Rey del Castillo 1990</xref>: 133; <xref ref-type="bibr" rid="B59">Kofler and Madl 1990</xref>: 322; <xref ref-type="bibr" rid="B144">Wall 1994</xref>: 158; <xref ref-type="bibr" rid="B116">Scaramozzino 1995</xref>: 3; <xref ref-type="bibr" rid="B49">Jakubzik and Colln 1998</xref>: 211; <xref ref-type="bibr" rid="B103">Pagliano and Scaramozzino 2000</xref>: 11, 15, 29; <xref ref-type="bibr" rid="B114">Saure 2001</xref>: 29; van der <xref ref-type="bibr" rid="B129">Smissen 2010</xref>: 373; <xref ref-type="bibr" rid="B5">van Achterberg 2013</xref>: fig. 178.</comment></tp:nomenclature-citation><tp:nomenclature-citation><tp:taxon-name><tp:taxon-name-part taxon-name-part-type="genus">Trichofoenus</tp:taxon-name-part> <tp:taxon-name-part taxon-name-part-type="species">merceti</tp:taxon-name-part></tp:taxon-name><comment>; <xref ref-type="bibr" rid="B58">Kieffer 1912</xref>: 213, 214.</comment></tp:nomenclature-citation><tp:nomenclature-citation><tp:taxon-name><tp:taxon-name-part taxon-name-part-type="genus">Gasteruption</tp:taxon-name-part> <tp:taxon-name-part taxon-name-part-type="species">trichotomma</tp:taxon-name-part></tp:taxon-name><comment> Kieffer, 1904a: 645; <xref ref-type="bibr" rid="B40">Hedicke 1939</xref>: 45; <xref ref-type="bibr" rid="B144">Wall 1994</xref>: 165. <bold>Syn. n.</bold></comment></tp:nomenclature-citation><tp:nomenclature-citation><tp:taxon-name><tp:taxon-name-part taxon-name-part-type="genus">Trichofoenus</tp:taxon-name-part> <tp:taxon-name-part taxon-name-part-type="species">trichotomma</tp:taxon-name-part></tp:taxon-name><comment>; <xref ref-type="bibr" rid="B58">Kieffer 1912</xref>: 214, 215.</comment></tp:nomenclature-citation><tp:nomenclature-citation><tp:taxon-name><tp:taxon-name-part taxon-name-part-type="genus">Gasteruption</tp:taxon-name-part> <tp:taxon-name-part taxon-name-part-type="species">palaestinum</tp:taxon-name-part></tp:taxon-name><comment> Pic, 1916: 23; <xref ref-type="bibr" rid="B40">Hedicke 1939</xref>: 18. <bold>Syn. n.</bold></comment></tp:nomenclature-citation><tp:nomenclature-citation><tp:taxon-name><tp:taxon-name-part taxon-name-part-type="genus">Gasteruption</tp:taxon-name-part> <tp:taxon-name-part taxon-name-part-type="species">jekylljaechi</tp:taxon-name-part></tp:taxon-name><comment> Madl, 1987a: 403, <xref ref-type="bibr" rid="B76">1987b</xref>: 22, <xref ref-type="bibr" rid="B78">1988b</xref> 406, <xref ref-type="bibr" rid="B79">1988c</xref> 38; <xref ref-type="bibr" rid="B144">Wall 1994</xref>: 148; <xref ref-type="bibr" rid="B151">Yildirim et al. 2004</xref>: 1351. Synonymized with <italic><tp:taxon-name><tp:taxon-name-part taxon-name-part-type="genus">Gasteruption</tp:taxon-name-part> <tp:taxon-name-part taxon-name-part-type="species">merceti</tp:taxon-name-part></tp:taxon-name></italic> Kieffer by Madl, 1989b.</comment></tp:nomenclature-citation></tp:nomenclature-citation-list></tp:nomenclature><tp:treatment-sec sec-type="Type material"><title>Type material.</title><p>Lectotype of <!--PageBreak--><italic><tp:taxon-name><tp:taxon-name-part taxon-name-part-type="genus">Gasteruption</tp:taxon-name-part> <tp:taxon-name-part taxon-name-part-type="species">merceti</tp:taxon-name-part></tp:taxon-name></italic> here designated ♀ (MNCN) “[Spain], Los Molinos, G. Mercet”, “MNCN_Ent. Cat. No. 43301”, “Lectotipo, <italic><tp:taxon-name><tp:taxon-name-part taxon-name-part-type="genus">Gasteruption</tp:taxon-name-part> <tp:taxon-name-part taxon-name-part-type="species">merceti</tp:taxon-name-part></tp:taxon-name></italic> Kieff., C. Rey”, “<italic>Gasteruption Merceti</italic> K.”, “Coleccion Ga. Mercet”, “MNCN Cat. Tipos No. 2046”; 1 ♂ paralectotype (MNCN) from Madrid, MNCN_Ent. Cat. No. 43302; 1 ♀ paralectotype (MTMA), “Madrid, G. Mercet”, “<italic>Gasteruption Merceti</italic>”, “<italic>Gasteruption Merceti</italic> Kieff., type”, and lectotype label by Dr J. Papp (1980, unpublished). Holotype of <italic><tp:taxon-name><tp:taxon-name-part taxon-name-part-type="genus">Gasteruption</tp:taxon-name-part> <tp:taxon-name-part taxon-name-part-type="species">jekylljaechi</tp:taxon-name-part></tp:taxon-name></italic> ♀ (NMW), “N. Ö[sterreich], Aspern, Sach”, “<italic><tp:taxon-name><tp:taxon-name-part taxon-name-part-type="genus">Gasteruption</tp:taxon-name-part> <tp:taxon-name-part taxon-name-part-type="species">pyrenaicum</tp:taxon-name-part></tp:taxon-name></italic> Guér., J. Pasteels, det. 1953", and type label by Madl, 1986. Holotype of <italic><tp:taxon-name><tp:taxon-name-part taxon-name-part-type="genus">Gasteruption</tp:taxon-name-part> <tp:taxon-name-part taxon-name-part-type="species">trichotomma</tp:taxon-name-part></tp:taxon-name></italic> ♀ (MNHN), “[Algeria], Oran”, “Museum Paris, EY000 000 2453”, “Museum Paris, Collection Ernest André, 1914”, “<italic><tp:taxon-name><tp:taxon-name-part taxon-name-part-type="genus">Gasteruption</tp:taxon-name-part> <tp:taxon-name-part taxon-name-part-type="species">trichotomma</tp:taxon-name-part></tp:taxon-name></italic>”, “Kieffer det.”. “Typus?", and holotype label by CvA. Holotype of <italic><tp:taxon-name><tp:taxon-name-part taxon-name-part-type="genus">Gasteruption</tp:taxon-name-part> <tp:taxon-name-part taxon-name-part-type="species">palaestinum</tp:taxon-name-part></tp:taxon-name></italic> ♂ (MNHN), “[Israel], Jericho”, “Museum Paris, EY0000003922”, “Type”, “Museum Paris, coll. Pic,”, “voir species <italic>hungaricum</italic>”, “<italic>palaestinum</italic> Pic”, “[illegible] special”, “Monotypus det. Madl, 1987", and holotype label by CvA.</p></tp:treatment-sec><tp:treatment-sec sec-type="Additional material"><title>Additional material.</title><p>*<bold>Iran</bold> (Alborz, Karaj; Qazvin, Zereshk Road; Mazandaran, Noor; Gilan, Orkom; Teheran, Rayne; Azerb. e Garbi, Serou, 1650 m; Kerman, 30 km S of Sirjan, 1730 m); <bold>Turkey</bold> (Ankara, Beynam; Konya, 30 km S of Aksehir; 50 km S of Kars Parsli; 20 km NW of Igdir; Kabahaydar Urfa; 20 km E of Gurun, Mezikiran Gecidi; Capadocia, Ürgüp; Birecik, Halfeti; Antakya; 15 km E of Malatya; 60 km E of Mut Kirobasi; Osmaneli; near Akyaka, 40 m; Burdur, 20 km SW of Burdur, 940 m; id., 5 km NE of Yesilova, 1060 m; id., 28 km SEE of Burdur, 1350 m; Sivas, 45 km E of Yarhisar; Göreme; near Halfeti; Gevas, Van Gölü; Isparta, Karakus Dagi centr., 1460 m; Mansisa, 30 km SEE of Salihi, 430 m; Denizli, 35 km SEE of Denizli, 970 m; Nevsehir, 20 km S of Nevsehir, Kaymakli, 1200 m; Hakkari, Mt. Sat, SW of Yüksekova, Varegös, 1650 m; Van, 30 km N of Baskale, 2700 m; Kayseri, Pinarbasi, 1500 m; Nevsehir, 5 km S of Avanos, Zelve, 1000 m; Agri, 30 km W of Eleskirt, 2200 m; Maras, Göksun, 1400 m; Diyarbakir, Diyarbakir, 650 m; SSE of Milas, Çamköy – Sek; Inner Anatolia, 5 km W of Koyulhisar).</p></tp:treatment-sec><tp:treatment-sec sec-type="Diagnosis"><title>Diagnosis.</title><p>Apex of ovipositor sheath blackish or slightly brownish (Fig. <xref ref-type="fig" rid="F43">311</xref>), if rather pale apically then pale part distinctly shorter than hind basitarsus; ovipositor sheath 2.6–3.8 times as long as hind tibia and 0.7–1.2 times as long as metasoma; occipital carina at least 0.3 times as wide as diameter of posterior ocellus; eyes often densely setose; temple strongly elongate (Figs <xref ref-type="fig" rid="F43">303</xref>, <xref ref-type="fig" rid="F43">308</xref>, <xref ref-type="fig" rid="F44">314</xref>), about as long as eye in dorsal view, but sometimes 0.8 times; vertex smooth or nearly so, at most with very superficial punctulation and with satin sheen; medial antennal segments slightly widened; face rather wide (Fig. <xref ref-type="fig" rid="F43">307</xref>); temples strongly narrowed behind eyes in dorsal view (Fig. <xref ref-type="fig" rid="F43">308</xref>); occipital carina lamelliform, medium-sized and distinctly upcurved (Figs <xref ref-type="fig" rid="F43">303</xref>, <xref ref-type="fig" rid="F43">308</xref>); vertex hardly bulging near occipital carina (Fig. <xref ref-type="fig" rid="F43">303</xref>); genal bridge at most half as long as third antennal segment; antesternal carina distinctly lamelliform and moderately wide (Fig. <xref ref-type="fig" rid="F43">304</xref>); pronotum with pair of rather large acute protuberances antero-laterally (Fig. <xref ref-type="fig" rid="F43">303</xref>); propleuron 0.7–0.8 times distance from tegulae to anterior border of mesoscutum, with satin sheen; mesoscutum coarsely rugose-reticulate and sometimes reddish brown; hind tibia rather slender (Fig. <xref ref-type="fig" rid="F43">306</xref>); hind basitarsus slender to rather stout; incision of hypopygium deep, often slit-like (Fig. <xref ref-type="fig" rid="F43">310</xref>). Males have third antennal segment about twice as long as second segment and fourth antennal segment about 0.7 times as long as second and third segments combined (Fig. <xref ref-type="fig" rid="F44">313</xref>).</p></tp:treatment-sec><tp:treatment-sec sec-type="Distribution"><title>Distribution.</title><p>Central and South Europe, N. Africa, Israel, Turkey, Iran. New for the fauna of Iran.</p></tp:treatment-sec><tp:treatment-sec sec-type="Biology"><title>Biology.</title><p>Predator-inquiline of <italic><tp:taxon-name><tp:taxon-name-part taxon-name-part-type="genus">Ceratina</tp:taxon-name-part></tp:taxon-name></italic> spp. Collected in April-July and September.</p><!--PageBreak--><!--PageBreak--></tp:treatment-sec><tp:treatment-sec sec-type="Notes"><title>Notes.</title><p>Sometimes the mesosoma is anteriorly (male from Kerman, Iran) or largely reddish brown. Eastern populations have the occipital carina lamelliform but narrower (width of carina medio-dorsally 0.2–0.4 times transverse diameter of posterior ocellus) than in European populations (0.5–0.6 times transverse diameter of posterior ocellus); the differences are clinal.</p><fig id="F43" position="float" orientation="portrait"><label>Figures 303–311.</label><caption><p><italic><tp:taxon-name><tp:taxon-name-part taxon-name-part-type="genus">Gasteruption</tp:taxon-name-part> <tp:taxon-name-part taxon-name-part-type="species">merceti</tp:taxon-name-part></tp:taxon-name></italic> Kieffer, female, France. <bold>303</bold> head lateral <bold>304</bold> mesosoma lateral <bold>305</bold> mesonotum dorsal <bold>306</bold> hind leg <bold>307</bold> head anterior <bold>308</bold> head dorsal <bold>309</bold> fore wing <bold>310</bold> hypopygium latero-ventral <bold>311</bold> apex of ovipositor sheath.</p></caption><graphic xmlns:xlink="http://www.w3.org/1999/xlink" xlink:href="zookeys-458-001-g043.jpg" position="float" orientation="portrait" xlink:type="simple" id="oo_34712.jpg"/></fig><fig id="F44" position="float" orientation="portrait"><label>Figures 312–314.</label><caption><p><italic><tp:taxon-name><tp:taxon-name-part taxon-name-part-type="genus">Gasteruption</tp:taxon-name-part> <tp:taxon-name-part taxon-name-part-type="species">merceti</tp:taxon-name-part></tp:taxon-name></italic> Kieffer, male, France. <bold>312</bold> mesonotum dorsal <bold>313</bold> basal antennal segments <bold>314</bold> head dorsal.</p></caption><graphic xmlns:xlink="http://www.w3.org/1999/xlink" xlink:href="zookeys-458-001-g044.jpg" position="float" orientation="portrait" xlink:type="simple" id="oo_34713.jpg"/></fig></tp:treatment-sec><ref-list><ref id="B139"><mixed-citation xmlns:xlink="http://www.w3.org/1999/xlink" xlink:type="simple"><person-group><name name-style="western"><surname>Tournier</surname><given-names>H</given-names></name></person-group> (<year>1877</year>) <article-title>Tableau synoptique des especes europeennes de genre <italic><tp:taxon-name><tp:taxon-name-part taxon-name-part-type="genus">Foenus</tp:taxon-name-part></tp:taxon-name></italic> Fabr. (Hymenopteres).</article-title><source>Annales de Societé entomologique de Belgique</source><volume>20</volume>: <fpage>6</fpage>-<lpage>10</lpage>.</mixed-citation></ref><ref id="B144"><mixed-citation xmlns:xlink="http://www.w3.org/1999/xlink" xlink:type="simple"><person-group><name name-style="western"><surname>Wall</surname><given-names>I</given-names></name></person-group> (<year>1994</year>) <article-title>Seltene Hymenopteren aus Mittel-, West- und Südeuropa (<tp:taxon-name><tp:taxon-name-part taxon-name-part-type="order">Hymenoptera</tp:taxon-name-part></tp:taxon-name> <tp:taxon-name><tp:taxon-name-part taxon-name-part-type="suborder">Apocrita</tp:taxon-name-part></tp:taxon-name>: <tp:taxon-name><tp:taxon-name-part taxon-name-part-type="superfamily">Stephanoidea</tp:taxon-name-part></tp:taxon-name>, <tp:taxon-name><tp:taxon-name-part taxon-name-part-type="superfamily">Evanioidea</tp:taxon-name-part></tp:taxon-name>, <tp:taxon-name><tp:taxon-name-part taxon-name-part-type="superfamily">Trigonalyoidea</tp:taxon-name-part></tp:taxon-name>).</article-title><source>Entomofauna</source><volume>15</volume>(<issue>14</issue>): <fpage>137</fpage>–<lpage>184</lpage>.</mixed-citation></ref><ref id="B1"><mixed-citation xmlns:xlink="http://www.w3.org/1999/xlink" xlink:type="simple"><person-group><name name-style="western"><surname>Abeille</surname><given-names>de Perrin EEA</given-names></name></person-group> (<year>1879</year>) <article-title/><source>Bulletin de la Societé d’ Histoire Naturelle de Toulouse</source><volume>13</volume>: <fpage>260</fpage>–<lpage>279</lpage>.</mixed-citation></ref><ref id="B58"><mixed-citation xmlns:xlink="http://www.w3.org/1999/xlink" xlink:type="simple"><person-group><name name-style="western"><surname>Kieffer</surname><given-names>JJ</given-names></name></person-group> (<year>1912</year>) <article-title><tp:taxon-name><tp:taxon-name-part taxon-name-part-type="family">Evaniidae</tp:taxon-name-part></tp:taxon-name>.</article-title><source>Das Tierreich</source><volume>30</volume>: <fpage>1</fpage>–<lpage>431</lpage>.</mixed-citation></ref><ref id="B87"><mixed-citation xmlns:xlink="http://www.w3.org/1999/xlink" xlink:type="simple"><person-group><name name-style="western"><surname>Maidl</surname><given-names>F</given-names></name></person-group> (<year>1923</year>) <article-title>Beiträge zur Hymenopterenfauna Dalmatiens, Montenegros und Albaniens. II. Teil: <tp:taxon-name><tp:taxon-name-part taxon-name-part-type="superfamily">Tenthredinoidea</tp:taxon-name-part></tp:taxon-name> und <tp:taxon-name><tp:taxon-name-part taxon-name-part-type="family">Evaniidae</tp:taxon-name-part></tp:taxon-name>.</article-title><source>Annalen des Naturhistorischen Museums in Wien</source><volume>36</volume>: <fpage>25</fpage>–<lpage>35</lpage>.</mixed-citation></ref><ref id="B40"><mixed-citation xmlns:xlink="http://www.w3.org/1999/xlink" xlink:type="simple"><person-group><name name-style="western"><surname>Hedicke</surname><given-names>H</given-names></name></person-group> (<year>1939</year>) <source>Hymenopterorum Catalogus 11, <tp:taxon-name><tp:taxon-name-part taxon-name-part-type="family">Gasteruptiidae</tp:taxon-name-part></tp:taxon-name>.</source><publisher-loc>s’Gravenhage</publisher-loc>, <size units="page">54 pp</size>.</mixed-citation></ref><ref id="B29"><mixed-citation xmlns:xlink="http://www.w3.org/1999/xlink" xlink:type="simple"><person-group><name name-style="western"><surname>Ferrière</surname><given-names>C</given-names></name></person-group> (<year>1946</year>) <article-title>Les <italic><tp:taxon-name><tp:taxon-name-part taxon-name-part-type="genus">Gasteruption</tp:taxon-name-part></tp:taxon-name></italic> de la Suisse (Hym. <tp:taxon-name><tp:taxon-name-part taxon-name-part-type="family">Evaniidae</tp:taxon-name-part></tp:taxon-name>).</article-title><source>Mitteillungen der Schweizerischen Entomologischen Gesellschaft Bern</source><volume>20</volume>: <fpage>232</fpage>–<lpage>248</lpage>.</mixed-citation></ref><ref id="B88"><mixed-citation xmlns:xlink="http://www.w3.org/1999/xlink" xlink:type="simple"><person-group><name name-style="western"><surname>Malyshev</surname><given-names>SI</given-names></name></person-group> (<year>1965</year>) <article-title/><source>Abteilung für Systematik, Okologie und Geographie der Tiere</source><volume>92</volume>: <fpage>239</fpage>–<lpage>288</lpage>.</mixed-citation></ref><ref id="B117"><mixed-citation xmlns:xlink="http://www.w3.org/1999/xlink" xlink:type="simple"><person-group><name name-style="western"><surname>Schletterer</surname><given-names>A</given-names></name></person-group> (<year>1885</year>) <article-title>Die Hymenopteren-Gattung <italic><tp:taxon-name><tp:taxon-name-part taxon-name-part-type="genus">Gasteruption</tp:taxon-name-part></tp:taxon-name></italic> Latr. (<italic><tp:taxon-name><tp:taxon-name-part taxon-name-part-type="genus">Foenus</tp:taxon-name-part></tp:taxon-name></italic> ant.).</article-title><source>Verhandlungen der Zoologish-Botanischen Gesellschaft in Wien</source><volume>35</volume>: <fpage>267</fpage>–<lpage>326</lpage>.</mixed-citation></ref><ref id="B135"><mixed-citation xmlns:xlink="http://www.w3.org/1999/xlink" xlink:type="simple"><person-group><name name-style="western"><surname>Szépligeti</surname><given-names>V</given-names></name></person-group> (<year>1903</year>) <article-title>Neue Evaniiden aus der Sammlung des Ungarischen National-Museums.</article-title><source>Annales Musei Nationalis Hungarici</source><volume>1</volume>: <fpage>364</fpage>–<lpage>395</lpage>.</mixed-citation></ref><ref id="B122"><mixed-citation xmlns:xlink="http://www.w3.org/1999/xlink" xlink:type="simple"><person-group><name name-style="western"><surname>Schmiedeknecht</surname><given-names>O</given-names></name></person-group> (<year>1930</year>) <source>Die Hymenopteren Nord- und Mitteleuropas mit Einschluss von England, Südschweiz, Südtirol und Ungarn nach ihren Gattungen und zum grossen Teil auch nach ihren Arten analytisch bearbeitet.</source> 2<sup>nd</sup> ed., <publisher-loc>Jena</publisher-loc>, 1062 pp.</mixed-citation></ref><ref id="B133"><mixed-citation xmlns:xlink="http://www.w3.org/1999/xlink" xlink:type="simple"><person-group><name name-style="western"><surname>Stohl</surname><given-names>G</given-names></name></person-group> (<year>1947a</year>) <article-title>Über die <italic><tp:taxon-name><tp:taxon-name-part taxon-name-part-type="genus">Gasteruption</tp:taxon-name-part></tp:taxon-name></italic>-Formen des Karpatenbeckens.</article-title><source>Fragmenta Faunistica Hungarica</source><volume>10</volume>: <fpage>1</fpage>–<lpage>10</lpage>.</mixed-citation></ref><ref id="B134"><mixed-citation xmlns:xlink="http://www.w3.org/1999/xlink" xlink:type="simple"><person-group><name name-style="western"><surname>Stohl</surname><given-names>G</given-names></name></person-group> (<year>1947b</year>) <article-title>Zur Biogeographie der Hymenopterenfamilie <tp:taxon-name><tp:taxon-name-part taxon-name-part-type="family">Gasteruptiidae</tp:taxon-name-part></tp:taxon-name>.</article-title><source>Annales Historico-Naturales Musei Nationalis Hungarici</source><volume>40</volume>(<issue>5</issue>): <fpage>275</fpage>–<lpage>284</lpage>.</mixed-citation></ref><ref id="B126"><mixed-citation xmlns:xlink="http://www.w3.org/1999/xlink" xlink:type="simple"><person-group><name name-style="western"><surname>Šedivý</surname><given-names>J</given-names></name></person-group> (<year>1958</year>) <article-title>Die tschechoslowakische Arten der Gasteruptioniden (Hym.).</article-title><source>Acta Societas Entomologicae Cechosloveniae, Praha (= Časopis Československé Společnosti Entomologické)</source><volume>55</volume>: <fpage>34</fpage>–<lpage>43</lpage>.</mixed-citation></ref><ref id="B38"><mixed-citation xmlns:xlink="http://www.w3.org/1999/xlink" xlink:type="simple"><person-group><name name-style="western"><surname>Györfi</surname><given-names>J</given-names></name><name name-style="western"><surname>Bajári</surname><given-names>EN</given-names></name></person-group> (<year>1962</year>) <article-title>9. család: <tp:taxon-name><tp:taxon-name-part taxon-name-part-type="subfamily">Gasteruptionidae</tp:taxon-name-part></tp:taxon-name>-Dárdahordozó fürkészek.</article-title><source>15. Fürkészdarázs-Alkatúak 12. <tp:taxon-name><tp:taxon-name-part taxon-name-part-type="superfamily">Ichneumonoidea</tp:taxon-name-part></tp:taxon-name> 12. <tp:taxon-name><tp:taxon-name-part taxon-name-part-type="order">Hymenoptera</tp:taxon-name-part></tp:taxon-name> 11 (1).</source><publisher-loc>Fauna Hungariae</publisher-loc><volume>61</volume>: <fpage>41</fpage>–<lpage>51</lpage>.</mixed-citation></ref><ref id="B121"><mixed-citation xmlns:xlink="http://www.w3.org/1999/xlink" xlink:type="simple"><person-group><name name-style="western"><surname>Schmidt</surname><given-names>K</given-names></name></person-group> (<year>1969</year>) <article-title>Beiträge zur Kenntnis der Hymenopterenfauna des Mittelrheingebietes, insbesondere des mainzer Sandes.</article-title><source>Mainzer Naturwissenschaftliches Archiv</source><volume>8</volume>: <fpage>292</fpage>–<lpage>302</lpage>.</mixed-citation></ref><ref id="B99"><mixed-citation xmlns:xlink="http://www.w3.org/1999/xlink" xlink:type="simple"><person-group><name name-style="western"><surname>Oehlke</surname><given-names>J</given-names></name></person-group> (<year>1984</year>) <article-title>Beiträge zur Insektenfauna der DDR: <tp:taxon-name><tp:taxon-name-part taxon-name-part-type="order">Hymenoptera</tp:taxon-name-part></tp:taxon-name>-<tp:taxon-name><tp:taxon-name-part taxon-name-part-type="superfamily">Evanioidea</tp:taxon-name-part></tp:taxon-name>, <tp:taxon-name><tp:taxon-name-part taxon-name-part-type="superfamily">Stephanoidea</tp:taxon-name-part></tp:taxon-name>, <tp:taxon-name><tp:taxon-name-part taxon-name-part-type="superfamily">Trigonalyoidea</tp:taxon-name-part></tp:taxon-name>.</article-title><source>Faunistische Abhandlungen der staatliche Museum für Tierkunde, Dresden</source><volume>11</volume>: <fpage>161</fpage>–<lpage>190</lpage>.</mixed-citation></ref><ref id="B60"><mixed-citation xmlns:xlink="http://www.w3.org/1999/xlink" xlink:type="simple"><person-group><name name-style="western"><surname>Kozlov</surname><given-names>MA</given-names></name></person-group> (<year>1988</year>) <article-title>Fam. <tp:taxon-name><tp:taxon-name-part taxon-name-part-type="family">Gasteruptiidae</tp:taxon-name-part></tp:taxon-name>.</article-title> In: <person-group><name name-style="western"><surname>Skarlato</surname><given-names>OA</given-names></name></person-group> (<role>Ed.</role>) <source>Keys to the fauna of the USSR 158, 3. <tp:taxon-name><tp:taxon-name-part taxon-name-part-type="order">Hymenoptera</tp:taxon-name-part></tp:taxon-name> 3: 1–268 (Russian).</source><publisher-loc>Translation,</publisher-loc><volume>1994</volume>: <fpage>404</fpage>–<lpage>410</lpage>.</mixed-citation></ref><ref id="B151"><mixed-citation xmlns:xlink="http://www.w3.org/1999/xlink" xlink:type="simple"><person-group><name name-style="western"><surname>Yildirim</surname><given-names>E</given-names></name><name name-style="western"><surname>Çoruh</surname><given-names>S</given-names></name><name name-style="western"><surname>Kolarov</surname><given-names>J</given-names></name><name name-style="western"><surname>Madl</surname><given-names>M</given-names></name></person-group> (<year>2004</year>) <article-title>The <italic><tp:taxon-name><tp:taxon-name-part taxon-name-part-type="genus">Gasteruption</tp:taxon-name-part></tp:taxon-name></italic> (<tp:taxon-name><tp:taxon-name-part taxon-name-part-type="order">Hymenoptera</tp:taxon-name-part></tp:taxon-name>: <tp:taxon-name><tp:taxon-name-part taxon-name-part-type="family">Gasteruptiidae</tp:taxon-name-part></tp:taxon-name>) of Turkey.</article-title><source>Linzer Biologische Beiträge</source><volume>36</volume>(<issue>2</issue>): <fpage>1349</fpage>–<lpage>1352</lpage>.</mixed-citation></ref><ref id="B127"><mixed-citation xmlns:xlink="http://www.w3.org/1999/xlink" xlink:type="simple"><person-group><name name-style="western"><surname>Semenov</surname><given-names>A</given-names></name></person-group> (<year>1892</year>) <article-title>Revisio Hymenopterorum Musei Zoologici Academiae Caesareae Scientiarum Petropolitanae. III Familia <tp:taxon-name><tp:taxon-name-part taxon-name-part-type="family">Evaniidae</tp:taxon-name-part></tp:taxon-name>.</article-title><source>Bulletin de l’Académie Impériale des Sciences de St.-Pétersbourg, Nouvelle Serie 3</source><volume>35</volume>: <fpage>197</fpage>–<lpage>218</lpage>.</mixed-citation></ref><ref id="B77"><mixed-citation xmlns:xlink="http://www.w3.org/1999/xlink" xlink:type="simple"><person-group><name name-style="western"><surname>Madl</surname><given-names>M</given-names></name></person-group> (<year>1988a</year>) <article-title>Die <tp:taxon-name><tp:taxon-name-part taxon-name-part-type="family">Gasteruptiidae</tp:taxon-name-part></tp:taxon-name> Sardiniens (<tp:taxon-name><tp:taxon-name-part taxon-name-part-type="order">Hymenoptera</tp:taxon-name-part></tp:taxon-name>, <tp:taxon-name><tp:taxon-name-part taxon-name-part-type="superfamily">Evanioidea</tp:taxon-name-part></tp:taxon-name>).</article-title><source>Nachrichtenblatt der Bayerischen Entomologen</source><volume>37</volume>: <fpage>12</fpage>–<lpage>17</lpage>.</mixed-citation></ref><ref id="B80"><mixed-citation xmlns:xlink="http://www.w3.org/1999/xlink" xlink:type="simple"><person-group><name name-style="western"><surname>Madl</surname><given-names>M</given-names></name></person-group> (<year>1989a</year>) <article-title>Über <tp:taxon-name><tp:taxon-name-part taxon-name-part-type="family">Gasteruptiidae</tp:taxon-name-part></tp:taxon-name> aus Tirol und Vorarlberg (<tp:taxon-name><tp:taxon-name-part taxon-name-part-type="order">Hymenoptera</tp:taxon-name-part></tp:taxon-name>, <tp:taxon-name><tp:taxon-name-part taxon-name-part-type="superfamily">Evanioidea</tp:taxon-name-part></tp:taxon-name>).</article-title><source>Berichte des naturwissenschaftlich-medizinischen Vereins in Innsbruck</source><volume>76</volume>: <fpage>159</fpage>–<lpage>163</lpage>.</mixed-citation></ref><ref id="B81"><mixed-citation xmlns:xlink="http://www.w3.org/1999/xlink" xlink:type="simple"><person-group><name name-style="western"><surname>Madl</surname><given-names>M</given-names></name></person-group> (<year>1989b</year>) <article-title>Über <tp:taxon-name><tp:taxon-name-part taxon-name-part-type="family">Gasteruptiidae</tp:taxon-name-part></tp:taxon-name> aus Jugoslawien (<tp:taxon-name><tp:taxon-name-part taxon-name-part-type="order">Hymenoptera</tp:taxon-name-part></tp:taxon-name>, <tp:taxon-name><tp:taxon-name-part taxon-name-part-type="superfamily">Evanioidea</tp:taxon-name-part></tp:taxon-name>).</article-title><source>Nachrichtenblatt der Bayerischen Entomologen</source><volume>38</volume>: <fpage>40</fpage>–<lpage>45</lpage>.</mixed-citation></ref><ref id="B82"><mixed-citation xmlns:xlink="http://www.w3.org/1999/xlink" xlink:type="simple"><person-group><name name-style="western"><surname>Madl</surname><given-names>M</given-names></name></person-group> (<year>1990a</year>) <article-title>Beitrag zur Kenntnis des <tp:taxon-name><tp:taxon-name-part taxon-name-part-type="family">Gasteruptiidae</tp:taxon-name-part></tp:taxon-name> Griechenlands (<tp:taxon-name><tp:taxon-name-part taxon-name-part-type="class">Insecta</tp:taxon-name-part></tp:taxon-name>, <tp:taxon-name><tp:taxon-name-part taxon-name-part-type="order">Hymenoptera</tp:taxon-name-part></tp:taxon-name>, <tp:taxon-name><tp:taxon-name-part taxon-name-part-type="superfamily">Evanioidea</tp:taxon-name-part></tp:taxon-name>).</article-title><source>Faunistische Abhandlungen Staatliches Museum für Tierkunde Dresden</source><volume>17</volume>(<issue>14</issue>): <fpage>127</fpage>–<lpage>130</lpage>.</mixed-citation></ref><ref id="B110"><mixed-citation xmlns:xlink="http://www.w3.org/1999/xlink" xlink:type="simple"><person-group><name name-style="western"><surname>Rey</surname><given-names>del Castillo C</given-names></name></person-group> (<year>1990</year>) <article-title>. Sobre un <italic><tp:taxon-name><tp:taxon-name-part taxon-name-part-type="genus">Gasteruption</tp:taxon-name-part></tp:taxon-name></italic> Latreille, 1796 ginandromorfico (<tp:taxon-name><tp:taxon-name-part taxon-name-part-type="order">Hymenoptera</tp:taxon-name-part></tp:taxon-name>, <tp:taxon-name><tp:taxon-name-part taxon-name-part-type="superfamily">Evanioidea</tp:taxon-name-part></tp:taxon-name>).</article-title><source>Boletin de la Real Sociedad Espanola de Historia Natural Seccion Biologica</source><volume>86</volume>(<issue>1–4</issue>): <fpage>133</fpage>–<lpage>137</lpage>.</mixed-citation></ref><ref id="B59"><mixed-citation xmlns:xlink="http://www.w3.org/1999/xlink" xlink:type="simple"><person-group><name name-style="western"><surname>Kofler</surname><given-names>A</given-names></name><name name-style="western"><surname>Madl</surname><given-names>M</given-names></name></person-group> (<year>1990</year>) <article-title>Über <tp:taxon-name><tp:taxon-name-part taxon-name-part-type="superfamily">Evanioidea</tp:taxon-name-part></tp:taxon-name> von Osttirol (<tp:taxon-name><tp:taxon-name-part taxon-name-part-type="order">Hymenoptera</tp:taxon-name-part></tp:taxon-name>, <tp:taxon-name><tp:taxon-name-part taxon-name-part-type="family">Evaniidae</tp:taxon-name-part></tp:taxon-name>, <tp:taxon-name><tp:taxon-name-part taxon-name-part-type="family">Gasteruptiidae</tp:taxon-name-part></tp:taxon-name>, <tp:taxon-name><tp:taxon-name-part taxon-name-part-type="family">Aulacidae</tp:taxon-name-part></tp:taxon-name>).</article-title><source>Linzer Biologische Beiträge</source><volume>22</volume>(<issue>2</issue>): <fpage>319</fpage>–<lpage>324</lpage>.</mixed-citation></ref><ref id="B116"><mixed-citation xmlns:xlink="http://www.w3.org/1999/xlink" xlink:type="simple"><person-group><name name-style="western"><surname>Scaramozzino</surname><given-names>PL</given-names></name></person-group> (<year>1995</year>) <article-title><tp:taxon-name><tp:taxon-name-part taxon-name-part-type="order">Hymenoptera</tp:taxon-name-part></tp:taxon-name> <tp:taxon-name><tp:taxon-name-part taxon-name-part-type="superfamily">Trigonalyoidea</tp:taxon-name-part></tp:taxon-name>, <tp:taxon-name><tp:taxon-name-part taxon-name-part-type="superfamily">Evanioidea</tp:taxon-name-part></tp:taxon-name>, <tp:taxon-name><tp:taxon-name-part taxon-name-part-type="superfamily">Stephanoidea</tp:taxon-name-part></tp:taxon-name>.</article-title> In: <person-group><name name-style="western"><surname>Minelli</surname><given-names>A</given-names></name><name name-style="western"><surname>Ruffo</surname><given-names>S</given-names></name><name name-style="western"><surname>Posta</surname><given-names>S</given-names></name></person-group> (<role>Eds</role>) <source>Checklist delli specie della fauna italiana</source><volume>94</volume>: <fpage>1</fpage>–<lpage>4</lpage>.</mixed-citation></ref><ref id="B49"><mixed-citation xmlns:xlink="http://www.w3.org/1999/xlink" xlink:type="simple"><person-group><name name-style="western"><surname>Jakubzik</surname><given-names>A</given-names></name><name name-style="western"><surname>Colln</surname><given-names>K</given-names></name></person-group> (<year>1998</year>) <article-title><italic><tp:taxon-name><tp:taxon-name-part taxon-name-part-type="genus">Gasteruption</tp:taxon-name-part> <tp:taxon-name-part taxon-name-part-type="species">merceti</tp:taxon-name-part></tp:taxon-name></italic> Kieffer, 1904 (<tp:taxon-name><tp:taxon-name-part taxon-name-part-type="order">Hymenoptera</tp:taxon-name-part></tp:taxon-name>: <tp:taxon-name><tp:taxon-name-part taxon-name-part-type="subfamily">Gasteruptionidae</tp:taxon-name-part></tp:taxon-name>). Erstnachweis für den Nordwesten von Rheinland-Pfalz.</article-title><source>Dendrocopos</source><volume>25</volume>(<issue>2</issue>): <fpage>211</fpage>–<lpage>213</lpage>.</mixed-citation></ref><ref id="B103"><mixed-citation xmlns:xlink="http://www.w3.org/1999/xlink" xlink:type="simple"><person-group><name name-style="western"><surname>Pagliano</surname><given-names>G</given-names></name><name name-style="western"><surname>Scaramozzino</surname><given-names>PL</given-names></name></person-group> (<year>2000</year>) <article-title><tp:taxon-name><tp:taxon-name-part taxon-name-part-type="family">Gasteruptiidae</tp:taxon-name-part></tp:taxon-name> italiani (<tp:taxon-name><tp:taxon-name-part taxon-name-part-type="order">Hymenoptera</tp:taxon-name-part></tp:taxon-name>: <tp:taxon-name><tp:taxon-name-part taxon-name-part-type="superfamily">Evanioidea</tp:taxon-name-part></tp:taxon-name>).</article-title><source>Bollettino del Museo di Zoologia dell’Università di Torino</source><volume>17</volume>: <fpage>5</fpage>–<lpage>38</lpage>.</mixed-citation></ref><ref id="B114"><mixed-citation xmlns:xlink="http://www.w3.org/1999/xlink" xlink:type="simple"><person-group><name name-style="western"><surname>Saure</surname><given-names>C</given-names></name></person-group> (<year>2001</year>) <article-title><tp:taxon-name><tp:taxon-name-part taxon-name-part-type="superfamily">Trigonalyoidea</tp:taxon-name-part></tp:taxon-name>, <tp:taxon-name><tp:taxon-name-part taxon-name-part-type="superfamily">Evanioidea</tp:taxon-name-part></tp:taxon-name>, <tp:taxon-name><tp:taxon-name-part taxon-name-part-type="superfamily">Stephanoidea</tp:taxon-name-part></tp:taxon-name>.</article-title> In: <person-group><name name-style="western"><surname>Dathe</surname><given-names>HH</given-names></name><name name-style="western"><surname>Taeger</surname><given-names>A</given-names></name><name name-style="western"><surname>Blank</surname><given-names>SM</given-names></name></person-group> (<role>Eds</role>) <source>Verzeichnis der Hautflügler Deutschlands (Entomofauna Germanica 4). Entomologische Nachrichten und Berichte, Dresden.</source><publisher-loc>Beiheft</publisher-loc><volume>7</volume>: <fpage>29</fpage>–<lpage>30</lpage>.</mixed-citation></ref><ref id="B129"><mixed-citation xmlns:xlink="http://www.w3.org/1999/xlink" xlink:type="simple"><person-group><name name-style="western"><surname>Smissen</surname><given-names>J van der</given-names></name></person-group> (<year>2010</year>) <article-title>Teil IV. Beitrag zur Stechimmen-fauna Südfrankreichs (Ardèche, Drôme, Gard, Vaucluse) <tp:taxon-name><tp:taxon-name-part taxon-name-part-type="order">Hymenoptera</tp:taxon-name-part></tp:taxon-name> Aculeata: <tp:taxon-name><tp:taxon-name-part taxon-name-part-type="family">Apidae</tp:taxon-name-part></tp:taxon-name>, <tp:taxon-name><tp:taxon-name-part taxon-name-part-type="family">Chrysididae</tp:taxon-name-part></tp:taxon-name>, <tp:taxon-name><tp:taxon-name-part taxon-name-part-type="family">Scoliidae</tp:taxon-name-part></tp:taxon-name>, <tp:taxon-name><tp:taxon-name-part taxon-name-part-type="family">Vespidae</tp:taxon-name-part></tp:taxon-name>, <tp:taxon-name><tp:taxon-name-part taxon-name-part-type="family">Pompilidae</tp:taxon-name-part></tp:taxon-name>, <tp:taxon-name><tp:taxon-name-part taxon-name-part-type="family">Sphecidae</tp:taxon-name-part></tp:taxon-name>). Verhandlungen des Vereins für Naturwissenschaftliche Heimatforschung zu Hamburg e.V.</article-title><volume>43</volume>: <fpage>355</fpage>–<lpage>415</lpage>.</mixed-citation></ref><ref id="B5"><mixed-citation xmlns:xlink="http://www.w3.org/1999/xlink" xlink:type="simple"><person-group><name name-style="western"><surname>van Achterberg</surname><given-names>C</given-names></name></person-group> (<year>2013</year>) <article-title>De Nederlandse hongerwespen (<tp:taxon-name><tp:taxon-name-part taxon-name-part-type="order">Hymenoptera</tp:taxon-name-part></tp:taxon-name>: <tp:taxon-name><tp:taxon-name-part taxon-name-part-type="superfamily">Evanioidea</tp:taxon-name-part></tp:taxon-name>: <tp:taxon-name><tp:taxon-name-part taxon-name-part-type="family">Gasteruptiidae</tp:taxon-name-part></tp:taxon-name>).</article-title><source>Nederlandse Faunistische Mededelingen</source><volume>39</volume>: <fpage>55</fpage>–<lpage>87</lpage>.</mixed-citation></ref><ref id="B76"><mixed-citation xmlns:xlink="http://www.w3.org/1999/xlink" xlink:type="simple"><person-group><name name-style="western"><surname>Madl</surname><given-names>M</given-names></name></person-group> (<year>1987b</year>) <article-title>Über <tp:taxon-name><tp:taxon-name-part taxon-name-part-type="family">Gasteruptiidae</tp:taxon-name-part></tp:taxon-name> aus Niederösterreich (<tp:taxon-name><tp:taxon-name-part taxon-name-part-type="order">Hymenoptera</tp:taxon-name-part></tp:taxon-name>, <tp:taxon-name><tp:taxon-name-part taxon-name-part-type="superfamily">Evanioidea</tp:taxon-name-part></tp:taxon-name>).</article-title><source>Faunistische Abhandlungen Staatliches Museum für Tierkunde Dresden</source><volume>15</volume>(<issue>4</issue>): <fpage>21</fpage>–<lpage>25</lpage>.</mixed-citation></ref><ref id="B78"><mixed-citation xmlns:xlink="http://www.w3.org/1999/xlink" xlink:type="simple"><person-group><name name-style="western"><surname>Madl</surname><given-names>M</given-names></name></person-group> (<year>1988b</year>) <article-title>Über <tp:taxon-name><tp:taxon-name-part taxon-name-part-type="family">Gasteruptiidae</tp:taxon-name-part></tp:taxon-name> von Kreta (<tp:taxon-name><tp:taxon-name-part taxon-name-part-type="order">Hymenoptera</tp:taxon-name-part></tp:taxon-name>, <tp:taxon-name><tp:taxon-name-part taxon-name-part-type="superfamily">Evanioidea</tp:taxon-name-part></tp:taxon-name>).</article-title><source>Linzer Biologische Beiträge</source><volume>20</volume>(<issue>1</issue>): <fpage>403</fpage>–<lpage>410</lpage>.</mixed-citation></ref><ref id="B79"><mixed-citation xmlns:xlink="http://www.w3.org/1999/xlink" xlink:type="simple"><person-group><name name-style="western"><surname>Madl</surname><given-names>M</given-names></name></person-group> (<year>1988c</year>) <article-title>Die <tp:taxon-name><tp:taxon-name-part taxon-name-part-type="family">Gasteruptiidae</tp:taxon-name-part></tp:taxon-name> des Bundeslandes Salzburg (<tp:taxon-name><tp:taxon-name-part taxon-name-part-type="order">Hymenoptera</tp:taxon-name-part></tp:taxon-name>, <tp:taxon-name><tp:taxon-name-part taxon-name-part-type="superfamily">Evanioidea</tp:taxon-name-part></tp:taxon-name>).</article-title><source>Verhandlungen der Zoologisch-Botanischen Gesellschaft in Österreich</source><volume>125</volume>: <fpage>37</fpage>–<lpage>40</lpage>.</mixed-citation></ref></ref-list></tp:taxon-treatment>
