# Supplementary material for: Review of Gasteruption Latreille (Hymenoptera, Gasteruptiidae) from Iran and Turkey, with the description of 15 new species
Source: Zookeys. 2014 Nov 28;(458):1–187. doi: 10.3897/zookeys.458.8531 (PMC4283360; doi:10.3897/zookeys.458.8531)
Supplement: XML Treatment for Gasteruption nigrapiculatum [file zookeys.458.8531-treatment22.xml]

<!DOCTYPE tp:taxon-treatment
  PUBLIC "-//TaxonX//DTD Taxonomic Treatment Publishing DTD v0 20100105//EN" "tax-treatment-NSO.dtd">
<tp:taxon-treatment xmlns:tp="http://www.plazi.org/taxpub"><tp:treatment-meta><kwd-group><label>Taxon classification</label><kwd><named-content content-type="kingdom">Animalia</named-content></kwd><kwd><named-content content-type="order">Hymenoptera</named-content></kwd><kwd><named-content content-type="family">Gasteruptiidae</named-content></kwd></kwd-group><mixed-citation publication-type="journal"><person-group><name><surname>van Achterberg</surname><given-names>Cornelis</given-names></name><name><surname>Talebi</surname><given-names>Ali Asghar</given-names></name></person-group><article-title>Review of <italic><tp:taxon-name><tp:taxon-name-part taxon-name-part-type="genus">Gasteruption</tp:taxon-name-part></tp:taxon-name></italic> Latreille (<tp:taxon-name><tp:taxon-name-part taxon-name-part-type="order">Hymenoptera</tp:taxon-name-part></tp:taxon-name>, <tp:taxon-name><tp:taxon-name-part taxon-name-part-type="family">Gasteruptiidae</tp:taxon-name-part></tp:taxon-name>) from Iran and Turkey, with the description of 15 new species</article-title><source>Zookeys</source><day>28</day><month>11</month><year>2014</year><volume>2014</volume><issue>458</issue><fpage>1</fpage><lpage>187</lpage><pub-id pub-id-type="doi">10.3897/zookeys.458.8531</pub-id></mixed-citation></tp:treatment-meta><tp:nomenclature><tp:taxon-name>
                        <tp:taxon-name-part taxon-name-part-type="genus">Gasteruption</tp:taxon-name-part>
                        <tp:taxon-name-part taxon-name-part-type="species">nigrapiculatum</tp:taxon-name-part>
                        <object-id xmlns:xlink="http://www.w3.org/1999/xlink" content-type="zoobank" xlink:type="simple">http://zoobank.org/00BD104B-26C2-488C-BF69-2F78C192B812</object-id>
                    </tp:taxon-name><tp:taxon-authority>van Achterberg</tp:taxon-authority><tp:taxon-status xmlns:xlink="http://www.w3.org/1999/xlink" xlink:type="simple">sp. n.</tp:taxon-status><xref ref-type="fig" rid="F47">Figs 331</xref><xref ref-type="fig" rid="F48">–345</xref></tp:nomenclature><tp:treatment-sec sec-type="Type material"><title>Type material.</title><p>Holotype (RMNH), ♀, “N. <bold>Iran:</bold> Qazvin, Zereshk Road, MT [= Malaise trap] 3, 7–22.vi.2011, A. Mohammadi, RMNH’12“. Paratypes (1 ♀ + 1 ♂): 1 ♂ (RMNH), “N. Iran: Alborz, Shahrestanak, Chalous Road, MT 28, 15–22.vi.2010, S. Farahani, RMNH‘12“; 1 ♀ (BZL), “<bold>Jordan</bold> NW, N of Janesh, 15.v.2010, Snižek“.</p></tp:treatment-sec><tp:treatment-sec sec-type="Diagnosis"><title>Diagnosis.</title><p>Head weakly convex dorsally, in front of occipital carina without medio-posterior depression; face moderately wide (Fig. <xref ref-type="fig" rid="F47">335</xref>); frons with satin sheen and densely finely punctulate; occipital carina narrowly lamelliform and dark brown; vertex rather shiny and transversely finely aciculate, anteriorly punctulate and	 without punctures; mandible yellowish brown basally, but somewhat darkened dorso-basally; propleuron 0.8 times as long as mesoscutum in front of tegulae; antesternal carina medium-sized lamelliform, directed posteriorly; middle lobe of mesoscutum shiny, densely transversely rugulose, without smooth interspaces, medio-posteriorly reticulate-rugose, lateral lobe shiny, densely obliquely rugulose and medially irregularly punctate (Fig. <xref ref-type="fig" rid="F47">333</xref>); scutellum shiny, partly smooth medially and with indistinct transverse rugulae and anteriorly punctate-rugulose; mesosoma laterally (except pronotal side ventrally) silvery pilose (Fig. <xref ref-type="fig" rid="F47">332</xref>); middle lobe rather protuberant (Fig. <xref ref-type="fig" rid="F47">333</xref>); hind basitarsus entirely dark brown, darker than yellowish brown hind tibial spurs (Fig. <xref ref-type="fig" rid="F47">334</xref>); hind tibia rather slender, outer side with punctures and short dark bristles and with large subbasal ivory patch (Fig. <xref ref-type="fig" rid="F47">334</xref>); ovipositor sheath 0.9 times as long as body, 1.3–1.4 times as long as metasoma, 2.5–2.7 times as long as hind tibia and tarsus combined and 4.1 times hind tibia; apex of ovipositor sheath dark brown or brown; length of body 9–11 mm; paramere ivory apically (Fig. <xref ref-type="fig" rid="F48">345</xref>).</p></tp:treatment-sec><tp:treatment-sec sec-type="Description"><title>Description.</title><p>Female, length of body 9.1 mm (of fore wing 4.4 mm).</p><p><italic>Head</italic>. Head weakly convex dorsally, posteriorly rather directly narrowed, without medio-posterior depression; face and anteriorly frons conspicuously silvery pilose; occipital carina narrowly lamelliform, dark brown (Figs <xref ref-type="fig" rid="F47">331</xref>, <xref ref-type="fig" rid="F47">337</xref>); third and fourth antennal segments 1.6 and 2.3 times as long as second segment, apical segment 1.5 times as long as penultimate segment; face moderately wide (Fig. <xref ref-type="fig" rid="F47">335</xref>); frons with satin sheen and densely finely punctulate; vertex rather shiny and transversely finely aciculate, anteriorly punctulate and without punctures; ventrally head not enlarged in anterior view, malar space 0.2 times length of pedicellus.</p><!--PageBreak--><!--PageBreak--><p><italic>Mesosoma</italic>. Length of mesosoma 1.9 times its height; propleuron 0.8 times as long as mesoscutum in front of tegulae, silvery pilose and moderately stout posteriorly; laterally pronotum largely smooth postero-ventrally and rugose antero-ventrally and shiny, ventrally without pilosity; side of pronotum with obsolescent tooth antero-ventrally; antesternal carina medium-sized lamelliform, directed posteriorly; middle lobe of mesoscutum shiny, densely transversely rugulose, without smooth interspaces, medio-posteriorly reticulate-rugose, lateral lobe shiny, densely obliquely rugulose and medially irregularly punctate (Fig. <xref ref-type="fig" rid="F47">333</xref>); notauli rather shallow; scutellum shiny, partly smooth medially and with indistinct transverse rugulae and anteriorly punctate-rugulose; mesopleuron and metapleuron silvery pilose (Fig. <xref ref-type="fig" rid="F47">333</xref>); eyes inconspicuously setose.</p><!--PageBreak--><p><italic>Legs</italic>. Length of hind femur, tibia and basitarsus 5.1, 4.7 and 5.2 times their width, respectively; hind tibia rather slender (Fig. <xref ref-type="fig" rid="F47">334</xref>); fore coxa close to mesopleuron; hind coxa shiny and rugulose dorsally; hind basitarsus moderately slender, as long as remainder of tarsus and distinctly widened in dorsal view.</p><p><italic>Metasoma</italic>. Ovipositor sheath 0.9 times as long as body, 1.4 times as long as metasoma, 2.7 times as long as hind tibia and tarsus combined and 4.1 times as long as hind tibia.</p><p><italic>Colour.</italic> Black; metasoma dark brown, but second-sixth tergites yellowish brown apically and ventrally and sternites basally and apically brown, but apical half of hypopygium largely brown; mandible (but dorso-basally darkened) and tegulae yellowish brown; fore and middle femora apically and tibiae basally and basitarsi and hind tibia subbasally ivory; remainder of legs (except coxae) largely dark brown; palpi, pterostigma and hind basitarsus entirely dark brown; hind tibial spurs yellowish brown and paler than base of hind basitarsus; apex of ovipositor sheath dark brown; wing membrane subhyaline.</p><p><italic>Male.</italic> Third antennal segment 1.2 times as long as second segment, fourth segment 2.3 times as long as third segment and 1.2 times as long as second and third segments combined, fifth segment as long as fourth segment (Fig. <xref ref-type="fig" rid="F48">342</xref>); mandible yellowish brown; scutellum partly smooth and shiny medially and mesoscutum irregularly rugose; antesternal carina medium-sized; hind tibia dark brown ventrally and with subbasal ivory band; hind tibial spurs paler than base of basitarsus; hind tarsus dark brown; hind coxa transversely rugulose dorsally; apex of paramere ivory (Fig. <xref ref-type="fig" rid="F48">345</xref>).</p><p><italic>Variation.</italic> Length of body of ♀ 9.1–11.4 mm (of ♂ 9.5 mm); mesoscutum in paratype somewhat coarser sculptured than in holotype; apical half of hypopygium dark brown or largely yellowish brown; ovipositor sheath 0.9 times as long as body, 1.3–1.4 times as long as metasoma, 2.5–2.7 times as long as hind tibia and tarsus combined and 4.1 times hind tibia.</p></tp:treatment-sec><tp:treatment-sec sec-type="Distribution"><title>Distribution.</title><p>Iran, Jordan.</p></tp:treatment-sec><tp:treatment-sec sec-type="Biology"><title>Biology.</title><p>Unknown. Collected in May-June.</p></tp:treatment-sec><tp:treatment-sec sec-type="Etymology"><title>Etymology.</title><p>Derived from “nigra”, (Latin for “black”) and “apiculus”, (Latin for “small top”), because of the blackish apex of the ovipositor sheath.</p><fig id="F47" position="float" orientation="portrait"><label>Figures 331–339.</label><caption><p><italic><tp:taxon-name><tp:taxon-name-part taxon-name-part-type="genus">Gasteruption</tp:taxon-name-part> <tp:taxon-name-part taxon-name-part-type="species">nigrapiculatum</tp:taxon-name-part></tp:taxon-name></italic> sp. n., female, holotype. <bold>331</bold> head lateral <bold>332</bold> mesosoma lateral <bold>333</bold> mesonotum dorsal <bold>334</bold> hind leg <bold>335</bold> head anterior <bold>336</bold> head dorsal <bold>337</bold> fore wing <bold>338</bold> hypopygium ventral <bold>339</bold> apex of ovipositor sheath.</p></caption><graphic xmlns:xlink="http://www.w3.org/1999/xlink" xlink:href="zookeys-458-001-g047.jpg" position="float" orientation="portrait" xlink:type="simple" id="oo_34716.jpg"/></fig><fig id="F48" position="float" orientation="portrait"><label>Figures 340–345.</label><caption><p><italic><tp:taxon-name><tp:taxon-name-part taxon-name-part-type="genus">Gasteruption</tp:taxon-name-part> <tp:taxon-name-part taxon-name-part-type="species">nigrapiculatum</tp:taxon-name-part></tp:taxon-name></italic> sp. n., male, paratype. <bold>340</bold> head lateral <bold>341</bold> mesonotum dorsal <bold>342</bold> basal antennal segments <bold>343</bold> head dorsal <bold>344</bold> hind leg <bold>345</bold> genitalia lateral.</p></caption><graphic xmlns:xlink="http://www.w3.org/1999/xlink" xlink:href="zookeys-458-001-g048.jpg" position="float" orientation="portrait" xlink:type="simple" id="oo_34717.jpg"/></fig></tp:treatment-sec></tp:taxon-treatment>
