# Supplementary material for: Review of Gasteruption Latreille (Hymenoptera, Gasteruptiidae) from Iran and Turkey, with the description of 15 new species
Source: Zookeys. 2014 Nov 28;(458):1–187. doi: 10.3897/zookeys.458.8531 (PMC4283360; doi:10.3897/zookeys.458.8531)
Supplement: XML Treatment for Gasteruption paglianoi [file zookeys.458.8531-treatment25.xml]

<!DOCTYPE tp:taxon-treatment
  PUBLIC "-//TaxonX//DTD Taxonomic Treatment Publishing DTD v0 20100105//EN" "tax-treatment-NSO.dtd">
<tp:taxon-treatment xmlns:tp="http://www.plazi.org/taxpub"><tp:treatment-meta><kwd-group><label>Taxon classification</label><kwd><named-content content-type="kingdom">Animalia</named-content></kwd><kwd><named-content content-type="order">Hymenoptera</named-content></kwd><kwd><named-content content-type="family">Gasteruptiidae</named-content></kwd></kwd-group><mixed-citation publication-type="journal"><person-group><name><surname>van Achterberg</surname><given-names>Cornelis</given-names></name><name><surname>Talebi</surname><given-names>Ali Asghar</given-names></name></person-group><article-title>Review of <italic><tp:taxon-name><tp:taxon-name-part taxon-name-part-type="genus">Gasteruption</tp:taxon-name-part></tp:taxon-name></italic> Latreille (<tp:taxon-name><tp:taxon-name-part taxon-name-part-type="order">Hymenoptera</tp:taxon-name-part></tp:taxon-name>, <tp:taxon-name><tp:taxon-name-part taxon-name-part-type="family">Gasteruptiidae</tp:taxon-name-part></tp:taxon-name>) from Iran and Turkey, with the description of 15 new species</article-title><source>Zookeys</source><day>28</day><month>11</month><year>2014</year><volume>2014</volume><issue>458</issue><fpage>1</fpage><lpage>187</lpage><pub-id pub-id-type="doi">10.3897/zookeys.458.8531</pub-id></mixed-citation></tp:treatment-meta><tp:nomenclature><tp:taxon-name>
                        <tp:taxon-name-part taxon-name-part-type="genus">Gasteruption</tp:taxon-name-part>
                        <tp:taxon-name-part taxon-name-part-type="species">paglianoi</tp:taxon-name-part>
                        <object-id xmlns:xlink="http://www.w3.org/1999/xlink" content-type="zoobank" xlink:type="simple">http://zoobank.org/57964B9C-F367-4158-9D19-A1C8BA46573F</object-id>
                    </tp:taxon-name><tp:taxon-authority>van Achterberg &amp; Saure</tp:taxon-authority><tp:taxon-status xmlns:xlink="http://www.w3.org/1999/xlink" xlink:type="simple">sp. n.</tp:taxon-status><xref ref-type="fig" rid="F53">Figs 380</xref><xref ref-type="fig" rid="F54">–396</xref><!--PageBreak--></tp:nomenclature><tp:treatment-sec sec-type="Type material"><title>Type material.</title><p>Holotype (RMNH), ♀, “Grecia [= <bold>Greece</bold>], Peloponesso[s], Pirgos, 21.vi.1995, I. Pagliano”. Paratypes (7 ♀ + 6 ♂): 1 ♀ + 2 ♂ (CSC, RMNH), same label data as holotype; 1 ♀ (BZL), “<bold>Turkey</bold> south, 10 km E of Manavgat, 16.iv.1997, Ma. Halada”; 1 ♀ (BZL), “Turkey mer., coast, Side, 70 km E of Antalya, 29.vii–7.viii.2001, P. Tymer”; 1 ♀ + 2 ♂ (BZL, RMNH), “Turkey, Vil. Bursa, near Caglian, 14.vii.1997, M. Riha”; 2 ♀ (BZL, RMNH), “Turkey S., Harbie, Antakya, 17.vi.2000. M. Halada”; 1 ♂ (BZL), “Türkei mer. or, Halfeti env., 3–5.v.1994, Mi. Halada”; 1 ♀ (BZL), “TR – Man[s]isa, 40 km NW of Salihli, 150 m, <named-content xmlns:xlink="http://www.w3.org/1999/xlink" content-type="dwc:verbatimCoordinates" xlink:type="simple">N38°40', E27°45'</named-content>, 28.vi.2006, J. Halada”; 1 ♂ (CSC), “<bold>Cyprus</bold>, 8 km N [of] Pafos, Mavrokolympos Res., 34.85N 32.40E, 20.vi.2013, Schmid-Egger, cyp-03”.</p></tp:treatment-sec><tp:treatment-sec sec-type="Diagnosis"><title>Diagnosis.</title><p>Head weakly convex dorsally, in front of occipital carina without medio-posterior depression; face rather wide (Fig. <xref ref-type="fig" rid="F53">385</xref>); frons and vertex matt and densely punctulate, of frons less fine than of vertex (Fig. <xref ref-type="fig" rid="F53">386</xref>); occipital carina narrow, non-lamelliform and dark brown (Fig. <xref ref-type="fig" rid="F53">380</xref>); mandible pale yellow and basal depression deep; propleuron 0.9 times as long as mesoscutum in front of tegulae; antesternal carina narrow and non-lamelliform; middle lobe of mesoscutum coriaceous and partly slightly rugulose and rather matt, lateral lobe coriaceous and with some fine punctures (Figs <xref ref-type="fig" rid="F53">382</xref>, <xref ref-type="fig" rid="F54">390</xref>); scutellum coriaceous; mesosoma indistinctly pilose (Fig. <xref ref-type="fig" rid="F53">381</xref>); middle lobe rather protruding anteriorly (Fig. <xref ref-type="fig" rid="F53">383</xref>); hind basitarsus entirely yellowish-brown; hind femur swollen; hind tibia narrow basally (also in dorsal view), stout and with subbasal ivory patch (Fig. <xref ref-type="fig" rid="F53">387</xref>); ovipositor sheath 1.0–1.1 times as long as hind tibia and entirely dark brown; length of body 6–8 mm; basal four antennal segments of antenna of ♀ dark brown and remainder yellowish brown (Fig. <xref ref-type="fig" rid="F53">383</xref>), but of ♂ more or less darkened (Figs <xref ref-type="fig" rid="F54">392</xref>, <xref ref-type="fig" rid="F54">394</xref>); paramere dark brown apically (Fig. <xref ref-type="fig" rid="F54">394</xref>).</p></tp:treatment-sec><tp:treatment-sec sec-type="Description"><title>Description.</title><p>Female, length of body 7.5 mm (of fore wing 4.0 mm).</p><p><italic>Head</italic>. Head weakly convex dorsally, without medio-posterior depression and subparallel-sided behind eyes; face, frons anteriorly and temples inconspicuously pilose; clypeus distinctly concave ventrally, but without medio-ventral depression; occipital carina narrow and non-lamelliform, dark brown (Fig. <xref ref-type="fig" rid="F53">380</xref>); third and fourth antennal segments 1.2 and 1.4 times as long as second segment, apical segment 1.8 times as long as penultimate segment; face rather wide (Fig. <xref ref-type="fig" rid="F53">385</xref>); vertex and frons matt and densely punctulate, of frons less fine than of vertex; ventrally head not enlarged in anterior view, width of malar space 0.3 times length of second antennal segment.</p><p><italic>Mesosoma</italic>. Length of mesosoma 1.8 times its height; propleuron 0.9 times as long as mesoscutum in front of tegulae, stout and coriaceous posteriorly (Fig. <xref ref-type="fig" rid="F53">381</xref>); laterally pronotum largely coriaceous except for narrow crenulate groove and medio-posteriorly with some coarse punctures, no pilosity; side of pronotum with a small obtuse tooth antero-ventrally; antesternal carina non-lamelliform and narrow; middle lobe of mesoscutum coriaceous and partly slightly rugulose and rather matt, lateral lobe coriaceous and with some fine punctures (Fig. <xref ref-type="fig" rid="F53">382</xref>); scutellum coriaceous; mesosoma indistinctly pilose (Fig. <xref ref-type="fig" rid="F53">381</xref>); middle lobe rather narrowly truncate anteriorly (Fig. <xref ref-type="fig" rid="F53">382</xref>).</p><p><italic>Legs</italic>. Length of hind femur, tibia and basitarsus 2.9, 3.4 and 4.4 times their width, respectively; hind femur rather swollen and trochantellus short; hind tibia narrow basally (also in dorsal view), stout and ventrally curved (Fig. <xref ref-type="fig" rid="F53">387</xref>); fore coxa close to mesopleuron; hind coxa coriaceous dorsally; hind basitarsus rather stout dorsally and slightly widened basally.</p><!--PageBreak--><!--PageBreak--><p><italic>Metasoma</italic>. Ovipositor sheath 0.2 times as long as body, 0.4 times as long as metasoma and 1.1 times as long as hind tibia; apical emargination of hypopygium shallow; apically ovipositor sheath dark brown.</p><p><italic>Colour.</italic> Black; mandible pale yellow; trochantelli, apices and bases of femora narrowly brownish yellow; bases of fore and middle tibiae and subbasal ring of hind tibia ivory; tegulae, fore and middle tarsi pale brown; antenna (except four basal dark brown segments), hind tibia ventrally, hind tarsus, second-fifth tergites of metasoma apically, metasomal sternites (including hypopygium) and most of palpi yellowish brown; apex of ovipositor sheath dark brown; remainder of legs dark brown; pterostigma brown medially and dark brown laterally; wing membrane subhyaline.</p><!--PageBreak--><p><italic>Male.</italic> Very similar to female; three basal antennal segments blackish or dark brown and remainder of antenna brown but more or less darkened (Figs <xref ref-type="fig" rid="F54">392</xref>, <xref ref-type="fig" rid="F54">395</xref>). Third antennal segment 1.3 times as long as second segment, fourth segment 1.6 times third segment and 0.9 times as long as second and third segments combined, fifth segment about as long as fourth segment (Fig. <xref ref-type="fig" rid="F54">395</xref>); colour and shape of hind leg as of female, but femur slightly less widened (Fig. <xref ref-type="fig" rid="F54">391</xref>); apex of paramere dark brown (Fig. <xref ref-type="fig" rid="F54">394</xref>).</p><p><italic>Variation.</italic> Length of body of both sexes 6.2–8.0 mm; ovipositor sheath 1.1–1.2 times as long as hind tibia; hind femur more widened in females from Turkey than in holotype, but less so in males from Turkey (about similar to males of <italic><tp:taxon-name><tp:taxon-name-part taxon-name-part-type="genus">Gasteruption</tp:taxon-name-part> <tp:taxon-name-part taxon-name-part-type="species">assectator</tp:taxon-name-part></tp:taxon-name></italic>); first discal cell of fore wing glabrous and strongly narrowed apically or cell parallel-sided; metasomal sternites (except hypopygium) entirely brownish yellow or largely dark brown; pronotum laterally black or dark brown.</p></tp:treatment-sec><tp:treatment-sec sec-type="Distribution"><title>Distribution.</title><p>Cyprus, Greece, Turkey.</p></tp:treatment-sec><tp:treatment-sec sec-type="Biology"><title>Biology.</title><p>Unknown. Collected in April-August.</p></tp:treatment-sec><tp:treatment-sec sec-type="Etymology"><title>Etymology.</title><p>Named after its collector and after Dr Guido Pagliano (Turin) who reviewed the Italian <tp:taxon-name><tp:taxon-name-part taxon-name-part-type="family">Gasteruptiidae</tp:taxon-name-part></tp:taxon-name>.</p><fig id="F53" position="float" orientation="portrait"><label>Figures 380–389.</label><caption><p><italic><tp:taxon-name><tp:taxon-name-part taxon-name-part-type="genus">Gasteruption</tp:taxon-name-part> <tp:taxon-name-part taxon-name-part-type="species">paglianoi</tp:taxon-name-part></tp:taxon-name></italic> sp. n., female, holotype. <bold>380</bold> head lateral <bold>381</bold> mesosoma lateral <bold>382</bold> mesonotum dorsal <bold>383</bold> antenna <bold>384</bold> apex of ovipositor sheath <bold>385</bold> head anterior <bold>386</bold> head dorsal <bold>387</bold> hind leg <bold>388</bold> hypopygium ventral <bold>389</bold> mandible lateral.</p></caption><graphic xmlns:xlink="http://www.w3.org/1999/xlink" xlink:href="zookeys-458-001-g053.jpg" position="float" orientation="portrait" xlink:type="simple" id="oo_34722.jpg"/></fig><fig id="F54" position="float" orientation="portrait"><label>Figures 390–396.</label><caption><p><italic><tp:taxon-name><tp:taxon-name-part taxon-name-part-type="genus">Gasteruption</tp:taxon-name-part> <tp:taxon-name-part taxon-name-part-type="species">paglianoi</tp:taxon-name-part></tp:taxon-name></italic> sp. n., male, paratype, but <bold>396</bold> of ♀ holotype. <bold>390</bold> mesonotum dorsal <bold>391</bold> hind leg <bold>392</bold> antenna <bold>393</bold> head dorsal <bold>394</bold> genitalia lateral <bold>395</bold> basal antennal segments <bold>396</bold> fore wing.</p></caption><graphic xmlns:xlink="http://www.w3.org/1999/xlink" xlink:href="zookeys-458-001-g054.jpg" position="float" orientation="portrait" xlink:type="simple" id="oo_34723.jpg"/></fig></tp:treatment-sec></tp:taxon-treatment>
