# Supplementary material for: Review of Gasteruption Latreille (Hymenoptera, Gasteruptiidae) from Iran and Turkey, with the description of 15 new species
Source: Zookeys. 2014 Nov 28;(458):1–187. doi: 10.3897/zookeys.458.8531 (PMC4283360; doi:10.3897/zookeys.458.8531)
Supplement: XML Treatment for Gasteruption phragmiticola [file zookeys.458.8531-treatment26.xml]

<!DOCTYPE tp:taxon-treatment
  PUBLIC "-//TaxonX//DTD Taxonomic Treatment Publishing DTD v0 20100105//EN" "tax-treatment-NSO.dtd">
<tp:taxon-treatment xmlns:tp="http://www.plazi.org/taxpub"><tp:treatment-meta><kwd-group><label>Taxon classification</label><kwd><named-content content-type="kingdom">Animalia</named-content></kwd><kwd><named-content content-type="order">Hymenoptera</named-content></kwd><kwd><named-content content-type="family">Gasteruptiidae</named-content></kwd></kwd-group><mixed-citation publication-type="journal"><person-group><name><surname>van Achterberg</surname><given-names>Cornelis</given-names></name><name><surname>Talebi</surname><given-names>Ali Asghar</given-names></name></person-group><article-title>Review of <italic><tp:taxon-name><tp:taxon-name-part taxon-name-part-type="genus">Gasteruption</tp:taxon-name-part></tp:taxon-name></italic> Latreille (<tp:taxon-name><tp:taxon-name-part taxon-name-part-type="order">Hymenoptera</tp:taxon-name-part></tp:taxon-name>, <tp:taxon-name><tp:taxon-name-part taxon-name-part-type="family">Gasteruptiidae</tp:taxon-name-part></tp:taxon-name>) from Iran and Turkey, with the description of 15 new species</article-title><source>Zookeys</source><day>28</day><month>11</month><year>2014</year><volume>2014</volume><issue>458</issue><fpage>1</fpage><lpage>187</lpage><pub-id pub-id-type="doi">10.3897/zookeys.458.8531</pub-id></mixed-citation></tp:treatment-meta><tp:nomenclature><tp:taxon-name>
                        <tp:taxon-name-part taxon-name-part-type="genus">Gasteruption</tp:taxon-name-part>
                        <tp:taxon-name-part taxon-name-part-type="species">phragmiticola</tp:taxon-name-part>
                    </tp:taxon-name><tp:taxon-authority>Saure, 2006</tp:taxon-authority><xref ref-type="fig" rid="F55">Figs 397</xref><xref ref-type="fig" rid="F56">–412</xref><tp:nomenclature-citation-list><tp:nomenclature-citation><tp:taxon-name><tp:taxon-name-part taxon-name-part-type="genus">Gasteruption</tp:taxon-name-part></tp:taxon-name><comment> sp. <xref ref-type="bibr" rid="B114">Saure 2001</xref>: 30.</comment></tp:nomenclature-citation><tp:nomenclature-citation><tp:taxon-name><tp:taxon-name-part taxon-name-part-type="genus">Gasteruption</tp:taxon-name-part> <tp:taxon-name-part taxon-name-part-type="species">phragmiticola</tp:taxon-name-part></tp:taxon-name><comment> Saure, 2006: 126; <xref ref-type="bibr" rid="B146">Westrich 2008</xref>: 7–8; <xref ref-type="bibr" rid="B5">van Achterberg 2013</xref>: fig. 177.</comment></tp:nomenclature-citation></tp:nomenclature-citation-list></tp:nomenclature><tp:treatment-sec sec-type="Type material"><title>Type material.</title><p>Paratypes from Germany examined.</p></tp:treatment-sec><tp:treatment-sec sec-type="Additional material"><title>Additional material.</title><p>*<bold>Iran</bold> (near Pasargad; near Persepolis); *<bold>Turkey</bold> (Adiyaman, Gölbasi, 900 m; Denizli, 10 km NE of Denizli, 290 m).</p></tp:treatment-sec><tp:treatment-sec sec-type="Diagnosis"><title>Diagnosis.</title><p>Apex of ovipositor sheath more or less pale apically, pale part 0.4–0.9 times as long as hind basitarsus; ovipositor sheath 0.9–1.2 times as long as body and 5.1–6.3 times as long as hind tibia; vertex hardly convex in lateral view, finely aciculate and matt; occipital carina narrow, hardly protruding (Figs <xref ref-type="fig" rid="F55">397</xref>, <xref ref-type="fig" rid="F55">404</xref>, <xref ref-type="fig" rid="F56">407</xref>); head slightly narrowed behind eyes (Figs <xref ref-type="fig" rid="F55">404</xref>, <xref ref-type="fig" rid="F56">410</xref>); temple at most moderately elongate (Fig. <xref ref-type="fig" rid="F56">407</xref>), about 0.8 times as long as eye in dorsal view; malar space short; mandible dark brown or blackish; pronotal side matt and largely sculptured (Fig. <xref ref-type="fig" rid="F55">399</xref>); mesoscutum coarsely transversely rugose and mixed with large punctures, without smooth and shiny spaces between coarse punctures and laterally black, its lateral lobe with some medium-sized punctures and rugulae; first metasomal tergite reddish-brown; incision of hypopygium deep, slit-like (Fig. <xref ref-type="fig" rid="F55">406</xref>); fore and middle coxae black. Males have third antennal segment usually rather long, significantly longer than second segment (Fig. <xref ref-type="fig" rid="F56">409</xref>) and fourth antennal segment about as long as second and third segments combined; paramere dark brown apically (Fig. <xref ref-type="fig" rid="F56">411</xref>).</p><!--PageBreak--><!--PageBreak--></tp:treatment-sec><tp:treatment-sec sec-type="Distribution"><title>Distribution.</title><p>Europe, *Turkey, *Iran.</p></tp:treatment-sec><tp:treatment-sec sec-type="Biology"><title>Biology.</title><p>Reared as predator-inquiline from old <italic><tp:taxon-name><tp:taxon-name-part taxon-name-part-type="genus">Lipara</tp:taxon-name-part></tp:taxon-name></italic> galls in reed (<italic><tp:taxon-name><tp:taxon-name-part taxon-name-part-type="genus">Phragmites</tp:taxon-name-part> <tp:taxon-name-part taxon-name-part-type="species">australis</tp:taxon-name-part></tp:taxon-name></italic> (Cav.)) with <italic><tp:taxon-name><tp:taxon-name-part taxon-name-part-type="genus">Hierococcyx</tp:taxon-name-part> <tp:taxon-name-part taxon-name-part-type="species">pectoralis</tp:taxon-name-part></tp:taxon-name></italic> Förster nesting inside. Reared between March and August, but collected from late May to early August.</p><fig id="F55" position="float" orientation="portrait"><label>Figures 397–406.</label><caption><p><italic><tp:taxon-name><tp:taxon-name-part taxon-name-part-type="genus">Gasteruption</tp:taxon-name-part> <tp:taxon-name-part taxon-name-part-type="species">phragmiticola</tp:taxon-name-part></tp:taxon-name></italic> Saure, female, paratype. <bold>397</bold> head lateral <bold>398</bold> mesosoma lateral <bold>399</bold> mesonotum dorsal <bold>400</bold> hind leg <bold>401</bold> fore wing <bold>402</bold> apex of ovipositor sheath <bold>403</bold> head anterior <bold>404</bold> head dorsal <bold>405</bold> propleuron ventral <bold>406</bold> hypopygium ventral.</p></caption><graphic xmlns:xlink="http://www.w3.org/1999/xlink" xlink:href="zookeys-458-001-g055.jpg" position="float" orientation="portrait" xlink:type="simple" id="oo_34724.jpg"/></fig><fig id="F56" position="float" orientation="portrait"><label>Figures 407–412.</label><caption><p><italic><tp:taxon-name><tp:taxon-name-part taxon-name-part-type="genus">Gasteruption</tp:taxon-name-part> <tp:taxon-name-part taxon-name-part-type="species">phragmiticola</tp:taxon-name-part></tp:taxon-name></italic> Saure, male, paratype. <bold>407</bold> head lateral <bold>408</bold> mesonotum dorsal <bold>409</bold> basal antennal segments <bold>410</bold> head dorsal <bold>411</bold> genitalia lateral <bold>412</bold> hind leg.</p></caption><graphic xmlns:xlink="http://www.w3.org/1999/xlink" xlink:href="zookeys-458-001-g056.jpg" position="float" orientation="portrait" xlink:type="simple" id="oo_34725.jpg"/></fig></tp:treatment-sec><ref-list><ref id="B114"><mixed-citation xmlns:xlink="http://www.w3.org/1999/xlink" xlink:type="simple"><person-group><name name-style="western"><surname>Saure</surname><given-names>C</given-names></name></person-group> (<year>2001</year>) <article-title><tp:taxon-name><tp:taxon-name-part taxon-name-part-type="superfamily">Trigonalyoidea</tp:taxon-name-part></tp:taxon-name>, <tp:taxon-name><tp:taxon-name-part taxon-name-part-type="superfamily">Evanioidea</tp:taxon-name-part></tp:taxon-name>, <tp:taxon-name><tp:taxon-name-part taxon-name-part-type="superfamily">Stephanoidea</tp:taxon-name-part></tp:taxon-name>.</article-title> In: <person-group><name name-style="western"><surname>Dathe</surname><given-names>HH</given-names></name><name name-style="western"><surname>Taeger</surname><given-names>A</given-names></name><name name-style="western"><surname>Blank</surname><given-names>SM</given-names></name></person-group> (<role>Eds</role>) <source>Verzeichnis der Hautflügler Deutschlands (Entomofauna Germanica 4). Entomologische Nachrichten und Berichte, Dresden.</source><publisher-loc>Beiheft</publisher-loc><volume>7</volume>: <fpage>29</fpage>–<lpage>30</lpage>.</mixed-citation></ref><ref id="B146"><mixed-citation xmlns:xlink="http://www.w3.org/1999/xlink" xlink:type="simple"><person-group><name name-style="western"><surname>Westrich</surname><given-names>P</given-names></name></person-group> (<year>2008</year>) <article-title>Zur Überflutungstoleranz von Hymenopteren in Gallen von <italic><tp:taxon-name><tp:taxon-name-part taxon-name-part-type="genus">Lipara</tp:taxon-name-part> <tp:taxon-name-part taxon-name-part-type="species">lucens</tp:taxon-name-part></tp:taxon-name></italic> (<tp:taxon-name><tp:taxon-name-part taxon-name-part-type="order">Diptera</tp:taxon-name-part></tp:taxon-name>: <tp:taxon-name><tp:taxon-name-part taxon-name-part-type="family">Chloropidae</tp:taxon-name-part></tp:taxon-name>).</article-title><source>Eucera</source><volume>1</volume>: <fpage>1</fpage>–<lpage>16</lpage>.</mixed-citation></ref><ref id="B5"><mixed-citation xmlns:xlink="http://www.w3.org/1999/xlink" xlink:type="simple"><person-group><name name-style="western"><surname>van Achterberg</surname><given-names>C</given-names></name></person-group> (<year>2013</year>) <article-title>De Nederlandse hongerwespen (<tp:taxon-name><tp:taxon-name-part taxon-name-part-type="order">Hymenoptera</tp:taxon-name-part></tp:taxon-name>: <tp:taxon-name><tp:taxon-name-part taxon-name-part-type="superfamily">Evanioidea</tp:taxon-name-part></tp:taxon-name>: <tp:taxon-name><tp:taxon-name-part taxon-name-part-type="family">Gasteruptiidae</tp:taxon-name-part></tp:taxon-name>).</article-title><source>Nederlandse Faunistische Mededelingen</source><volume>39</volume>: <fpage>55</fpage>–<lpage>87</lpage>.</mixed-citation></ref></ref-list></tp:taxon-treatment>
