# Supplementary material for: Review of Gasteruption Latreille (Hymenoptera, Gasteruptiidae) from Iran and Turkey, with the description of 15 new species
Source: Zookeys. 2014 Nov 28;(458):1–187. doi: 10.3897/zookeys.458.8531 (PMC4283360; doi:10.3897/zookeys.458.8531)
Supplement: XML Treatment for Gasteruption schlettereri [file zookeys.458.8531-treatment29.xml]

<!DOCTYPE tp:taxon-treatment
  PUBLIC "-//TaxonX//DTD Taxonomic Treatment Publishing DTD v0 20100105//EN" "tax-treatment-NSO.dtd">
<tp:taxon-treatment xmlns:tp="http://www.plazi.org/taxpub"><tp:treatment-meta><kwd-group><label>Taxon classification</label><kwd><named-content content-type="kingdom">Animalia</named-content></kwd><kwd><named-content content-type="order">Hymenoptera</named-content></kwd><kwd><named-content content-type="family">Gasteruptiidae</named-content></kwd></kwd-group><mixed-citation publication-type="journal"><person-group><name><surname>van Achterberg</surname><given-names>Cornelis</given-names></name><name><surname>Talebi</surname><given-names>Ali Asghar</given-names></name></person-group><article-title>Review of <italic><tp:taxon-name><tp:taxon-name-part taxon-name-part-type="genus">Gasteruption</tp:taxon-name-part></tp:taxon-name></italic> Latreille (<tp:taxon-name><tp:taxon-name-part taxon-name-part-type="order">Hymenoptera</tp:taxon-name-part></tp:taxon-name>, <tp:taxon-name><tp:taxon-name-part taxon-name-part-type="family">Gasteruptiidae</tp:taxon-name-part></tp:taxon-name>) from Iran and Turkey, with the description of 15 new species</article-title><source>Zookeys</source><day>28</day><month>11</month><year>2014</year><volume>2014</volume><issue>458</issue><fpage>1</fpage><lpage>187</lpage><pub-id pub-id-type="doi">10.3897/zookeys.458.8531</pub-id></mixed-citation></tp:treatment-meta><tp:nomenclature><tp:taxon-name>
                        <tp:taxon-name-part taxon-name-part-type="genus">Gasteruption</tp:taxon-name-part>
                        <tp:taxon-name-part taxon-name-part-type="species">schlettereri</tp:taxon-name-part>
                    </tp:taxon-name><tp:taxon-authority>Magretti, 1890</tp:taxon-authority><xref ref-type="fig" rid="F61">Figs 446</xref><xref ref-type="fig" rid="F62">–461</xref><!--PageBreak--><tp:nomenclature-citation-list><tp:nomenclature-citation><tp:taxon-name><tp:taxon-name-part taxon-name-part-type="genus">Gasteruption</tp:taxon-name-part> <tp:taxon-name-part taxon-name-part-type="species">schlettereri</tp:taxon-name-part></tp:taxon-name><comment> Magretti, 1890: 529; <xref ref-type="bibr" rid="B21">Dalla Torre 1902</xref>: 1072; <xref ref-type="bibr" rid="B135">Szépligeti 1903</xref>: 369; <xref ref-type="bibr" rid="B56">Kieffer 1904a</xref>: 650, <xref ref-type="bibr" rid="B58">1912</xref>: 271; <xref ref-type="bibr" rid="B40">Hedicke 1939</xref>: 21; <xref ref-type="bibr" rid="B82">Madl 1990a</xref>: 129; <xref ref-type="bibr" rid="B144">Wall 1994</xref>: 163.</comment></tp:nomenclature-citation></tp:nomenclature-citation-list></tp:nomenclature><tp:treatment-sec sec-type="Type material"><title>Type material.</title><p>Holotype of <italic><tp:taxon-name><tp:taxon-name-part taxon-name-part-type="genus">Gasteruption</tp:taxon-name-part> <tp:taxon-name-part taxon-name-part-type="species">schlettereri</tp:taxon-name-part></tp:taxon-name></italic> ♂ (MCG) “[<bold>Syria</bold>], Dint. Damasco, Febr. Mag. 1889, [legit] Medana”, “Typus”, “<italic>schlettereri</italic> Magr., ♂”, “<italic><tp:taxon-name><tp:taxon-name-part taxon-name-part-type="genus">Gasteruption</tp:taxon-name-part> <tp:taxon-name-part taxon-name-part-type="species">schlettereri</tp:taxon-name-part></tp:taxon-name></italic> Magrt., ♂”, “Holotypus <italic><tp:taxon-name><tp:taxon-name-part taxon-name-part-type="genus">Gasteruption</tp:taxon-name-part> <tp:taxon-name-part taxon-name-part-type="species">schlettereri</tp:taxon-name-part></tp:taxon-name></italic> Magretti, 1890”.</p></tp:treatment-sec><tp:treatment-sec sec-type="Additional material"><title>Additional material.</title><p>*<bold>Iran</bold> (near Persepolis; near Pasargad; Alborz, Shahrestanak, Chalous Road; id., Shahriar; id., Karaj; Qazvin, Koohin); *<bold>Turkey</bold> (Hakkari, Habur Deresi Valley, S. Beytishap, 1100 m; id., Akcali, 35 km S of Hakkari, 1700 m; 20 km W of Van; 30 km N of Erdemli Aslanli; 10 km W of Gaziantep; 40 km E of Mut, Cornelek; 60 km E of Mut, Kirobasi; 80 km SW of Malatya Erkenek; 25 km E of Malatya, Kopeksiz; 50 km S of Kars Pasli; Zelve, Mevsehir; near Izmir; 20 km NW of Igdir; Adiyaman, Kahta; Mezikiran Gecidi, 20 km E of Gurun; 40 km N of Muradiye, 2200 m; near Muradiye, 120 km NE of Van, 2000 m; Burdur, 20 km SW of Burdur, 940 m; id., 5 km NE of Yesilova, 1060 m; Muradiye; Van; Göreme; Gevas, Van Gölü; Antalya, Alanya, 50–250 m; Mansisa, 40 km NW of Salihli, 150 m; Anatolia, 10 km S of Kusadasi, W. Davutlar, 0 m; Isparta, 8 km NE of Isparta, 1020 m; id., Egirdir Gölu, 5 km N of Akkecili, 920 m; SW Anatolia, Kusadasi; Hakkari, Mt. Sat, Varegös, SW of Yüksekova, 1700 m; Anatalya, 5 km N of Manavgat, Side, 10 m; Mersin, 30 km N of Silifke, Uzuncaburc, 400 m; Denizli, 20 km NE of Denizli, Pamukkale, 1000 m; Nevsehir, 20 km S of Nevsehir, Kaymakli, 1200 m; Agri, Mt. Ararat, 1800 m; Mardin, Mardin, 1000 m; Van, Mengene Dagi, N of Baskale, 2700–3000 m; Adana, near Feke, 800 m).</p></tp:treatment-sec><tp:treatment-sec sec-type="Diagnosis"><title>Diagnosis.</title><p>Apex of ovipositor sheath with a distinct white or ivory band, 1.7–2.5 times as long as hind basitarsus (Fig. <xref ref-type="fig" rid="F61">453</xref>); head flat in front of occipital carina, without any depression; antesternal carina of female narrow lamelliform and hardly or not curved up, narrow, somewhat wider than prepectal carina and area between carinae coarsely transversely rugose, but sometimes smooth, of male moderately lamelliform; propleuron 0.8–0.9 times as long as mesoscutum in front of tegulae and rather slender (Fig. <xref ref-type="fig" rid="F61">447</xref>); occipital carina narrow lamelliform medio-dorsally, distinct (Figs <xref ref-type="fig" rid="F61">446</xref>, <xref ref-type="fig" rid="F61">452</xref>, <xref ref-type="fig" rid="F62">458</xref>); head distinctly narrowed behind eyes in dorsal view (Fig. <xref ref-type="fig" rid="F61">452</xref>); third antennal segment of female 1.6–1.9 times as long as second segment, fourth segment of female 1.5–1.8 times as long as third segment and subequal or somewhat longer than second and third segments combined; fifth antennal segment of female 1.2–1.5 times as long as third segment and penultimate segments rather short; malar space about 0.2 times as long as second antennal segment (= pedicellus); vertex punctate-coriaceous; antero-lateral teeth of pronotum small; mesoscutum moderately stout (Fig. <xref ref-type="fig" rid="F61">448</xref>), entirely coarsely reticulate-transversely rugose and shiny, without separate punctures (Figs <xref ref-type="fig" rid="F61">448</xref>, <xref ref-type="fig" rid="F62">455</xref>; at most punctate-reticulate); hind coxa finely and densely regularly transversely striate; ovipositor sheath 0.8–0.9 times as long as body, 1.0–1.4 times as long as metasoma and 3.0–4.6 times as long as hind tibia; hind coxa and pronotal side yellowish-brown, dark brown or blackish; mesosoma and coxae usually black but sometimes reddish brown, except for dark brown patch on mesoscutal lobes; hind tibia of female dark brown or black and with ivory subbasal ring; hind basitarsus of female largely ivory (except its dark basal third), but sometimes largely dark brown (Fig. <xref ref-type="fig" rid="F61">454</xref>); mandible of female orange or yellowish brown basally, in male similar or dark brown; length of body 7–12 mm. Males have fourth antennal segment 3.3 times as long as third segment; shape of third antennal segment similar to second segment, stout (Fig. <xref ref-type="fig" rid="F62">457</xref>) and about 1.1 times as long as second segment; fourth antennal segment about 1.2 times as long as second and third segments combined; hind tibia of male usually yellowish brown ventrally (Fig. <xref ref-type="fig" rid="F62">460</xref>); paramere widely ivory apically (Fig. <xref ref-type="fig" rid="F62">461</xref>).</p><!--PageBreak--></tp:treatment-sec><tp:treatment-sec sec-type="Distribution"><title>Distribution.</title><p>SE Europe, Syria, Iran, Turkey. New for the fauna of Iran and Turkey.</p></tp:treatment-sec><tp:treatment-sec sec-type="Biology"><title>Biology.</title><p>Unknown. Collected in May-September.</p></tp:treatment-sec><tp:treatment-sec sec-type="Notes"><title>Notes.</title><p>Females may be confused with <italic><tp:taxon-name><tp:taxon-name-part taxon-name-part-type="genus">Gasteruption</tp:taxon-name-part> <tp:taxon-name-part taxon-name-part-type="species">punctifrons</tp:taxon-name-part></tp:taxon-name></italic>, but <italic><tp:taxon-name><tp:taxon-name-part taxon-name-part-type="genus">Gasteruption</tp:taxon-name-part> <tp:taxon-name-part taxon-name-part-type="species">schlettereri</tp:taxon-name-part></tp:taxon-name></italic> is a more sculptured and shinier species (e.g. mesoscutum and scutellum) with hind tibial spurs and base of hind basitarsus similarly coloured.</p><fig id="F61" position="float" orientation="portrait"><label>Figures 446–454.</label><caption><p><italic><tp:taxon-name><tp:taxon-name-part taxon-name-part-type="genus">Gasteruption</tp:taxon-name-part> <tp:taxon-name-part taxon-name-part-type="species">schlettereri</tp:taxon-name-part></tp:taxon-name></italic> Magretti, female, Iran. <bold>446</bold> head lateral <bold>447</bold> mesosoma lateral <bold>448</bold> mesonotum dorsal <bold>449</bold> hypopygium ventral <bold>450</bold> fore wing <bold>451</bold> head anterior <bold>452</bold> head dorsal <bold>453</bold> apex of ovipositor sheath <bold>454</bold> hind leg.</p></caption><graphic xmlns:xlink="http://www.w3.org/1999/xlink" xlink:href="zookeys-458-001-g061.jpg" position="float" orientation="portrait" xlink:type="simple" id="oo_34730.jpg"/></fig><fig id="F62" position="float" orientation="portrait"><label>Figures 455–461.</label><caption><p><italic><tp:taxon-name><tp:taxon-name-part taxon-name-part-type="genus">Gasteruption</tp:taxon-name-part> <tp:taxon-name-part taxon-name-part-type="species">schlettereri</tp:taxon-name-part></tp:taxon-name></italic> Magretti, male, Iran. <bold>455</bold> mesonotum dorsal <bold>456</bold> mesosoma lateral <bold>457</bold> basal antennal segments <bold>458</bold> head lateral <bold>459</bold> head dorsal <bold>460</bold> hind leg <bold>461</bold> genitalia dorsal.</p></caption><graphic xmlns:xlink="http://www.w3.org/1999/xlink" xlink:href="zookeys-458-001-g062.jpg" position="float" orientation="portrait" xlink:type="simple" id="oo_34731.jpg"/></fig></tp:treatment-sec><ref-list><ref id="B21"><mixed-citation xmlns:xlink="http://www.w3.org/1999/xlink" xlink:type="simple"><person-group><name name-style="western"><surname>Dalla</surname><given-names>Torre CG de [= KW von]</given-names></name></person-group> (<year>1902</year>) <article-title>2. Subfam. <tp:taxon-name><tp:taxon-name-part taxon-name-part-type="subfamily">Gasteruptionidae</tp:taxon-name-part></tp:taxon-name>: 1063–1075.</article-title><source>In: Catalogus Hymenopterorum hucusque descriptorum systematicus et synonymicus</source><volume>3</volume>: <fpage>1</fpage>–<lpage>1141</lpage>.</mixed-citation></ref><ref id="B135"><mixed-citation xmlns:xlink="http://www.w3.org/1999/xlink" xlink:type="simple"><person-group><name name-style="western"><surname>Szépligeti</surname><given-names>V</given-names></name></person-group> (<year>1903</year>) <article-title>Neue Evaniiden aus der Sammlung des Ungarischen National-Museums.</article-title><source>Annales Musei Nationalis Hungarici</source><volume>1</volume>: <fpage>364</fpage>–<lpage>395</lpage>.</mixed-citation></ref><ref id="B56"><mixed-citation xmlns:xlink="http://www.w3.org/1999/xlink" xlink:type="simple"><person-group><name name-style="western"><surname>Kieffer</surname><given-names>JJ</given-names></name></person-group> (<year>1904a</year>) <article-title>Gasteruption.</article-title> In: <person-group><name name-style="western"><surname>André</surname><given-names>E</given-names></name></person-group> (<role>Ed.</role>) <source>: Species des Hyménoptères d', Europe &amp; d’Algerie 7–2, <tp:taxon-name><tp:taxon-name-part taxon-name-part-type="family">Cynipidae</tp:taxon-name-part></tp:taxon-name> II, <tp:taxon-name><tp:taxon-name-part taxon-name-part-type="family">Evaniidae</tp:taxon-name-part></tp:taxon-name>, <tp:taxon-name><tp:taxon-name-part taxon-name-part-type="family">Stephaniidae</tp:taxon-name-part></tp:taxon-name>, Suppl.</source><publisher-loc>Paris</publisher-loc>, Cynipidae,  <fpage>1</fpage>–<lpage>748</lpage>.</mixed-citation></ref><ref id="B58"><mixed-citation xmlns:xlink="http://www.w3.org/1999/xlink" xlink:type="simple"><person-group><name name-style="western"><surname>Kieffer</surname><given-names>JJ</given-names></name></person-group> (<year>1912</year>) <article-title><tp:taxon-name><tp:taxon-name-part taxon-name-part-type="family">Evaniidae</tp:taxon-name-part></tp:taxon-name>.</article-title><source>Das Tierreich</source><volume>30</volume>: <fpage>1</fpage>–<lpage>431</lpage>.</mixed-citation></ref><ref id="B40"><mixed-citation xmlns:xlink="http://www.w3.org/1999/xlink" xlink:type="simple"><person-group><name name-style="western"><surname>Hedicke</surname><given-names>H</given-names></name></person-group> (<year>1939</year>) <source>Hymenopterorum Catalogus 11, <tp:taxon-name><tp:taxon-name-part taxon-name-part-type="family">Gasteruptiidae</tp:taxon-name-part></tp:taxon-name>.</source><publisher-loc>s’Gravenhage</publisher-loc>, <size units="page">54 pp</size>.</mixed-citation></ref><ref id="B82"><mixed-citation xmlns:xlink="http://www.w3.org/1999/xlink" xlink:type="simple"><person-group><name name-style="western"><surname>Madl</surname><given-names>M</given-names></name></person-group> (<year>1990a</year>) <article-title>Beitrag zur Kenntnis des <tp:taxon-name><tp:taxon-name-part taxon-name-part-type="family">Gasteruptiidae</tp:taxon-name-part></tp:taxon-name> Griechenlands (<tp:taxon-name><tp:taxon-name-part taxon-name-part-type="class">Insecta</tp:taxon-name-part></tp:taxon-name>, <tp:taxon-name><tp:taxon-name-part taxon-name-part-type="order">Hymenoptera</tp:taxon-name-part></tp:taxon-name>, <tp:taxon-name><tp:taxon-name-part taxon-name-part-type="superfamily">Evanioidea</tp:taxon-name-part></tp:taxon-name>).</article-title><source>Faunistische Abhandlungen Staatliches Museum für Tierkunde Dresden</source><volume>17</volume>(<issue>14</issue>): <fpage>127</fpage>–<lpage>130</lpage>.</mixed-citation></ref><ref id="B144"><mixed-citation xmlns:xlink="http://www.w3.org/1999/xlink" xlink:type="simple"><person-group><name name-style="western"><surname>Wall</surname><given-names>I</given-names></name></person-group> (<year>1994</year>) <article-title>Seltene Hymenopteren aus Mittel-, West- und Südeuropa (<tp:taxon-name><tp:taxon-name-part taxon-name-part-type="order">Hymenoptera</tp:taxon-name-part></tp:taxon-name> <tp:taxon-name><tp:taxon-name-part taxon-name-part-type="suborder">Apocrita</tp:taxon-name-part></tp:taxon-name>: <tp:taxon-name><tp:taxon-name-part taxon-name-part-type="superfamily">Stephanoidea</tp:taxon-name-part></tp:taxon-name>, <tp:taxon-name><tp:taxon-name-part taxon-name-part-type="superfamily">Evanioidea</tp:taxon-name-part></tp:taxon-name>, <tp:taxon-name><tp:taxon-name-part taxon-name-part-type="superfamily">Trigonalyoidea</tp:taxon-name-part></tp:taxon-name>).</article-title><source>Entomofauna</source><volume>15</volume>(<issue>14</issue>): <fpage>137</fpage>–<lpage>184</lpage>.</mixed-citation></ref></ref-list></tp:taxon-treatment>
