# Supplementary material for: Review of Gasteruption Latreille (Hymenoptera, Gasteruptiidae) from Iran and Turkey, with the description of 15 new species
Source: Zookeys. 2014 Nov 28;(458):1–187. doi: 10.3897/zookeys.458.8531 (PMC4283360; doi:10.3897/zookeys.458.8531)
Supplement: XML Treatment for Gasteruption schmideggeri [file zookeys.458.8531-treatment30.xml]

<!DOCTYPE tp:taxon-treatment
  PUBLIC "-//TaxonX//DTD Taxonomic Treatment Publishing DTD v0 20100105//EN" "tax-treatment-NSO.dtd">
<tp:taxon-treatment xmlns:tp="http://www.plazi.org/taxpub"><tp:treatment-meta><kwd-group><label>Taxon classification</label><kwd><named-content content-type="kingdom">Animalia</named-content></kwd><kwd><named-content content-type="order">Hymenoptera</named-content></kwd><kwd><named-content content-type="family">Gasteruptiidae</named-content></kwd></kwd-group><mixed-citation publication-type="journal"><person-group><name><surname>van Achterberg</surname><given-names>Cornelis</given-names></name><name><surname>Talebi</surname><given-names>Ali Asghar</given-names></name></person-group><article-title>Review of <italic><tp:taxon-name><tp:taxon-name-part taxon-name-part-type="genus">Gasteruption</tp:taxon-name-part></tp:taxon-name></italic> Latreille (<tp:taxon-name><tp:taxon-name-part taxon-name-part-type="order">Hymenoptera</tp:taxon-name-part></tp:taxon-name>, <tp:taxon-name><tp:taxon-name-part taxon-name-part-type="family">Gasteruptiidae</tp:taxon-name-part></tp:taxon-name>) from Iran and Turkey, with the description of 15 new species</article-title><source>Zookeys</source><day>28</day><month>11</month><year>2014</year><volume>2014</volume><issue>458</issue><fpage>1</fpage><lpage>187</lpage><pub-id pub-id-type="doi">10.3897/zookeys.458.8531</pub-id></mixed-citation></tp:treatment-meta><tp:nomenclature><tp:taxon-name>
                        <tp:taxon-name-part taxon-name-part-type="genus">Gasteruption</tp:taxon-name-part>
                        <tp:taxon-name-part taxon-name-part-type="species">schmideggeri</tp:taxon-name-part>
                        <object-id xmlns:xlink="http://www.w3.org/1999/xlink" content-type="zoobank" xlink:type="simple">http://zoobank.org/4B44ED42-80B0-4590-85BF-678F2B3FF922</object-id>
                    </tp:taxon-name><tp:taxon-authority>van Achterberg &amp; Saure</tp:taxon-authority><tp:taxon-status xmlns:xlink="http://www.w3.org/1999/xlink" xlink:type="simple">sp. n.</tp:taxon-status><xref ref-type="fig" rid="F63">Figs 462</xref><xref ref-type="fig" rid="F64">–477</xref></tp:nomenclature><tp:treatment-sec sec-type="Type material"><title>Type material.</title><p>Holotype, ♀ (RMNH), “TR [= <bold>Turkey</bold>], 54 km W [of] Kayseri, Göreme, <named-content xmlns:xlink="http://www.w3.org/1999/xlink" content-type="dwc:verbatimCoordinates" xlink:type="simple">38°39'N, 34°52'E</named-content>, 17.vii.1998, [C.] Schmid-Egger, TR-nevA”. Paratypes (20 ♀ + 10 ♂): 2 ♀ + 1 ♂ (SEC, RMNH), with same label data as holotype; 2 ♂ (SEC), “TR, Kayseri, Göreme, 1000 m, NN, 9.vii.[19]88, [C.] Schmid-Egger”; 1 ♀ (BZL), “Turkey, 15 km E [of] Refahye, 27.vi.2000, M. Halada”; 7 ♀ + 3 ♂ (BZL, RMNH), “TR, Burdur, 5 km NE [of] Yesilova, <named-content xmlns:xlink="http://www.w3.org/1999/xlink" content-type="dwc:verbatimCoordinates" xlink:type="simple">N37°35' E29°55'</named-content>, 1060 m, 6.vii.2006, J. Halada”; 2 ♀ (BZL, RMNH), “TR – Isparta, Egirdir Gölu, 5 km N [of] Akkecili, 920 m, <named-content xmlns:xlink="http://www.w3.org/1999/xlink" content-type="dwc:verbatimCoordinates" xlink:type="simple">N38°06', E30°46'</named-content>, 10.vii.2006, J. Halada”; 1 ♂ (BZL), “Turkey E., 40 km N [of] Muradiye, 2200 m, 5.vii.2000, M. Halada”; 1 ♂ (BZL), “Turkey or., Nemrut Dagi Mt., 50 km NE of Kanta, 2–14.vi.1996, P. Jelinek”; 1 ♂ (BZL), “Turkey mer., Avgadi, 30 km NW of Edemli, 20.vi.1996, P. Jelinek”; 1 ♀ (BZL), “Turkey: Akyaka, 3 m, <named-content xmlns:xlink="http://www.w3.org/1999/xlink" content-type="dwc:verbatimCoordinates" xlink:type="simple">37°3'N, 28°20'E</named-content>, ix.2012, V. Barták”; 2 ♀ (RMNH), “<bold>Greece</bold> – Lesvos, Achladeri, 10 km SE of Kalloni, 29.vi.2001, L. Sijstermans”, “<named-content xmlns:xlink="http://www.w3.org/1999/xlink" content-type="dwc:verbatimCoordinates" xlink:type="simple">39°9.600'N, 26°17.474'E</named-content>, altitude 0–25 m”; 4 ♀ (BZL, RMNH), “<bold>Syria</bold> m., Dibbin, 30 km S [of] Suwayda, 15–17.v.1996, Mi. Halada”; 1 ♀ (BZL), “Syria south, Kafr, 10 km SE [of] Suwayda, 19.v.1996, Mi. Halada”; 1 ♀ (BZL), “<bold>Jordan</bold> occ.bor., Aljun env., <named-content xmlns:xlink="http://www.w3.org/1999/xlink" content-type="dwc:verbatimCoordinates" xlink:type="simple">32°19'N, 35°43'E</named-content>, 1.v.2006, F. Kantner”; 1 ♂ (RMNH), “N. <bold>Iran:</bold> Qazvin, Zereshk Road, MT 3, 22.vi.-6.vii.2011, A. Mohammadi, RMNH’12”.</p></tp:treatment-sec><tp:treatment-sec sec-type="Diagnosis"><title>Diagnosis.</title><p>Head evenly convex dorsally in lateral view, in front of occipital carina without medio-posterior depression; face wide (Fig. <xref ref-type="fig" rid="F63">467</xref>); frons and vertex with satin sheen and densely very finely punctulate, anteriorly vertex with some additional superficial punctures; occipital carina narrow lamelliform and smooth; propleuron 0.8 times as long as mesoscutum in front of tegulae and large coriaceous and with satin sheen; pronotal side coriaceous dorsally and postero-ventrally, mainly rugulose antero-ventrally and grooves distinctly crenulate; antesternal carina narrow and non-lamelliform; middle lobe of mesoscutum transversely punctate-rugulose and lateral lobe coarsely punctate dorsally and coriaceous with some punctures (Fig. <xref ref-type="fig" rid="F63">464</xref>); only mesopleuron conspicuously white pilose; hind basitarsus entirely dark brown or partly ivory or pale brown dorsally (as second and sometimes third segment), in dorsal view widened basally; hind tibia moderately slender and with ivory subbasal ring (Fig. <xref ref-type="fig" rid="F63">469</xref>); fifth sternite of female dark brown; apical half of hypopygium of female incised; ovipositor sheath 0.8–1.0 times as long as body, 1.1–1.4 times as long as metasoma, <!--PageBreak-->3.7–4.6 times as long as hind tibia and 2.3–3.0 times as long as hind tibia and tarsus combined; ovipositor sheath dark brown to pale brown apically, at most pale brown apical part of 0.5 times as long as hind basitarsus; paramere of male black or blackish brown apically (Fig. <xref ref-type="fig" rid="F64">477</xref>); third antennal segment of male 1.1 times as long as second segment, fourth segment twice as long as third segment and 1.1 times as long as second and third segments combined, fifth segment nearly as long as fourth segment (Fig. <xref ref-type="fig" rid="F64">476</xref>); mandible brownish or orange yellow basally; hind tibia of male with subbasal ivory ring; paramere dark brown or black apically; length of body 8–13 mm. Close to <italic><tp:taxon-name><tp:taxon-name-part taxon-name-part-type="genus">Gasteruption</tp:taxon-name-part> <tp:taxon-name-part taxon-name-part-type="species">smitorum</tp:taxon-name-part></tp:taxon-name></italic> sp. n., but this species has the hind tibia of the male largely black ventrally and dark brown subbasally (brown or dark brown ventrally and ivory subbasally in <italic><tp:taxon-name><tp:taxon-name-part taxon-name-part-type="genus">Gasteruption</tp:taxon-name-part> <tp:taxon-name-part taxon-name-part-type="species">schmideggeri</tp:taxon-name-part></tp:taxon-name></italic>), the head in dorsal view is more globular (trapezoid), the mesoscutum more shiny (rather matt), the ivory part of the ovipositor sheath longer and the mandible dark brown or black basally (brownish yellow basally).</p></tp:treatment-sec><tp:treatment-sec sec-type="Description"><title>Description.</title><p>Female, length of body 9.6 mm (of fore wing 4.4 mm).</p><p><italic>Head</italic>. Head evenly convex dorsally in lateral view, in front of occipital carina without medio-posterior depression; frons anteriorly and temples inconspicuously pilose; occipital carina narrow lamelliform and smooth (Figs <xref ref-type="fig" rid="F63">462</xref>, <xref ref-type="fig" rid="F63">468</xref>); pedicellus rather slender; third and fourth antennal segments 1.4 and 1.9 times as long as second segment; face wide (Fig. <xref ref-type="fig" rid="F63">467</xref>); frons and vertex with satin sheen and superficially finely punctulate, vertex with some superficial punctures between dense punctulation (Fig. <xref ref-type="fig" rid="F63">468</xref>); stemmaticum partly finely punctate; temples subparallel-sided behind eyes and head rather trapezoid in dorsal view (Fig. <xref ref-type="fig" rid="F63">468</xref>); ventrally head not enlarged in anterior view, malar space 0.1 times length of pedicellus; inner tooth of mandible medium-sized.</p><p><italic>Mesosoma</italic>. Length of mesosoma twice its height; propleuron 0.8 times as long as mesoscutum in front of tegulae, coriaceous, stout and with satin sheen; pronotal side coriaceous dorsally and postero-ventrally, mainly rugulose antero-ventrally and grooves distinctly crenulate; pronotum with medium-sized tooth antero-ventrally; antesternal carina narrow and non-lamelliform; middle lobe of mesoscutum transversely punctate-rugulose and lateral lobe coarsely punctate dorsally and coriaceous with some punctures (Fig. <xref ref-type="fig" rid="F63">464</xref>); scutellum superficially transversely rugulose; only mesopleuron conspicuously white pilose (Fig. <xref ref-type="fig" rid="F63">463</xref>); propodeum with nearly complete median carina.</p><p><italic>Legs</italic>. Length of hind femur, tibia and basitarsus 4.3, 4.5 and 5.2 times their width, respectively; hind tibia moderately slender (Fig. <xref ref-type="fig" rid="F63">469</xref>); fore coxa close to mesopleuron; hind coxa mainly transversely rugulose; hind basitarsus moderately slender (Fig. <xref ref-type="fig" rid="F63">469</xref>), but basally widened in dorsal view.</p><p><italic>Metasoma</italic>. Ovipositor sheath 0.8 times as long as body, 1.1 times as long as metasoma, 3.7 times as long as hind tibia and 2.3 times as long as hind tibia and tarsus combined; brown apical part of ovipositor sheath 0.5 times as long as hind basitarsus.</p><p><italic>Colour.</italic> Black; mandible brownish yellow basally; tegulae brown; bases of fore and middle tibiae and subbasal ring of hind tibia ivory; remainder of fore and middle legs (except dark brown coxae) brown; remainder of hind leg, pterostigma, metasoma basally and most of its apical half dark brown; second and third metasomal segments orange brown; wing membrane subhyaline.</p><!--PageBreak--><!--PageBreak--><!--PageBreak--><p><italic>Male</italic>. Very similar to female, but head shorter in dorsal view and vertex, mesoscutum and scutellum more coarsely sculptured. Third antennal segment 1.4 times as long as second segment, fourth segment twice as long as third segment and 0.8 times as long as second and third segments combined, fifth segment 0.9 times as long as fourth segment (Fig. <xref ref-type="fig" rid="F64">476</xref>); hind tibia and basitarsus as in female; apex of paramere blackish brown (Fig. <xref ref-type="fig" rid="F64">477</xref>).</p><p><italic>Variation.</italic> Length of body of ♀ 7.7–13.0 mm (of ♂ 8.4–10.7 mm); antero-lateral tooth of pronotum minute to medium-sized; mesoscutum of ♀ more or less coarsely and densely crater-like punctate and medio-posteriorly rugose or rugulose; scutellum rather densely and coarsely punctate; hind tibial spurs dark brown as base of hind basitarsus, but sometimes paler; hind basitarsus entirely dark brown or partly ivory or pale brown dorsally (as second and sometimes third segment); ovipositor sheath 0.8–1.0 times as long as body, 1.1–1.4 times as long as metasoma, 3.7–4.6 times as long as hind tibia and 2.3–3.0 times as long as hind tibia and tarsus combined; pale brown apical part of ovipositor sheath 0.1–0.5 times as long as hind basitarsus or sheath apically dark brown; pronotal side sometimes mainly coriaceous antero-ventrally; pale setae of hind tibia inconspicuous; wing membrane subhyaline or moderately infuscate.</p></tp:treatment-sec><tp:treatment-sec sec-type="Distribution"><title>Distribution.</title><p>Greece, Jordan, Syria, Turkey.</p></tp:treatment-sec><tp:treatment-sec sec-type="Biology"><title>Biology.</title><p>Unknown. Collected in May-July, September.</p></tp:treatment-sec><tp:treatment-sec sec-type="Etymology"><title>Etymology.</title><p>Named after the collector of the holotype, Dr Christian Schmid-Egger (Berlin) for his contribution to enlarge and popularise our knowledge of <tp:taxon-name><tp:taxon-name-part taxon-name-part-type="order">Hymenoptera</tp:taxon-name-part></tp:taxon-name>.</p></tp:treatment-sec><tp:treatment-sec sec-type="Notes"><title>Notes.</title><p>Two males were identified by M. Madl in 1996 as <italic><tp:taxon-name><tp:taxon-name-part taxon-name-part-type="genus">Gasteruption</tp:taxon-name-part> <tp:taxon-name-part taxon-name-part-type="species">hastator</tp:taxon-name-part></tp:taxon-name></italic>, but males of the new species differs by having the clypeus hardly impressed, the hind tibia ivory subbasally, the hind basitarsus slenderer and dark brown or brown, the hind tibia slenderer and the mesoscutum rugose instead of reticulate.</p><fig id="F63" position="float" orientation="portrait"><label>Figures 462–470.</label><caption><p><italic><tp:taxon-name><tp:taxon-name-part taxon-name-part-type="genus">Gasteruption</tp:taxon-name-part> <tp:taxon-name-part taxon-name-part-type="species">schmideggeri</tp:taxon-name-part></tp:taxon-name></italic> sp. n., female, holotype. <bold>462</bold> head lateral <bold>463</bold> mesosoma lateral <bold>464</bold> mesonotum dorsal <bold>465</bold> fore wing <bold>466</bold> apex of ovipositor sheath <bold>467</bold> head anterior <bold>468</bold> head dorsal <bold>469</bold> hind leg <bold>470</bold> hypopygium ventral.</p></caption><graphic xmlns:xlink="http://www.w3.org/1999/xlink" xlink:href="zookeys-458-001-g063.jpg" position="float" orientation="portrait" xlink:type="simple" id="oo_34732.jpg"/></fig><fig id="F64" position="float" orientation="portrait"><label>Figures 471–477.</label><caption><p><italic><tp:taxon-name><tp:taxon-name-part taxon-name-part-type="genus">Gasteruption</tp:taxon-name-part> <tp:taxon-name-part taxon-name-part-type="species">schmideggeri</tp:taxon-name-part></tp:taxon-name></italic> sp. n., male, paratype. <bold>471</bold> head lateral <bold>472</bold> mesonotum dorsal <bold>473</bold> hind leg <bold>474</bold> head anterior <bold>475</bold> head dorsal <bold>476</bold> basal antennal segments <bold>477</bold> genitalia lateral.</p></caption><graphic xmlns:xlink="http://www.w3.org/1999/xlink" xlink:href="zookeys-458-001-g064.jpg" position="float" orientation="portrait" xlink:type="simple" id="oo_34733.jpg"/></fig></tp:treatment-sec></tp:taxon-treatment>
