# Supplementary material for: Review of Gasteruption Latreille (Hymenoptera, Gasteruptiidae) from Iran and Turkey, with the description of 15 new species
Source: Zookeys. 2014 Nov 28;(458):1–187. doi: 10.3897/zookeys.458.8531 (PMC4283360; doi:10.3897/zookeys.458.8531)
Supplement: XML Treatment for Gasteruption scorteum [file zookeys.458.8531-treatment31.xml]

<!DOCTYPE tp:taxon-treatment
  PUBLIC "-//TaxonX//DTD Taxonomic Treatment Publishing DTD v0 20100105//EN" "tax-treatment-NSO.dtd">
<tp:taxon-treatment xmlns:tp="http://www.plazi.org/taxpub"><tp:treatment-meta><kwd-group><label>Taxon classification</label><kwd><named-content content-type="kingdom">Animalia</named-content></kwd><kwd><named-content content-type="order">Hymenoptera</named-content></kwd><kwd><named-content content-type="family">Gasteruptiidae</named-content></kwd></kwd-group><mixed-citation publication-type="journal"><person-group><name><surname>van Achterberg</surname><given-names>Cornelis</given-names></name><name><surname>Talebi</surname><given-names>Ali Asghar</given-names></name></person-group><article-title>Review of <italic><tp:taxon-name><tp:taxon-name-part taxon-name-part-type="genus">Gasteruption</tp:taxon-name-part></tp:taxon-name></italic> Latreille (<tp:taxon-name><tp:taxon-name-part taxon-name-part-type="order">Hymenoptera</tp:taxon-name-part></tp:taxon-name>, <tp:taxon-name><tp:taxon-name-part taxon-name-part-type="family">Gasteruptiidae</tp:taxon-name-part></tp:taxon-name>) from Iran and Turkey, with the description of 15 new species</article-title><source>Zookeys</source><day>28</day><month>11</month><year>2014</year><volume>2014</volume><issue>458</issue><fpage>1</fpage><lpage>187</lpage><pub-id pub-id-type="doi">10.3897/zookeys.458.8531</pub-id></mixed-citation></tp:treatment-meta><tp:nomenclature><tp:taxon-name>
                        <tp:taxon-name-part taxon-name-part-type="genus">Gasteruption</tp:taxon-name-part>
                        <tp:taxon-name-part taxon-name-part-type="species">scorteum</tp:taxon-name-part>
                        <object-id xmlns:xlink="http://www.w3.org/1999/xlink" content-type="zoobank" xlink:type="simple">http://zoobank.org/C7F35A27-DF24-45FD-A053-C45CE89912E1</object-id>
                    </tp:taxon-name><tp:taxon-authority>van Achterberg</tp:taxon-authority><tp:taxon-status xmlns:xlink="http://www.w3.org/1999/xlink" xlink:type="simple">sp. n.</tp:taxon-status><xref ref-type="fig" rid="F65">Figs 478</xref><xref ref-type="fig" rid="F66">–492</xref><!--PageBreak--><!--PageBreak--></tp:nomenclature><tp:treatment-sec sec-type="Type material"><title>Type material.</title><p>Holotype, ♀ (BZL), “<bold>Turkey</bold>, 15 km W [of] Refahye, W of Erzibcan, 1600 m, 7.vii.2000, M. Halada”. Paratypes (18 ♀ + 6 ♂): 12 ♀ + 5 ♂ (BZL, RMNH), same label data as holotype; 1 ♀ (BZL), “TR., Konya, 30 km S [of] Aksehir, 24.vi.[19]98, J. Halada”; 4 ♀ + 1 ♂ (BZL, RMNH), “Turkey mer., Avgadi, 30 km NW of Erdemli, 1300 m, 20.vi.1996, P. Jelinek”; 1 ♀ (BZL), “NW <bold>Jordan</bold>, Irbid reg., Sarham vill., 25.iv.2003, I. Pljushtch”.</p></tp:treatment-sec><tp:treatment-sec sec-type="Diagnosis"><title>Diagnosis.</title><p>Head distinctly convex dorsally in lateral view, in front of occipital carina without medio-posterior depression; face rather wide (Fig. <xref ref-type="fig" rid="F65">483</xref>); frons and vertex with satin sheen and densely very finely punctulate; occipital carina wide, smooth and lamelliform (Figs <xref ref-type="fig" rid="F65">478</xref>, <xref ref-type="fig" rid="F65">484</xref>, <xref ref-type="fig" rid="F66">492</xref>); propleuron 0.8 times as long as mesoscutum in front of tegulae and large coriaceous and with satin sheen; pronotal side very finely coriaceous but groove crenulate-rugose; antesternal carina narrow and non-lamelliform; middle and lateral lobe of mesoscutum very finely coriaceous and with satin sheen (Fig. <xref ref-type="fig" rid="F65">480</xref>); only mesopleuron ventrally conspicuously white pilose (Fig. <xref ref-type="fig" rid="F65">479</xref>); hind basitarsus entirely dark brown; hind tibia rather swollen and ventrally with ivory subbasal patch (Fig. <xref ref-type="fig" rid="F65">486</xref>); fifth sternite of female dark brown; apical 0.6–0.7 of hypopygium of female incised; ovipositor sheath 0.9–1.0 times as long as body, 1.4–1.5 times as long as metasoma, 4.3–5.0 times as long as hind tibia and 2.6–3.6 times as long as hind tibia and tarsus combined; ovipositor sheath dark brown apically, at most pale brown apical part of sheath 0.2 times as long as hind basitarsus; paramere of male black apically; third antennal segment of male 1.1 times as long as second segment, fourth segment twice as long as third segment and 1.1 times as long as second and third segments combined, fifth segment nearly as long as fourth segment (Fig. <xref ref-type="fig" rid="F66">490</xref>); hind tibia of male with subbasal ivory patch ventrally (Fig. <xref ref-type="fig" rid="F66">488</xref>); paramere black apically (Fig. <xref ref-type="fig" rid="F66">489</xref>); length of body 11–14 mm.</p></tp:treatment-sec><tp:treatment-sec sec-type="Description"><title>Description.</title><p>Female, length of body 14.2 mm (of fore wing 7.0 mm).</p><p><italic>Head</italic>. Head distinctly convex dorsally in lateral view, in front of occipital carina without medio-posterior depression; face, frons anteriorly and temples inconspicuously pilose; occipital carina wide, smooth and lamelliform (Fig. <xref ref-type="fig" rid="F65">478</xref>); third and fourth antennal segments 1.4 and 2.3 times as long as second segment; face rather wide (Fig. <xref ref-type="fig" rid="F65">483</xref>); frons and vertex with satin sheen and superficially very finely punctulate; temples directly roundly narrowed behind eyes and resulting in subglobular head in dorsal view (Fig. <xref ref-type="fig" rid="F65">484</xref>); ventrally head not enlarged in anterior view, malar space 0.3 times length of pedicellus; inner tooth of mandible medium-sized.</p><p><italic>Mesosoma</italic>. Length of mesosoma 1.9 times its height; propleuron 0.8 times as long as mesoscutum in front of tegulae, coriaceous, stout and with satin sheen; pronotal side mainly coriaceous except for crenulate-rugose grooves, sparsely pilose except posteriorly; side of pronotum with a rather small tooth antero-ventrally; antesternal carina narrow and non-lamelliform; middle and lateral lobe of mesoscutum very finely coriaceous and with satin sheen (Fig. <xref ref-type="fig" rid="F65">480</xref>); scutellum coriaceous; only mesopleuron ventrally white pilose (Fig. <xref ref-type="fig" rid="F65">479</xref>); propodeum with nearly complete median carina.</p><p><italic>Legs</italic>. Length of hind femur, tibia and basitarsus 4.5, 4.6 and 6.4 times their width, respectively; hind tibia rather swollen and ventrally curved (Fig. <xref ref-type="fig" rid="F65">486</xref>); hind coxa mainly coriaceous; hind basitarsus moderately slender (Fig. <xref ref-type="fig" rid="F65">486</xref>).</p><p><italic>Metasoma</italic>. Ovipositor sheath nearly as long as body, 1.4 times as long as metasoma, 4.7 times as long as hind tibia and 3.6 times as long as hind tibia and tarsus combined; pale brown apical part of ovipositor sheath 0.2 times as long as hind basitarsus.</p><p><italic>Colour.</italic> Black; mandible (including base) and tegulae dark brown; bases of fore and middle tibiae and ventral subbasal patch of hind tibia ivory; apex of second and third tergite largely orange brown; remainder of legs and metasoma dark brown or blackish brown; pterostigma and veins dark brown; wing membrane subhyaline.</p><p><italic>Male.</italic> Very similar to female, but mesoscutum superficially rugulose medio-posteriorly. Third antennal segment 1.1 times as long as second segment, fourth segment twice as long as third segment and 1.1 times as long as second and third segments combined, fifth segment nearly as long as fourth segment (Fig. <xref ref-type="fig" rid="F66">490</xref>); hind tibia and basitarsus as in female; apex of paramere black (Fig. <xref ref-type="fig" rid="F66">492</xref>).</p><!--PageBreak--><!--PageBreak--><p><italic>Variation.</italic> Length of body of ♀ 11.4–14.2 mm (of ♂ 12.8 mm); mesoscutum of ♀ coarsely and densely punctate and medio-posteriorly rugose or rugulose; scutellum rather densely and coarsely punctate; ovipositor sheath 0.9–1.0 times as long as body, 1.4–1.5 times as long as metasoma, 4.3–5.0 times as long as hind tibia and 2.6–3.6 times as long as hind tibia and tarsus combined; pale brown apical part of ovipositor sheath 0.1–0.2 times as long as hind basitarsus or dark brown apically.</p></tp:treatment-sec><tp:treatment-sec sec-type="Distribution"><title>Distribution.</title><p>Jordan, Turkey.</p></tp:treatment-sec><tp:treatment-sec sec-type="Biology"><title>Biology.</title><p>Unknown. Collected in April, June-July.</p></tp:treatment-sec><tp:treatment-sec sec-type="Etymology"><title>Etymology.</title><p>Named after “scorteus”, (Latin for “leathern”) and is used because of the very fine coriaceous mesoscutum.</p><fig id="F65" position="float" orientation="portrait"><label>Figures 478–486.</label><caption><p><italic><tp:taxon-name><tp:taxon-name-part taxon-name-part-type="genus">Gasteruption</tp:taxon-name-part> <tp:taxon-name-part taxon-name-part-type="species">scorteum</tp:taxon-name-part></tp:taxon-name></italic> sp. n., female, holotype. <bold>478</bold> head lateral <bold>479</bold> mesosoma lateral <bold>480</bold> mesonotum dorsal <bold>481</bold> fore wing <bold>482</bold> hypopygium ventral <bold>483</bold> head anterior <bold>484</bold> head dorsal <bold>485</bold> apex of ovipositor sheath <bold>486</bold> hind leg.</p></caption><graphic xmlns:xlink="http://www.w3.org/1999/xlink" xlink:href="zookeys-458-001-g065.jpg" position="float" orientation="portrait" xlink:type="simple" id="oo_34734.jpg"/></fig><fig id="F66" position="float" orientation="portrait"><label>Figures 487–492.</label><caption><p><italic><tp:taxon-name><tp:taxon-name-part taxon-name-part-type="genus">Gasteruption</tp:taxon-name-part> <tp:taxon-name-part taxon-name-part-type="species">scorteum</tp:taxon-name-part></tp:taxon-name></italic> sp. n., male, paratype. <bold>487</bold> mesonotum dorsal <bold>488</bold> hind leg <bold>489</bold> genitalia lateral <bold>490</bold> basal antennal segments <bold>491</bold> head dorsal <bold>492</bold> head lateral.</p></caption><graphic xmlns:xlink="http://www.w3.org/1999/xlink" xlink:href="zookeys-458-001-g066.jpg" position="float" orientation="portrait" xlink:type="simple" id="oo_34735.jpg"/></fig><!--PageBreak--></tp:treatment-sec></tp:taxon-treatment>
