# Supplementary material for: Review of Gasteruption Latreille (Hymenoptera, Gasteruptiidae) from Iran and Turkey, with the description of 15 new species
Source: Zookeys. 2014 Nov 28;(458):1–187. doi: 10.3897/zookeys.458.8531 (PMC4283360; doi:10.3897/zookeys.458.8531)
Supplement: XML Treatment for Gasteruption syriacum [file zookeys.458.8531-treatment33.xml]

<!DOCTYPE tp:taxon-treatment
  PUBLIC "-//TaxonX//DTD Taxonomic Treatment Publishing DTD v0 20100105//EN" "tax-treatment-NSO.dtd">
<tp:taxon-treatment xmlns:tp="http://www.plazi.org/taxpub"><tp:treatment-meta><kwd-group><label>Taxon classification</label><kwd><named-content content-type="kingdom">Animalia</named-content></kwd><kwd><named-content content-type="order">Hymenoptera</named-content></kwd><kwd><named-content content-type="family">Gasteruptiidae</named-content></kwd></kwd-group><mixed-citation publication-type="journal"><person-group><name><surname>van Achterberg</surname><given-names>Cornelis</given-names></name><name><surname>Talebi</surname><given-names>Ali Asghar</given-names></name></person-group><article-title>Review of <italic><tp:taxon-name><tp:taxon-name-part taxon-name-part-type="genus">Gasteruption</tp:taxon-name-part></tp:taxon-name></italic> Latreille (<tp:taxon-name><tp:taxon-name-part taxon-name-part-type="order">Hymenoptera</tp:taxon-name-part></tp:taxon-name>, <tp:taxon-name><tp:taxon-name-part taxon-name-part-type="family">Gasteruptiidae</tp:taxon-name-part></tp:taxon-name>) from Iran and Turkey, with the description of 15 new species</article-title><source>Zookeys</source><day>28</day><month>11</month><year>2014</year><volume>2014</volume><issue>458</issue><fpage>1</fpage><lpage>187</lpage><pub-id pub-id-type="doi">10.3897/zookeys.458.8531</pub-id></mixed-citation></tp:treatment-meta><tp:nomenclature><tp:taxon-name>
                        <tp:taxon-name-part taxon-name-part-type="genus">Gasteruption</tp:taxon-name-part>
                        <tp:taxon-name-part taxon-name-part-type="species">syriacum</tp:taxon-name-part>
                    </tp:taxon-name><tp:taxon-authority>Szépligeti, 1903</tp:taxon-authority><xref ref-type="fig" rid="F69">Figs 507</xref><xref ref-type="fig" rid="F70">–521</xref><!--PageBreak--><tp:nomenclature-citation-list><tp:nomenclature-citation><tp:taxon-name><tp:taxon-name-part taxon-name-part-type="genus">Gasteruption</tp:taxon-name-part> <tp:taxon-name-part taxon-name-part-type="species">syriacum</tp:taxon-name-part></tp:taxon-name><comment> Szépligeti, 1903: 369, 372; <xref ref-type="bibr" rid="B56">Kieffer 1904a</xref>: 648, <xref ref-type="bibr" rid="B58">1912</xref>: 269; <xref ref-type="bibr" rid="B40">Hedicke 1939</xref>: 21.</comment></tp:nomenclature-citation><tp:nomenclature-citation><tp:taxon-name><tp:taxon-name-part taxon-name-part-type="genus">Gasteruption</tp:taxon-name-part> <tp:taxon-name-part taxon-name-part-type="species">libanense</tp:taxon-name-part></tp:taxon-name><comment> Pic, 1916: 23. <bold>Syn. n.</bold></comment></tp:nomenclature-citation></tp:nomenclature-citation-list></tp:nomenclature><tp:treatment-sec sec-type="Type material"><title>Type material.</title><p>Lectotype of <italic><tp:taxon-name><tp:taxon-name-part taxon-name-part-type="genus">Gasteruption</tp:taxon-name-part> <tp:taxon-name-part taxon-name-part-type="species">syriacum</tp:taxon-name-part></tp:taxon-name></italic> here designated, ♂ (MTMA), “Syria / teste Papp, J., 1986”, “463/4”, “Lectotypus ♂ <italic><tp:taxon-name><tp:taxon-name-part taxon-name-part-type="genus">Gasteruption</tp:taxon-name-part> <tp:taxon-name-part taxon-name-part-type="species">syriacum</tp:taxon-name-part></tp:taxon-name></italic> Szépl., 1903/ desi. J. Papp, 1980”, “preparatum 8”. Holotype of <italic><tp:taxon-name><tp:taxon-name-part taxon-name-part-type="genus">Gasteruption</tp:taxon-name-part> <tp:taxon-name-part taxon-name-part-type="species">libanense</tp:taxon-name-part></tp:taxon-name></italic> ♂ (MNHN) from Lebanon (Mt. Liban), “Museum Paris EY 0000003921”, “3. voumoma [?]”, “Type”, “Museum Paris, coll. M. Pic”, “n. sp. près <italic>dolichoderum</italic>, tête rebordée et mois longue der[ièrre] les yeux”, “<italic><tp:taxon-name><tp:taxon-name-part taxon-name-part-type="genus">Gasteruption</tp:taxon-name-part> <tp:taxon-name-part taxon-name-part-type="species">libanense</tp:taxon-name-part></tp:taxon-name></italic> Pic”, “vu [illegible] special”, “Monotypus, des. Madl, 1987”, “<italic><tp:taxon-name><tp:taxon-name-part taxon-name-part-type="genus">Gasteruption</tp:taxon-name-part> <tp:taxon-name-part taxon-name-part-type="species">schlettereri</tp:taxon-name-part></tp:taxon-name></italic> Magr., ♂, det. Madl 1987”.</p></tp:treatment-sec><tp:treatment-sec sec-type="Additional material"><title>Additional material.</title><p>*<bold>Turkey</bold> (Baykan, Tuzlagozu; Cornelek, 40 km E of Mut; Pasli, 50 km S of Kars; Eregli; Eskisehir, Sakri ilica near Gumele; Ürgüp, 30 km E of Nevsehir, about 1400 m; Erkenek, 80 km SW of Malatya; 40 km NE of Muradiye, 2200 m; Konya, 30 km S of Aksehir; Adiyaman, Nemrut Dagi Mts., Keradut; SE of Elazig, Hazar Gölü; near Halfeti; Mansisa, 30 km SEE of Salihli, 430 m; id., 15 km SEE of Salihli, 170 m; Govas, Van Gölü; Artvin, Damar, near Murgul; Acigöl, near Cerdak; Denizli, 10 km NE of Denizli, 290 m; 20 km NW of Igdir; Burdur, 20 km <!--PageBreak-->SW of Burdur, 940 m; id., 5 km NE of Yesilova, 1060 m; Isparta, 8 km NE of Isparta, 1020 m; id., Karakus Dagi centre, 1460 m; Sultan Daglari, near Yalvac; S. Ägäis, Bodrum, Salmakis, on ?<italic><tp:taxon-name><tp:taxon-name-part taxon-name-part-type="genus">Bupleurum</tp:taxon-name-part></tp:taxon-name></italic>; Bursa, Bursa, 300 m; Marmaris; Hakkari, Mt. Sat, SW of Yüksekova, Varegös, 1650 m; id., Hakkari, 1750 m; id., Beytüsebab, 1400 m; Mügla, Köycegiz; Bodrum, Salmakis).</p></tp:treatment-sec><tp:treatment-sec sec-type="Diagnosis"><title>Diagnosis.</title><p>Apex of ovipositor sheath with a distinct white or ivory band, 2–3 times as long as hind basitarsus; head flat in front of occipital carina, without any depression; antesternal carina narrow and hardly lamelliform (Fig. <xref ref-type="fig" rid="F69">508</xref>); temple nearly <!--PageBreak-->straight in dorsal view, directly narrowed behind eye (Fig. <xref ref-type="fig" rid="F69">513</xref>); vertex and frons rather shiny, at least with satin sheen and very finely and densely punctulate (Fig. <xref ref-type="fig" rid="F69">513</xref>); propleuron elongate, 0.9–1.1 times as long as distance between tegulae and anterior border of mesoscutum and resulting in a long neck (Fig. <xref ref-type="fig" rid="F69">507</xref>); mesoscutum with separate punctures; medio-posteriorly mesoscutum with distinct punctures between coriaceous sculpture in European specimens, but denser punctate (Fig. <xref ref-type="fig" rid="F69">509</xref>) or more or less rugulose in Asian specimens; hind basitarsus often with ivory band, but sometimes absent; mandible and ventral part of clypeus orange-brown. Males have third antennal segment 1.3–1.5 times as long as second segment and fourth antennal segment 2–3 times as long as third segment and 1.3 times as long as second and third segments combined (Fig. <xref ref-type="fig" rid="F70">520</xref>).</p></tp:treatment-sec><tp:treatment-sec sec-type="Distribution"><title>Distribution.</title><p>SE Europe, Lebanon, Syria, Turkey. New for the fauna of Turkey.</p></tp:treatment-sec><tp:treatment-sec sec-type="Biology"><title>Biology.</title><p>Unknown. Collected in July-September.</p></tp:treatment-sec><tp:treatment-sec sec-type="Notes"><title>Notes.</title><p>The holotype of <italic><tp:taxon-name><tp:taxon-name-part taxon-name-part-type="genus">Gasteruption</tp:taxon-name-part> <tp:taxon-name-part taxon-name-part-type="species">libanense</tp:taxon-name-part></tp:taxon-name></italic> belongs not to <italic><tp:taxon-name><tp:taxon-name-part taxon-name-part-type="genus">Gasteruption</tp:taxon-name-part> <tp:taxon-name-part taxon-name-part-type="species">schlettereri</tp:taxon-name-part></tp:taxon-name></italic>, because <italic><tp:taxon-name><tp:taxon-name-part taxon-name-part-type="genus">Gasteruption</tp:taxon-name-part> <tp:taxon-name-part taxon-name-part-type="species">libanense</tp:taxon-name-part></tp:taxon-name></italic> has a more slender and longer propleuron (about as long as mesoscutum up to tegulum; rather stout and 0.9 times in <italic><tp:taxon-name><tp:taxon-name-part taxon-name-part-type="genus">Gasteruption</tp:taxon-name-part> <tp:taxon-name-part taxon-name-part-type="species">schlettereri</tp:taxon-name-part></tp:taxon-name></italic>), hind tibia dark brown ventrally (yellowish), lateral lobe of mesoscutum mainly coriaceous and laterally with rugulae (coarsely rugose) and middle lobe of mesoscutum with some punctures among rugulosity (coarsely rugose).</p><fig id="F69" position="float" orientation="portrait"><label>Figures 507–514.</label><caption><p><italic><tp:taxon-name><tp:taxon-name-part taxon-name-part-type="genus">Gasteruption</tp:taxon-name-part> <tp:taxon-name-part taxon-name-part-type="species">syriacum</tp:taxon-name-part></tp:taxon-name></italic> Szépligeti, female, Turkey. <bold>507</bold> head lateral <bold>508</bold> mesosoma lateral <bold>509</bold> mesonotum dorsal <bold>510</bold> hind leg <bold>511</bold> apex of ovipositor and part of sheath <bold>512</bold> head anterior <bold>513</bold> head dorsal <bold>514</bold> fore wing.</p></caption><graphic xmlns:xlink="http://www.w3.org/1999/xlink" xlink:href="zookeys-458-001-g069.jpg" position="float" orientation="portrait" xlink:type="simple" id="oo_34738.jpg"/></fig><fig id="F70" position="float" orientation="portrait"><label>Figures 515–521.</label><caption><p><italic><tp:taxon-name><tp:taxon-name-part taxon-name-part-type="genus">Gasteruption</tp:taxon-name-part> <tp:taxon-name-part taxon-name-part-type="species">syriacum</tp:taxon-name-part></tp:taxon-name></italic> Szépligeti, male, Syria. <bold>515</bold> head lateral <bold>516</bold> mesonotum dorsal <bold>517</bold> propleuron ventral <bold>518</bold> head dorsal <bold>519</bold> hind leg <bold>520</bold> basal antennal segments <bold>521</bold> genitalia lateral.</p></caption><graphic xmlns:xlink="http://www.w3.org/1999/xlink" xlink:href="zookeys-458-001-g070.jpg" position="float" orientation="portrait" xlink:type="simple" id="oo_34739.jpg"/></fig></tp:treatment-sec><ref-list><ref id="B56"><mixed-citation xmlns:xlink="http://www.w3.org/1999/xlink" xlink:type="simple"><person-group><name name-style="western"><surname>Kieffer</surname><given-names>JJ</given-names></name></person-group> (<year>1904a</year>) <article-title>Gasteruption.</article-title> In: <person-group><name name-style="western"><surname>André</surname><given-names>E</given-names></name></person-group> (<role>Ed.</role>) <source>: Species des Hyménoptères d', Europe &amp; d’Algerie 7–2, <tp:taxon-name><tp:taxon-name-part taxon-name-part-type="family">Cynipidae</tp:taxon-name-part></tp:taxon-name> II, <tp:taxon-name><tp:taxon-name-part taxon-name-part-type="family">Evaniidae</tp:taxon-name-part></tp:taxon-name>, <tp:taxon-name><tp:taxon-name-part taxon-name-part-type="family">Stephaniidae</tp:taxon-name-part></tp:taxon-name>, Suppl.</source><publisher-loc>Paris</publisher-loc>, Cynipidae,  <fpage>1</fpage>–<lpage>748</lpage>.</mixed-citation></ref><ref id="B58"><mixed-citation xmlns:xlink="http://www.w3.org/1999/xlink" xlink:type="simple"><person-group><name name-style="western"><surname>Kieffer</surname><given-names>JJ</given-names></name></person-group> (<year>1912</year>) <article-title><tp:taxon-name><tp:taxon-name-part taxon-name-part-type="family">Evaniidae</tp:taxon-name-part></tp:taxon-name>.</article-title><source>Das Tierreich</source><volume>30</volume>: <fpage>1</fpage>–<lpage>431</lpage>.</mixed-citation></ref><ref id="B40"><mixed-citation xmlns:xlink="http://www.w3.org/1999/xlink" xlink:type="simple"><person-group><name name-style="western"><surname>Hedicke</surname><given-names>H</given-names></name></person-group> (<year>1939</year>) <source>Hymenopterorum Catalogus 11, <tp:taxon-name><tp:taxon-name-part taxon-name-part-type="family">Gasteruptiidae</tp:taxon-name-part></tp:taxon-name>.</source><publisher-loc>s’Gravenhage</publisher-loc>, <size units="page">54 pp</size>.</mixed-citation></ref></ref-list></tp:taxon-treatment>
