# Supplementary material for: Review of Gasteruption Latreille (Hymenoptera, Gasteruptiidae) from Iran and Turkey, with the description of 15 new species
Source: Zookeys. 2014 Nov 28;(458):1–187. doi: 10.3897/zookeys.458.8531 (PMC4283360; doi:10.3897/zookeys.458.8531)
Supplement: XML Treatment for Gasteruption tournieri [file zookeys.458.8531-treatment34.xml]

<!DOCTYPE tp:taxon-treatment
  PUBLIC "-//TaxonX//DTD Taxonomic Treatment Publishing DTD v0 20100105//EN" "tax-treatment-NSO.dtd">
<tp:taxon-treatment xmlns:tp="http://www.plazi.org/taxpub"><tp:treatment-meta><kwd-group><label>Taxon classification</label><kwd><named-content content-type="kingdom">Animalia</named-content></kwd><kwd><named-content content-type="order">Hymenoptera</named-content></kwd><kwd><named-content content-type="family">Gasteruptiidae</named-content></kwd></kwd-group><mixed-citation publication-type="journal"><person-group><name><surname>van Achterberg</surname><given-names>Cornelis</given-names></name><name><surname>Talebi</surname><given-names>Ali Asghar</given-names></name></person-group><article-title>Review of <italic><tp:taxon-name><tp:taxon-name-part taxon-name-part-type="genus">Gasteruption</tp:taxon-name-part></tp:taxon-name></italic> Latreille (<tp:taxon-name><tp:taxon-name-part taxon-name-part-type="order">Hymenoptera</tp:taxon-name-part></tp:taxon-name>, <tp:taxon-name><tp:taxon-name-part taxon-name-part-type="family">Gasteruptiidae</tp:taxon-name-part></tp:taxon-name>) from Iran and Turkey, with the description of 15 new species</article-title><source>Zookeys</source><day>28</day><month>11</month><year>2014</year><volume>2014</volume><issue>458</issue><fpage>1</fpage><lpage>187</lpage><pub-id pub-id-type="doi">10.3897/zookeys.458.8531</pub-id></mixed-citation></tp:treatment-meta><tp:nomenclature><tp:taxon-name>
                        <tp:taxon-name-part taxon-name-part-type="genus">Gasteruption</tp:taxon-name-part>
                        <tp:taxon-name-part taxon-name-part-type="species">tournieri</tp:taxon-name-part>
                    </tp:taxon-name><tp:taxon-authority>Schletterer, 1885</tp:taxon-authority><xref ref-type="fig" rid="F71">Figs 522</xref><xref ref-type="fig" rid="F72">–534</xref><tp:nomenclature-citation-list><tp:nomenclature-citation><tp:taxon-name><tp:taxon-name-part taxon-name-part-type="genus">Foenus</tp:taxon-name-part> <tp:taxon-name-part taxon-name-part-type="species">jaculator</tp:taxon-name-part></tp:taxon-name><comment>; <xref ref-type="bibr" rid="B139">Tournier 1877</xref>: viii.</comment></tp:nomenclature-citation><tp:nomenclature-citation><tp:taxon-name><tp:taxon-name-part taxon-name-part-type="genus">Faenus</tp:taxon-name-part> <tp:taxon-name-part taxon-name-part-type="species">jaculator</tp:taxon-name-part></tp:taxon-name><comment>; <xref ref-type="bibr" rid="B1">Abeille de Perrin 1879</xref>: 263, 265, 270.</comment></tp:nomenclature-citation><tp:nomenclature-citation><tp:taxon-name><tp:taxon-name-part taxon-name-part-type="genus">Gasteruption</tp:taxon-name-part> <tp:taxon-name-part taxon-name-part-type="species">tournieri</tp:taxon-name-part></tp:taxon-name><comment> Schletterer, 1885: 287, 1889: 382, 388, 394, 395, 415; <xref ref-type="bibr" rid="B21">Dalla Torre 1902</xref>: 1075; <xref ref-type="bibr" rid="B135">Szépligeti 1903</xref>: 368; <xref ref-type="bibr" rid="B58">Kieffer 1912</xref>: 247; <xref ref-type="bibr" rid="B122">Schmiedeknecht 1930</xref>: 376, 380; <xref ref-type="bibr" rid="B40">Hedicke 1939</xref>: 25; <xref ref-type="bibr" rid="B29">Ferrière 1946</xref>: 237, 238, 246; <xref ref-type="bibr" rid="B18">Crosskey 1951</xref>: 292; <xref ref-type="bibr" rid="B126">Šedivý 1958</xref>: 35, 36, 42; <xref ref-type="bibr" rid="B38">Györfi and Bajári 1962</xref>: 45, 49; <xref ref-type="bibr" rid="B121">Schmidt 1969</xref>: 295; <xref ref-type="bibr" rid="B23">Dolfuss 1982</xref>: 24; <xref ref-type="bibr" rid="B99">Oehlke 1984</xref>: 168, 171, 181; <xref ref-type="bibr" rid="B75">Madl 1987a</xref>: 404, <xref ref-type="bibr" rid="B76">1987b</xref>: 24, <xref ref-type="bibr" rid="B79">1988c</xref> 39, <xref ref-type="bibr" rid="B79">1989a</xref> 161, <xref ref-type="bibr" rid="B80">1989b</xref> 45, <xref ref-type="bibr" rid="B81">1990a</xref> 129, <xref ref-type="bibr" rid="B82">1990b</xref> 480, 483; <xref ref-type="bibr" rid="B60">Kozlov 1988</xref>: 246, 247; <xref ref-type="bibr" rid="B59">Kofler and Madl 1990</xref>: 322; <xref ref-type="bibr" rid="B144">Wall 1994</xref>: 164; <xref ref-type="bibr" rid="B116">Scaramozzino 1995</xref>: 3; <xref ref-type="bibr" rid="B97">Neumayer et al. 1999</xref>: 220; <xref ref-type="bibr" rid="B103">Pagliano and Scaramozzino 2000</xref>: 15, 17, 33; <xref ref-type="bibr" rid="B114">Saure 2001</xref>: 29; <xref ref-type="bibr" rid="B151">Yildirim et al. 2004</xref>: 1351; <xref ref-type="bibr" rid="B150">Wisniowski 2004</xref>: 118; <xref ref-type="bibr" rid="B141">Turrisi 2004</xref>: 84; van der <xref ref-type="bibr" rid="B129">Smissen 2010</xref>: 373; <xref ref-type="bibr" rid="B153">Zhao et al. 2012</xref>: 103–108; <xref ref-type="bibr" rid="B113">Samin and Bagriacik 2012</xref>: 387; <xref ref-type="bibr" rid="B5">van Achterberg 2013</xref>: 83.</comment></tp:nomenclature-citation><tp:nomenclature-citation><tp:taxon-name><tp:taxon-name-part taxon-name-part-type="genus">Gasteryption</tp:taxon-name-part> <tp:taxon-name-part taxon-name-part-type="species">tournieri</tp:taxon-name-part></tp:taxon-name><comment>; <xref ref-type="bibr" rid="B127">Semenov 1892</xref>: 206.</comment></tp:nomenclature-citation><tp:nomenclature-citation><tp:taxon-name><tp:taxon-name-part taxon-name-part-type="genus">Gasteruption</tp:taxon-name-part> <tp:taxon-name-part taxon-name-part-type="species">austriacum</tp:taxon-name-part></tp:taxon-name><comment> Schletterer, 1885: 277; <xref ref-type="bibr" rid="B40">Hedicke 1939</xref>: 26; <xref ref-type="bibr" rid="B144">Wall 1994</xref>: 148. Synonymized with <italic><tp:taxon-name><tp:taxon-name-part taxon-name-part-type="genus">Gasteruption</tp:taxon-name-part> <tp:taxon-name-part taxon-name-part-type="species">tournieri</tp:taxon-name-part></tp:taxon-name></italic> Schletterer by Schletterer, 1889.</comment></tp:nomenclature-citation><tp:nomenclature-citation><tp:taxon-name><tp:taxon-name-part taxon-name-part-type="genus">Gasteruption</tp:taxon-name-part> <tp:taxon-name-part taxon-name-part-type="species">nitidum</tp:taxon-name-part></tp:taxon-name><comment> Schletterer, 1885: 281; <xref ref-type="bibr" rid="B40">Hedicke 1939</xref>: 26; <xref ref-type="bibr" rid="B144">Wall 1994</xref>: 149. Synonymized with <italic><tp:taxon-name><tp:taxon-name-part taxon-name-part-type="genus">Gasteruption</tp:taxon-name-part> <tp:taxon-name-part taxon-name-part-type="species">tournieri</tp:taxon-name-part></tp:taxon-name></italic> Schletterer by Schletterer, 1889.</comment></tp:nomenclature-citation><!--PageBreak--></tp:nomenclature-citation-list></tp:nomenclature><tp:treatment-sec sec-type="Type material"><title>Type material.</title><p>On p. 324 Schletterer refers under “<italic>Gasteruption Tournieri</italic> Schlett. ♀", to both sexes of “<italic><tp:taxon-name><tp:taxon-name-part taxon-name-part-type="genus">Foenus</tp:taxon-name-part> <tp:taxon-name-part taxon-name-part-type="species">jaculator</tp:taxon-name-part></tp:taxon-name></italic>”, of <xref ref-type="bibr" rid="B139">Tournier (1877)</xref> but also indicated that the specimens are in the Vienna museum (“Mus. caes. Vindob.”). The Tournier specimens from Switzerland, France, and Italy mentioned in the original description may be included in the type series (as was done in <xref ref-type="bibr" rid="B153">Zhao et al. (2012)</xref>), but after reconsideration the indication by <xref ref-type="bibr" rid="B117">Schletterer (1885)</xref> should be accepted. The ♀ (NMW) labeled “<italic><tp:taxon-name><tp:taxon-name-part taxon-name-part-type="genus">Gasteruption</tp:taxon-name-part> <tp:taxon-name-part taxon-name-part-type="species">tournieri</tp:taxon-name-part></tp:taxon-name></italic> Schlett., type”, “<italic>tournieri</italic> det. Schlett.”, “Typus”, belongs to <italic><tp:taxon-name><tp:taxon-name-part taxon-name-part-type="genus">Gasteruption</tp:taxon-name-part> <tp:taxon-name-part taxon-name-part-type="species">jaculator</tp:taxon-name-part></tp:taxon-name></italic> and is disagreeing with the original description. There are two females from 1885 (collected by Handlirsch on 12.viii.1885 in “Tyrol Bozen”, one female collected by Schletterer “b. Bozen”, 1885). The paper with the original publication of G. <italic>tournieri</italic> is submitted (“Vorgelegt”) on 4.ii.1885 and was published end of August 1885. Both specimens collected in summer 1885 cannot be syntypes and, therefore, the female syntypes of <italic><tp:taxon-name><tp:taxon-name-part taxon-name-part-type="genus">Gasteruption</tp:taxon-name-part> <tp:taxon-name-part taxon-name-part-type="species">tournieri</tp:taxon-name-part></tp:taxon-name></italic> (at least two females without locality mentioned in the original description) are not present in NMW and are probably lost. The following specimen (identified by the author after the original publication) is here designated as neotype: ♀ (NMW), “[Italy:] St. Pauls (Tirol), Schlett., 1887”, “<italic><tp:taxon-name><tp:taxon-name-part taxon-name-part-type="genus">Tournieri</tp:taxon-name-part></tp:taxon-name></italic>, Typ., det. Schletter.”, “Typus”. The type series of <italic><tp:taxon-name><tp:taxon-name-part taxon-name-part-type="genus">Gasteruption</tp:taxon-name-part> <tp:taxon-name-part taxon-name-part-type="species">austriacum</tp:taxon-name-part></tp:taxon-name></italic> (male holotype in NMW from Austria, Frankenfeld and collected by Erber) and of <italic><tp:taxon-name><tp:taxon-name-part taxon-name-part-type="genus">Gasteruption</tp:taxon-name-part> <tp:taxon-name-part taxon-name-part-type="species">nitidum</tp:taxon-name-part></tp:taxon-name></italic> (syntype males in NMW from Italy, Calabria, collected by Erber) could not be traced and are probably lost.</p></tp:treatment-sec><tp:treatment-sec sec-type="Additional material"><title>Additional material.</title><p><bold>Turkey</bold> (Biga, Cinardere; Cornelek, 40 km E of Mut; Konya, 30 km S of Aksehir; Bursa, near Caglian; Bursa, Ulu Dagi Mts., near Barakli; 15 km W of Refahye, W of Erzincan, 1600 m; Eskisehir, Sakri ilica near Gümele; Sultan Daglari, near Yalvac; Hakkari, Akcali, 35 km S of Hakkari; id., 25 km E of Gözeldere, 930 m; Antalya, east of dunes; Acigöl, near Sardak; Mersin, Kuzucubelen; Seydisehir, Teke Gec.; Burdur, 20 km SW of Burdur, 940 m; id., 5 km NE of Yesilova, 1060 m; Mansisa, 35 km SEE of Salihli, 900 m; id., 30 km SEE of Salihli, 430 m; id., 40 km NW of Salihli, 150 m; Denizli, 10 km NE of Denizli, 290 m; Maras, Göksun, 1400 m; Hakkari, Mt. Sat, SW of Yüksekova, Varegös, 1650 m; Bodrum, Salmakis, on ? <italic><tp:taxon-name><tp:taxon-name-part taxon-name-part-type="genus">Bupleurum</tp:taxon-name-part></tp:taxon-name></italic>; Burdur, 20 km N of Aglasun, Koruglubeli, 950 m; Adana, 8–15 km N of Adana, 50 m; Gaziantep, 43 km WNW of Kilis, Gözkaya, 600 m).</p></tp:treatment-sec><tp:treatment-sec sec-type="Diagnosis"><title>Diagnosis.</title><p>Apex of ovipositor sheath with a distinct white or ivory band, 1.7–3.0 times as long as hind basitarsus; head with shallow middle depression in front of occipital carina (Fig. <xref ref-type="fig" rid="F71">527</xref>), but rather frequently reduced and rarely absent; occipital carina distinctly lamelliform and medium-sized to wide, more or less concave medio-dorsally (Figs <xref ref-type="fig" rid="F71">522</xref>, <xref ref-type="fig" rid="F71">527</xref>, <xref ref-type="fig" rid="F72">533</xref>); antesternal carina narrow and non-lamelliform or nearly so, not or slightly elevated above mesosternum (Fig. <xref ref-type="fig" rid="F71">523</xref>); fourth and fifth antennal segments of female 1.5–2.1 and 1.3–2.0 times as long as third segment, respectively; frons sparsely punctulate and with distinct interspaces or very finely and densely punctulate; vertex more or less finely punctulate and distinctly shiny (Fig. <xref ref-type="fig" rid="F71">527</xref>); face moderately wide (Fig. <xref ref-type="fig" rid="F71">526</xref>); temples linearly narrowed behind eyes (Fig. <xref ref-type="fig" rid="F71">527</xref>); propleuron slightly longer than mesoscutum up to tegulae (Fig. <xref ref-type="fig" rid="F71">523</xref>); lateral lobes of mesoscutum rugulose-coriaceous; anterior half of mesoscutum moderately punctate-rugose (Fig. <xref ref-type="fig" rid="F71">524</xref>); <!--PageBreak-->subbasally outer side of hind tibia and apical half of hind basitarsus ivory (Fig. <xref ref-type="fig" rid="F71">525</xref>); fore and middle legs to variable extend white, ivory and brown; body slender (Fig. <xref ref-type="fig" rid="F71">523</xref>). Males have third antennal segment about as long as second segment, fourth and fifth segments 3 and 2.5 times as long as third segment, respectively; fifth antennal segment distinctly wider than third segment (Fig. <xref ref-type="fig" rid="F72">532</xref>).</p><!--PageBreak--></tp:treatment-sec><tp:treatment-sec sec-type="Distribution"><title>Distribution.</title><p>South and Central Europe, Turkey, Iran. <italic><tp:taxon-name><tp:taxon-name-part taxon-name-part-type="genus">Gasteruption</tp:taxon-name-part> <tp:taxon-name-part taxon-name-part-type="species">tournieri</tp:taxon-name-part></tp:taxon-name></italic> was recently reported from north-western Iran (East Azerbaijan, Arasbaran, 746 m) by <xref ref-type="bibr" rid="B113">Samin and Bagriacik (2012)</xref>.</p></tp:treatment-sec><tp:treatment-sec sec-type="Biology"><title>Biology.</title><p>Unknown. Collected from early June till late September.</p></tp:treatment-sec><tp:treatment-sec sec-type="Notes"><title>Notes.</title><p>One female in NMW identified as <italic><tp:taxon-name><tp:taxon-name-part taxon-name-part-type="genus">Gasteruption</tp:taxon-name-part> <tp:taxon-name-part taxon-name-part-type="species">tournieri</tp:taxon-name-part></tp:taxon-name></italic> by Schletterer and labelled as “Typus”, belongs to <italic><tp:taxon-name><tp:taxon-name-part taxon-name-part-type="genus">Gasteruption</tp:taxon-name-part> <tp:taxon-name-part taxon-name-part-type="species">jaculator</tp:taxon-name-part></tp:taxon-name></italic> (Linnaeus). Males have rather frequently no depression in front of the occipital carina and the head is more or less densely finely aciculate.</p><fig id="F71" position="float" orientation="portrait"><label>Figures 522–529.</label><caption><p><italic><tp:taxon-name><tp:taxon-name-part taxon-name-part-type="genus">Gasteruption</tp:taxon-name-part> <tp:taxon-name-part taxon-name-part-type="species">tournieri</tp:taxon-name-part></tp:taxon-name></italic> Schletterer, female, Netherlands. <bold>522</bold> head lateral <bold>523</bold> mesosoma lateral <bold>524</bold> mesonotum dorsal <bold>525</bold> hind leg <bold>526</bold> head anterior <bold>527</bold> head dorsal <bold>528</bold> fore wing <bold>529</bold> apex of ovipositor sheath.</p></caption><graphic xmlns:xlink="http://www.w3.org/1999/xlink" xlink:href="zookeys-458-001-g071.jpg" position="float" orientation="portrait" xlink:type="simple" id="oo_34740.jpg"/></fig><fig id="F72" position="float" orientation="portrait"><label>Figures 530–535.</label><caption><p><italic><tp:taxon-name><tp:taxon-name-part taxon-name-part-type="genus">Gasteruption</tp:taxon-name-part> <tp:taxon-name-part taxon-name-part-type="species">tournieri</tp:taxon-name-part></tp:taxon-name></italic> Schletterer, male, France. <bold>530</bold> head lateral <bold>531</bold> mesonotum dorsal <bold>532</bold> basal antennal segments <bold>533</bold> head dorsal <bold>534</bold> hind leg <bold>535</bold> genitalia lateral.</p></caption><graphic xmlns:xlink="http://www.w3.org/1999/xlink" xlink:href="zookeys-458-001-g072.jpg" position="float" orientation="portrait" xlink:type="simple" id="oo_34741.jpg"/></fig><!--PageBreak--></tp:treatment-sec><ref-list><ref id="B139"><mixed-citation xmlns:xlink="http://www.w3.org/1999/xlink" xlink:type="simple"><person-group><name name-style="western"><surname>Tournier</surname><given-names>H</given-names></name></person-group> (<year>1877</year>) <article-title>Tableau synoptique des especes europeennes de genre <italic><tp:taxon-name><tp:taxon-name-part taxon-name-part-type="genus">Foenus</tp:taxon-name-part></tp:taxon-name></italic> Fabr. (Hymenopteres).</article-title><source>Annales de Societé entomologique de Belgique</source><volume>20</volume>: <fpage>6</fpage>-<lpage>10</lpage>.</mixed-citation></ref><ref id="B1"><mixed-citation xmlns:xlink="http://www.w3.org/1999/xlink" xlink:type="simple"><person-group><name name-style="western"><surname>Abeille</surname><given-names>de Perrin EEA</given-names></name></person-group> (<year>1879</year>) <article-title/><source>Bulletin de la Societé d’ Histoire Naturelle de Toulouse</source><volume>13</volume>: <fpage>260</fpage>–<lpage>279</lpage>.</mixed-citation></ref><ref id="B21"><mixed-citation xmlns:xlink="http://www.w3.org/1999/xlink" xlink:type="simple"><person-group><name name-style="western"><surname>Dalla</surname><given-names>Torre CG de [= KW von]</given-names></name></person-group> (<year>1902</year>) <article-title>2. Subfam. <tp:taxon-name><tp:taxon-name-part taxon-name-part-type="subfamily">Gasteruptionidae</tp:taxon-name-part></tp:taxon-name>: 1063–1075.</article-title><source>In: Catalogus Hymenopterorum hucusque descriptorum systematicus et synonymicus</source><volume>3</volume>: <fpage>1</fpage>–<lpage>1141</lpage>.</mixed-citation></ref><ref id="B135"><mixed-citation xmlns:xlink="http://www.w3.org/1999/xlink" xlink:type="simple"><person-group><name name-style="western"><surname>Szépligeti</surname><given-names>V</given-names></name></person-group> (<year>1903</year>) <article-title>Neue Evaniiden aus der Sammlung des Ungarischen National-Museums.</article-title><source>Annales Musei Nationalis Hungarici</source><volume>1</volume>: <fpage>364</fpage>–<lpage>395</lpage>.</mixed-citation></ref><ref id="B58"><mixed-citation xmlns:xlink="http://www.w3.org/1999/xlink" xlink:type="simple"><person-group><name name-style="western"><surname>Kieffer</surname><given-names>JJ</given-names></name></person-group> (<year>1912</year>) <article-title><tp:taxon-name><tp:taxon-name-part taxon-name-part-type="family">Evaniidae</tp:taxon-name-part></tp:taxon-name>.</article-title><source>Das Tierreich</source><volume>30</volume>: <fpage>1</fpage>–<lpage>431</lpage>.</mixed-citation></ref><ref id="B122"><mixed-citation xmlns:xlink="http://www.w3.org/1999/xlink" xlink:type="simple"><person-group><name name-style="western"><surname>Schmiedeknecht</surname><given-names>O</given-names></name></person-group> (<year>1930</year>) <source>Die Hymenopteren Nord- und Mitteleuropas mit Einschluss von England, Südschweiz, Südtirol und Ungarn nach ihren Gattungen und zum grossen Teil auch nach ihren Arten analytisch bearbeitet.</source> 2<sup>nd</sup> ed., <publisher-loc>Jena</publisher-loc>, 1062 pp.</mixed-citation></ref><ref id="B40"><mixed-citation xmlns:xlink="http://www.w3.org/1999/xlink" xlink:type="simple"><person-group><name name-style="western"><surname>Hedicke</surname><given-names>H</given-names></name></person-group> (<year>1939</year>) <source>Hymenopterorum Catalogus 11, <tp:taxon-name><tp:taxon-name-part taxon-name-part-type="family">Gasteruptiidae</tp:taxon-name-part></tp:taxon-name>.</source><publisher-loc>s’Gravenhage</publisher-loc>, <size units="page">54 pp</size>.</mixed-citation></ref><ref id="B29"><mixed-citation xmlns:xlink="http://www.w3.org/1999/xlink" xlink:type="simple"><person-group><name name-style="western"><surname>Ferrière</surname><given-names>C</given-names></name></person-group> (<year>1946</year>) <article-title>Les <italic><tp:taxon-name><tp:taxon-name-part taxon-name-part-type="genus">Gasteruption</tp:taxon-name-part></tp:taxon-name></italic> de la Suisse (Hym. <tp:taxon-name><tp:taxon-name-part taxon-name-part-type="family">Evaniidae</tp:taxon-name-part></tp:taxon-name>).</article-title><source>Mitteillungen der Schweizerischen Entomologischen Gesellschaft Bern</source><volume>20</volume>: <fpage>232</fpage>–<lpage>248</lpage>.</mixed-citation></ref><ref id="B18"><mixed-citation xmlns:xlink="http://www.w3.org/1999/xlink" xlink:type="simple"><person-group><name name-style="western"><surname>Crosskey</surname><given-names>RW</given-names></name></person-group> (<year>1951</year>) <article-title>The morphology, taxonomy and biology of the British <tp:taxon-name><tp:taxon-name-part taxon-name-part-type="superfamily">Evanioidea</tp:taxon-name-part></tp:taxon-name> (<tp:taxon-name><tp:taxon-name-part taxon-name-part-type="order">Hymenoptera</tp:taxon-name-part></tp:taxon-name>).</article-title><source>Transactions of the Royal Entomological Society of London</source><volume>102</volume>: <fpage>247</fpage>–<lpage>301</lpage>. doi: <ext-link ext-link-type="doi" xlink:href="10.1111/j.1365-2311.1951.tb00749.x" xlink:type="simple">10.1111/j.1365-2311.1951.tb00749.x</ext-link></mixed-citation></ref><ref id="B126"><mixed-citation xmlns:xlink="http://www.w3.org/1999/xlink" xlink:type="simple"><person-group><name name-style="western"><surname>Šedivý</surname><given-names>J</given-names></name></person-group> (<year>1958</year>) <article-title>Die tschechoslowakische Arten der Gasteruptioniden (Hym.).</article-title><source>Acta Societas Entomologicae Cechosloveniae, Praha (= Časopis Československé Společnosti Entomologické)</source><volume>55</volume>: <fpage>34</fpage>–<lpage>43</lpage>.</mixed-citation></ref><ref id="B38"><mixed-citation xmlns:xlink="http://www.w3.org/1999/xlink" xlink:type="simple"><person-group><name name-style="western"><surname>Györfi</surname><given-names>J</given-names></name><name name-style="western"><surname>Bajári</surname><given-names>EN</given-names></name></person-group> (<year>1962</year>) <article-title>9. család: <tp:taxon-name><tp:taxon-name-part taxon-name-part-type="subfamily">Gasteruptionidae</tp:taxon-name-part></tp:taxon-name>-Dárdahordozó fürkészek.</article-title><source>15. Fürkészdarázs-Alkatúak 12. <tp:taxon-name><tp:taxon-name-part taxon-name-part-type="superfamily">Ichneumonoidea</tp:taxon-name-part></tp:taxon-name> 12. <tp:taxon-name><tp:taxon-name-part taxon-name-part-type="order">Hymenoptera</tp:taxon-name-part></tp:taxon-name> 11 (1).</source><publisher-loc>Fauna Hungariae</publisher-loc><volume>61</volume>: <fpage>41</fpage>–<lpage>51</lpage>.</mixed-citation></ref><ref id="B121"><mixed-citation xmlns:xlink="http://www.w3.org/1999/xlink" xlink:type="simple"><person-group><name name-style="western"><surname>Schmidt</surname><given-names>K</given-names></name></person-group> (<year>1969</year>) <article-title>Beiträge zur Kenntnis der Hymenopterenfauna des Mittelrheingebietes, insbesondere des mainzer Sandes.</article-title><source>Mainzer Naturwissenschaftliches Archiv</source><volume>8</volume>: <fpage>292</fpage>–<lpage>302</lpage>.</mixed-citation></ref><ref id="B23"><mixed-citation xmlns:xlink="http://www.w3.org/1999/xlink" xlink:type="simple"><person-group><name name-style="western"><surname>Dolfuss</surname><given-names>H</given-names></name></person-group> (<year>1982</year>) <article-title>Die Gasteruptioniden des Bezirkes Scheibbs (Niederösterreich) (<tp:taxon-name><tp:taxon-name-part taxon-name-part-type="class">Insecta</tp:taxon-name-part></tp:taxon-name>: <tp:taxon-name><tp:taxon-name-part taxon-name-part-type="order">Hymenoptera</tp:taxon-name-part></tp:taxon-name>, <tp:taxon-name><tp:taxon-name-part taxon-name-part-type="superfamily">Evanioidea</tp:taxon-name-part></tp:taxon-name>, <tp:taxon-name><tp:taxon-name-part taxon-name-part-type="subfamily">Gasteruptionidae</tp:taxon-name-part></tp:taxon-name>).</article-title><source>Entomofauna</source><volume>3</volume>(<issue>2</issue>): <fpage>21</fpage>–<lpage>25</lpage>.</mixed-citation></ref><ref id="B99"><mixed-citation xmlns:xlink="http://www.w3.org/1999/xlink" xlink:type="simple"><person-group><name name-style="western"><surname>Oehlke</surname><given-names>J</given-names></name></person-group> (<year>1984</year>) <article-title>Beiträge zur Insektenfauna der DDR: <tp:taxon-name><tp:taxon-name-part taxon-name-part-type="order">Hymenoptera</tp:taxon-name-part></tp:taxon-name>-<tp:taxon-name><tp:taxon-name-part taxon-name-part-type="superfamily">Evanioidea</tp:taxon-name-part></tp:taxon-name>, <tp:taxon-name><tp:taxon-name-part taxon-name-part-type="superfamily">Stephanoidea</tp:taxon-name-part></tp:taxon-name>, <tp:taxon-name><tp:taxon-name-part taxon-name-part-type="superfamily">Trigonalyoidea</tp:taxon-name-part></tp:taxon-name>.</article-title><source>Faunistische Abhandlungen der staatliche Museum für Tierkunde, Dresden</source><volume>11</volume>: <fpage>161</fpage>–<lpage>190</lpage>.</mixed-citation></ref><ref id="B75"><mixed-citation xmlns:xlink="http://www.w3.org/1999/xlink" xlink:type="simple"><person-group><name name-style="western"><surname>Madl</surname><given-names>M</given-names></name></person-group> (<year>1987a</year>) <article-title>Über <tp:taxon-name><tp:taxon-name-part taxon-name-part-type="family">Gasteruptiidae</tp:taxon-name-part></tp:taxon-name> aus Oberösterreich (<tp:taxon-name><tp:taxon-name-part taxon-name-part-type="order">Hymenoptera</tp:taxon-name-part></tp:taxon-name>, <tp:taxon-name><tp:taxon-name-part taxon-name-part-type="superfamily">Evanioidea</tp:taxon-name-part></tp:taxon-name>).</article-title><source>Linzer Biologische Beiträge</source><volume>19</volume>(<issue>2</issue>): <fpage>401</fpage>–<lpage>405</lpage>.</mixed-citation></ref><ref id="B76"><mixed-citation xmlns:xlink="http://www.w3.org/1999/xlink" xlink:type="simple"><person-group><name name-style="western"><surname>Madl</surname><given-names>M</given-names></name></person-group> (<year>1987b</year>) <article-title>Über <tp:taxon-name><tp:taxon-name-part taxon-name-part-type="family">Gasteruptiidae</tp:taxon-name-part></tp:taxon-name> aus Niederösterreich (<tp:taxon-name><tp:taxon-name-part taxon-name-part-type="order">Hymenoptera</tp:taxon-name-part></tp:taxon-name>, <tp:taxon-name><tp:taxon-name-part taxon-name-part-type="superfamily">Evanioidea</tp:taxon-name-part></tp:taxon-name>).</article-title><source>Faunistische Abhandlungen Staatliches Museum für Tierkunde Dresden</source><volume>15</volume>(<issue>4</issue>): <fpage>21</fpage>–<lpage>25</lpage>.</mixed-citation></ref><ref id="B79"><mixed-citation xmlns:xlink="http://www.w3.org/1999/xlink" xlink:type="simple"><person-group><name name-style="western"><surname>Madl</surname><given-names>M</given-names></name></person-group> (<year>1988c</year>) <article-title>Die <tp:taxon-name><tp:taxon-name-part taxon-name-part-type="family">Gasteruptiidae</tp:taxon-name-part></tp:taxon-name> des Bundeslandes Salzburg (<tp:taxon-name><tp:taxon-name-part taxon-name-part-type="order">Hymenoptera</tp:taxon-name-part></tp:taxon-name>, <tp:taxon-name><tp:taxon-name-part taxon-name-part-type="superfamily">Evanioidea</tp:taxon-name-part></tp:taxon-name>).</article-title><source>Verhandlungen der Zoologisch-Botanischen Gesellschaft in Österreich</source><volume>125</volume>: <fpage>37</fpage>–<lpage>40</lpage>.</mixed-citation></ref><ref id="B80"><mixed-citation xmlns:xlink="http://www.w3.org/1999/xlink" xlink:type="simple"><person-group><name name-style="western"><surname>Madl</surname><given-names>M</given-names></name></person-group> (<year>1989a</year>) <article-title>Über <tp:taxon-name><tp:taxon-name-part taxon-name-part-type="family">Gasteruptiidae</tp:taxon-name-part></tp:taxon-name> aus Tirol und Vorarlberg (<tp:taxon-name><tp:taxon-name-part taxon-name-part-type="order">Hymenoptera</tp:taxon-name-part></tp:taxon-name>, <tp:taxon-name><tp:taxon-name-part taxon-name-part-type="superfamily">Evanioidea</tp:taxon-name-part></tp:taxon-name>).</article-title><source>Berichte des naturwissenschaftlich-medizinischen Vereins in Innsbruck</source><volume>76</volume>: <fpage>159</fpage>–<lpage>163</lpage>.</mixed-citation></ref><ref id="B81"><mixed-citation xmlns:xlink="http://www.w3.org/1999/xlink" xlink:type="simple"><person-group><name name-style="western"><surname>Madl</surname><given-names>M</given-names></name></person-group> (<year>1989b</year>) <article-title>Über <tp:taxon-name><tp:taxon-name-part taxon-name-part-type="family">Gasteruptiidae</tp:taxon-name-part></tp:taxon-name> aus Jugoslawien (<tp:taxon-name><tp:taxon-name-part taxon-name-part-type="order">Hymenoptera</tp:taxon-name-part></tp:taxon-name>, <tp:taxon-name><tp:taxon-name-part taxon-name-part-type="superfamily">Evanioidea</tp:taxon-name-part></tp:taxon-name>).</article-title><source>Nachrichtenblatt der Bayerischen Entomologen</source><volume>38</volume>: <fpage>40</fpage>–<lpage>45</lpage>.</mixed-citation></ref><ref id="B82"><mixed-citation xmlns:xlink="http://www.w3.org/1999/xlink" xlink:type="simple"><person-group><name name-style="western"><surname>Madl</surname><given-names>M</given-names></name></person-group> (<year>1990a</year>) <article-title>Beitrag zur Kenntnis des <tp:taxon-name><tp:taxon-name-part taxon-name-part-type="family">Gasteruptiidae</tp:taxon-name-part></tp:taxon-name> Griechenlands (<tp:taxon-name><tp:taxon-name-part taxon-name-part-type="class">Insecta</tp:taxon-name-part></tp:taxon-name>, <tp:taxon-name><tp:taxon-name-part taxon-name-part-type="order">Hymenoptera</tp:taxon-name-part></tp:taxon-name>, <tp:taxon-name><tp:taxon-name-part taxon-name-part-type="superfamily">Evanioidea</tp:taxon-name-part></tp:taxon-name>).</article-title><source>Faunistische Abhandlungen Staatliches Museum für Tierkunde Dresden</source><volume>17</volume>(<issue>14</issue>): <fpage>127</fpage>–<lpage>130</lpage>.</mixed-citation></ref><ref id="B60"><mixed-citation xmlns:xlink="http://www.w3.org/1999/xlink" xlink:type="simple"><person-group><name name-style="western"><surname>Kozlov</surname><given-names>MA</given-names></name></person-group> (<year>1988</year>) <article-title>Fam. <tp:taxon-name><tp:taxon-name-part taxon-name-part-type="family">Gasteruptiidae</tp:taxon-name-part></tp:taxon-name>.</article-title> In: <person-group><name name-style="western"><surname>Skarlato</surname><given-names>OA</given-names></name></person-group> (<role>Ed.</role>) <source>Keys to the fauna of the USSR 158, 3. <tp:taxon-name><tp:taxon-name-part taxon-name-part-type="order">Hymenoptera</tp:taxon-name-part></tp:taxon-name> 3: 1–268 (Russian).</source><publisher-loc>Translation,</publisher-loc><volume>1994</volume>: <fpage>404</fpage>–<lpage>410</lpage>.</mixed-citation></ref><ref id="B59"><mixed-citation xmlns:xlink="http://www.w3.org/1999/xlink" xlink:type="simple"><person-group><name name-style="western"><surname>Kofler</surname><given-names>A</given-names></name><name name-style="western"><surname>Madl</surname><given-names>M</given-names></name></person-group> (<year>1990</year>) <article-title>Über <tp:taxon-name><tp:taxon-name-part taxon-name-part-type="superfamily">Evanioidea</tp:taxon-name-part></tp:taxon-name> von Osttirol (<tp:taxon-name><tp:taxon-name-part taxon-name-part-type="order">Hymenoptera</tp:taxon-name-part></tp:taxon-name>, <tp:taxon-name><tp:taxon-name-part taxon-name-part-type="family">Evaniidae</tp:taxon-name-part></tp:taxon-name>, <tp:taxon-name><tp:taxon-name-part taxon-name-part-type="family">Gasteruptiidae</tp:taxon-name-part></tp:taxon-name>, <tp:taxon-name><tp:taxon-name-part taxon-name-part-type="family">Aulacidae</tp:taxon-name-part></tp:taxon-name>).</article-title><source>Linzer Biologische Beiträge</source><volume>22</volume>(<issue>2</issue>): <fpage>319</fpage>–<lpage>324</lpage>.</mixed-citation></ref><ref id="B144"><mixed-citation xmlns:xlink="http://www.w3.org/1999/xlink" xlink:type="simple"><person-group><name name-style="western"><surname>Wall</surname><given-names>I</given-names></name></person-group> (<year>1994</year>) <article-title>Seltene Hymenopteren aus Mittel-, West- und Südeuropa (<tp:taxon-name><tp:taxon-name-part taxon-name-part-type="order">Hymenoptera</tp:taxon-name-part></tp:taxon-name> <tp:taxon-name><tp:taxon-name-part taxon-name-part-type="suborder">Apocrita</tp:taxon-name-part></tp:taxon-name>: <tp:taxon-name><tp:taxon-name-part taxon-name-part-type="superfamily">Stephanoidea</tp:taxon-name-part></tp:taxon-name>, <tp:taxon-name><tp:taxon-name-part taxon-name-part-type="superfamily">Evanioidea</tp:taxon-name-part></tp:taxon-name>, <tp:taxon-name><tp:taxon-name-part taxon-name-part-type="superfamily">Trigonalyoidea</tp:taxon-name-part></tp:taxon-name>).</article-title><source>Entomofauna</source><volume>15</volume>(<issue>14</issue>): <fpage>137</fpage>–<lpage>184</lpage>.</mixed-citation></ref><ref id="B116"><mixed-citation xmlns:xlink="http://www.w3.org/1999/xlink" xlink:type="simple"><person-group><name name-style="western"><surname>Scaramozzino</surname><given-names>PL</given-names></name></person-group> (<year>1995</year>) <article-title><tp:taxon-name><tp:taxon-name-part taxon-name-part-type="order">Hymenoptera</tp:taxon-name-part></tp:taxon-name> <tp:taxon-name><tp:taxon-name-part taxon-name-part-type="superfamily">Trigonalyoidea</tp:taxon-name-part></tp:taxon-name>, <tp:taxon-name><tp:taxon-name-part taxon-name-part-type="superfamily">Evanioidea</tp:taxon-name-part></tp:taxon-name>, <tp:taxon-name><tp:taxon-name-part taxon-name-part-type="superfamily">Stephanoidea</tp:taxon-name-part></tp:taxon-name>.</article-title> In: <person-group><name name-style="western"><surname>Minelli</surname><given-names>A</given-names></name><name name-style="western"><surname>Ruffo</surname><given-names>S</given-names></name><name name-style="western"><surname>Posta</surname><given-names>S</given-names></name></person-group> (<role>Eds</role>) <source>Checklist delli specie della fauna italiana</source><volume>94</volume>: <fpage>1</fpage>–<lpage>4</lpage>.</mixed-citation></ref><ref id="B97"><mixed-citation xmlns:xlink="http://www.w3.org/1999/xlink" xlink:type="simple"><person-group><name name-style="western"><surname>Neumayer</surname><given-names>J</given-names></name><name name-style="western"><surname>Schwarz</surname><given-names>M</given-names></name><name name-style="western"><surname>Bregant</surname><given-names>E</given-names></name></person-group> (<year>1999</year>) <article-title>Vorläufiges Verzeichnis ausgewählter Hautflügler Kärntens (<tp:taxon-name><tp:taxon-name-part taxon-name-part-type="order">Hymenoptera</tp:taxon-name-part></tp:taxon-name> ohne <tp:taxon-name><tp:taxon-name-part taxon-name-part-type="family">Formicidae</tp:taxon-name-part></tp:taxon-name> und <tp:taxon-name><tp:taxon-name-part taxon-name-part-type="family">Apidae</tp:taxon-name-part></tp:taxon-name>).</article-title> In: <person-group><name name-style="western"><surname>Holzinger</surname><given-names>WE</given-names></name><name name-style="western"><surname>Mildner</surname><given-names>P</given-names></name><name name-style="western"><surname>Rottenburg</surname><given-names>T</given-names></name><name name-style="western"><surname>Wieser</surname><given-names>C</given-names></name></person-group> (<role>Eds</role>) <source>Rote Listen gefährdeter Tiere Kärntens Naturschutz in Kärnten.</source><publisher-loc>Klagenfurt,</publisher-loc><volume>15</volume>: <fpage>213</fpage>–<lpage>231</lpage>.</mixed-citation></ref><ref id="B103"><mixed-citation xmlns:xlink="http://www.w3.org/1999/xlink" xlink:type="simple"><person-group><name name-style="western"><surname>Pagliano</surname><given-names>G</given-names></name><name name-style="western"><surname>Scaramozzino</surname><given-names>PL</given-names></name></person-group> (<year>2000</year>) <article-title><tp:taxon-name><tp:taxon-name-part taxon-name-part-type="family">Gasteruptiidae</tp:taxon-name-part></tp:taxon-name> italiani (<tp:taxon-name><tp:taxon-name-part taxon-name-part-type="order">Hymenoptera</tp:taxon-name-part></tp:taxon-name>: <tp:taxon-name><tp:taxon-name-part taxon-name-part-type="superfamily">Evanioidea</tp:taxon-name-part></tp:taxon-name>).</article-title><source>Bollettino del Museo di Zoologia dell’Università di Torino</source><volume>17</volume>: <fpage>5</fpage>–<lpage>38</lpage>.</mixed-citation></ref><ref id="B114"><mixed-citation xmlns:xlink="http://www.w3.org/1999/xlink" xlink:type="simple"><person-group><name name-style="western"><surname>Saure</surname><given-names>C</given-names></name></person-group> (<year>2001</year>) <article-title><tp:taxon-name><tp:taxon-name-part taxon-name-part-type="superfamily">Trigonalyoidea</tp:taxon-name-part></tp:taxon-name>, <tp:taxon-name><tp:taxon-name-part taxon-name-part-type="superfamily">Evanioidea</tp:taxon-name-part></tp:taxon-name>, <tp:taxon-name><tp:taxon-name-part taxon-name-part-type="superfamily">Stephanoidea</tp:taxon-name-part></tp:taxon-name>.</article-title> In: <person-group><name name-style="western"><surname>Dathe</surname><given-names>HH</given-names></name><name name-style="western"><surname>Taeger</surname><given-names>A</given-names></name><name name-style="western"><surname>Blank</surname><given-names>SM</given-names></name></person-group> (<role>Eds</role>) <source>Verzeichnis der Hautflügler Deutschlands (Entomofauna Germanica 4). Entomologische Nachrichten und Berichte, Dresden.</source><publisher-loc>Beiheft</publisher-loc><volume>7</volume>: <fpage>29</fpage>–<lpage>30</lpage>.</mixed-citation></ref><ref id="B151"><mixed-citation xmlns:xlink="http://www.w3.org/1999/xlink" xlink:type="simple"><person-group><name name-style="western"><surname>Yildirim</surname><given-names>E</given-names></name><name name-style="western"><surname>Çoruh</surname><given-names>S</given-names></name><name name-style="western"><surname>Kolarov</surname><given-names>J</given-names></name><name name-style="western"><surname>Madl</surname><given-names>M</given-names></name></person-group> (<year>2004</year>) <article-title>The <italic><tp:taxon-name><tp:taxon-name-part taxon-name-part-type="genus">Gasteruption</tp:taxon-name-part></tp:taxon-name></italic> (<tp:taxon-name><tp:taxon-name-part taxon-name-part-type="order">Hymenoptera</tp:taxon-name-part></tp:taxon-name>: <tp:taxon-name><tp:taxon-name-part taxon-name-part-type="family">Gasteruptiidae</tp:taxon-name-part></tp:taxon-name>) of Turkey.</article-title><source>Linzer Biologische Beiträge</source><volume>36</volume>(<issue>2</issue>): <fpage>1349</fpage>–<lpage>1352</lpage>.</mixed-citation></ref><ref id="B150"><mixed-citation xmlns:xlink="http://www.w3.org/1999/xlink" xlink:type="simple"><person-group><name name-style="western"><surname>Wisniowski</surname><given-names>B</given-names></name></person-group> (<year>2004</year>) <article-title>Nowe stanowiska gatunkow z rodzaju <italic><tp:taxon-name><tp:taxon-name-part taxon-name-part-type="genus">Gasteruption</tp:taxon-name-part></tp:taxon-name></italic> Latreille, 1796 (<tp:taxon-name><tp:taxon-name-part taxon-name-part-type="order">Hymenoptera</tp:taxon-name-part></tp:taxon-name>: <tp:taxon-name><tp:taxon-name-part taxon-name-part-type="family">Gasteruptiidae</tp:taxon-name-part></tp:taxon-name>) w Polsce.</article-title><source>Wiadomosci Entomologiczne</source><volume>23</volume>(<issue>2</issue>): <fpage>117</fpage>–<lpage>118</lpage>.</mixed-citation></ref><ref id="B141"><mixed-citation xmlns:xlink="http://www.w3.org/1999/xlink" xlink:type="simple"><person-group><name name-style="western"><surname>Turrisi</surname><given-names>GF</given-names></name></person-group> (<year>2004</year>) <article-title>The <tp:taxon-name><tp:taxon-name-part taxon-name-part-type="superfamily">Evanioidea</tp:taxon-name-part></tp:taxon-name> of the Campadelli Collection (<tp:taxon-name><tp:taxon-name-part taxon-name-part-type="order">Hymenoptera</tp:taxon-name-part></tp:taxon-name>). (Systematic catalogue of the Campadelli Collection. II).</article-title><source>Annali del Museo Civico di Storia Naturale di Ferrara</source><volume>7</volume>: <fpage>81</fpage>–<lpage>86</lpage>.</mixed-citation></ref><ref id="B129"><mixed-citation xmlns:xlink="http://www.w3.org/1999/xlink" xlink:type="simple"><person-group><name name-style="western"><surname>Smissen</surname><given-names>J van der</given-names></name></person-group> (<year>2010</year>) <article-title>Teil IV. Beitrag zur Stechimmen-fauna Südfrankreichs (Ardèche, Drôme, Gard, Vaucluse) <tp:taxon-name><tp:taxon-name-part taxon-name-part-type="order">Hymenoptera</tp:taxon-name-part></tp:taxon-name> Aculeata: <tp:taxon-name><tp:taxon-name-part taxon-name-part-type="family">Apidae</tp:taxon-name-part></tp:taxon-name>, <tp:taxon-name><tp:taxon-name-part taxon-name-part-type="family">Chrysididae</tp:taxon-name-part></tp:taxon-name>, <tp:taxon-name><tp:taxon-name-part taxon-name-part-type="family">Scoliidae</tp:taxon-name-part></tp:taxon-name>, <tp:taxon-name><tp:taxon-name-part taxon-name-part-type="family">Vespidae</tp:taxon-name-part></tp:taxon-name>, <tp:taxon-name><tp:taxon-name-part taxon-name-part-type="family">Pompilidae</tp:taxon-name-part></tp:taxon-name>, <tp:taxon-name><tp:taxon-name-part taxon-name-part-type="family">Sphecidae</tp:taxon-name-part></tp:taxon-name>). Verhandlungen des Vereins für Naturwissenschaftliche Heimatforschung zu Hamburg e.V.</article-title><volume>43</volume>: <fpage>355</fpage>–<lpage>415</lpage>.</mixed-citation></ref><ref id="B153"><mixed-citation xmlns:xlink="http://www.w3.org/1999/xlink" xlink:type="simple"><person-group><name name-style="western"><surname>Zhao</surname><given-names>K-X</given-names></name><name name-style="western"><surname>van Achterberg</surname><given-names>C</given-names></name><name name-style="western"><surname>Xu</surname><given-names>Z-F</given-names></name></person-group> (<year>2012</year>) <article-title>A revision of the Chinese <tp:taxon-name><tp:taxon-name-part taxon-name-part-type="family">Gasteruptiidae</tp:taxon-name-part></tp:taxon-name> (<tp:taxon-name><tp:taxon-name-part taxon-name-part-type="order">Hymenoptera</tp:taxon-name-part></tp:taxon-name>, <tp:taxon-name><tp:taxon-name-part taxon-name-part-type="superfamily">Evanioidea</tp:taxon-name-part></tp:taxon-name>).</article-title><source>ZooKeys</source><volume>237</volume>: <fpage>1</fpage>–<lpage>123</lpage>. doi: <ext-link ext-link-type="doi" xlink:href="10.3897/zookeys.237.3956" xlink:type="simple">10.3897/zookeys.237.3956</ext-link></mixed-citation></ref><ref id="B113"><mixed-citation xmlns:xlink="http://www.w3.org/1999/xlink" xlink:type="simple"><person-group><name name-style="western"><surname>Samin</surname><given-names>N</given-names></name><name name-style="western"><surname>Bagriacik</surname><given-names>N</given-names></name></person-group> (<year>2012</year>) <article-title>Three new records of <tp:taxon-name><tp:taxon-name-part taxon-name-part-type="family">Gasteruptiidae</tp:taxon-name-part></tp:taxon-name> (<tp:taxon-name><tp:taxon-name-part taxon-name-part-type="order">Hymenoptera</tp:taxon-name-part></tp:taxon-name>: Evaniopidea) from Iran.</article-title><source>Entomofauna</source><volume>33</volume>(<issue>26</issue>): <fpage>385</fpage>–<lpage>388</lpage>.</mixed-citation></ref><ref id="B5"><mixed-citation xmlns:xlink="http://www.w3.org/1999/xlink" xlink:type="simple"><person-group><name name-style="western"><surname>van Achterberg</surname><given-names>C</given-names></name></person-group> (<year>2013</year>) <article-title>De Nederlandse hongerwespen (<tp:taxon-name><tp:taxon-name-part taxon-name-part-type="order">Hymenoptera</tp:taxon-name-part></tp:taxon-name>: <tp:taxon-name><tp:taxon-name-part taxon-name-part-type="superfamily">Evanioidea</tp:taxon-name-part></tp:taxon-name>: <tp:taxon-name><tp:taxon-name-part taxon-name-part-type="family">Gasteruptiidae</tp:taxon-name-part></tp:taxon-name>).</article-title><source>Nederlandse Faunistische Mededelingen</source><volume>39</volume>: <fpage>55</fpage>–<lpage>87</lpage>.</mixed-citation></ref><ref id="B127"><mixed-citation xmlns:xlink="http://www.w3.org/1999/xlink" xlink:type="simple"><person-group><name name-style="western"><surname>Semenov</surname><given-names>A</given-names></name></person-group> (<year>1892</year>) <article-title>Revisio Hymenopterorum Musei Zoologici Academiae Caesareae Scientiarum Petropolitanae. III Familia <tp:taxon-name><tp:taxon-name-part taxon-name-part-type="family">Evaniidae</tp:taxon-name-part></tp:taxon-name>.</article-title><source>Bulletin de l’Académie Impériale des Sciences de St.-Pétersbourg, Nouvelle Serie 3</source><volume>35</volume>: <fpage>197</fpage>–<lpage>218</lpage>.</mixed-citation></ref><ref id="B117"><mixed-citation xmlns:xlink="http://www.w3.org/1999/xlink" xlink:type="simple"><person-group><name name-style="western"><surname>Schletterer</surname><given-names>A</given-names></name></person-group> (<year>1885</year>) <article-title>Die Hymenopteren-Gattung <italic><tp:taxon-name><tp:taxon-name-part taxon-name-part-type="genus">Gasteruption</tp:taxon-name-part></tp:taxon-name></italic> Latr. (<italic><tp:taxon-name><tp:taxon-name-part taxon-name-part-type="genus">Foenus</tp:taxon-name-part></tp:taxon-name></italic> ant.).</article-title><source>Verhandlungen der Zoologish-Botanischen Gesellschaft in Wien</source><volume>35</volume>: <fpage>267</fpage>–<lpage>326</lpage>.</mixed-citation></ref></ref-list></tp:taxon-treatment>
