# Supplementary material for: Review of Gasteruption Latreille (Hymenoptera, Gasteruptiidae) from Iran and Turkey, with the description of 15 new species
Source: Zookeys. 2014 Nov 28;(458):1–187. doi: 10.3897/zookeys.458.8531 (PMC4283360; doi:10.3897/zookeys.458.8531)
Supplement: XML Treatment for Gasteruption undulatum [file zookeys.458.8531-treatment35.xml]

<!DOCTYPE tp:taxon-treatment
  PUBLIC "-//TaxonX//DTD Taxonomic Treatment Publishing DTD v0 20100105//EN" "tax-treatment-NSO.dtd">
<tp:taxon-treatment xmlns:tp="http://www.plazi.org/taxpub"><tp:treatment-meta><kwd-group><label>Taxon classification</label><kwd><named-content content-type="kingdom">Animalia</named-content></kwd><kwd><named-content content-type="order">Hymenoptera</named-content></kwd><kwd><named-content content-type="family">Gasteruptiidae</named-content></kwd></kwd-group><mixed-citation publication-type="journal"><person-group><name><surname>van Achterberg</surname><given-names>Cornelis</given-names></name><name><surname>Talebi</surname><given-names>Ali Asghar</given-names></name></person-group><article-title>Review of <italic><tp:taxon-name><tp:taxon-name-part taxon-name-part-type="genus">Gasteruption</tp:taxon-name-part></tp:taxon-name></italic> Latreille (<tp:taxon-name><tp:taxon-name-part taxon-name-part-type="order">Hymenoptera</tp:taxon-name-part></tp:taxon-name>, <tp:taxon-name><tp:taxon-name-part taxon-name-part-type="family">Gasteruptiidae</tp:taxon-name-part></tp:taxon-name>) from Iran and Turkey, with the description of 15 new species</article-title><source>Zookeys</source><day>28</day><month>11</month><year>2014</year><volume>2014</volume><issue>458</issue><fpage>1</fpage><lpage>187</lpage><pub-id pub-id-type="doi">10.3897/zookeys.458.8531</pub-id></mixed-citation></tp:treatment-meta><tp:nomenclature><tp:taxon-name>
                        <tp:taxon-name-part taxon-name-part-type="genus">Gasteruption</tp:taxon-name-part>
                        <tp:taxon-name-part taxon-name-part-type="species">undulatum</tp:taxon-name-part>
                    </tp:taxon-name><tp:taxon-authority>(Abeille de Perrin, 1879)</tp:taxon-authority><xref ref-type="fig" rid="F73">Figs 536</xref><xref ref-type="fig" rid="F74">–547</xref><!--PageBreak--><tp:nomenclature-citation-list><tp:nomenclature-citation><tp:taxon-name><tp:taxon-name-part taxon-name-part-type="genus">Faenus</tp:taxon-name-part> <tp:taxon-name-part taxon-name-part-type="species">undulatus</tp:taxon-name-part></tp:taxon-name><comment> Abeille de Perrin, 1879: 276.</comment></tp:nomenclature-citation><tp:nomenclature-citation><tp:taxon-name><tp:taxon-name-part taxon-name-part-type="genus">Gasteruption</tp:taxon-name-part> <tp:taxon-name-part taxon-name-part-type="species">undulatum</tp:taxon-name-part></tp:taxon-name><comment>; <xref ref-type="bibr" rid="B117">Schletterer 1885</xref>: 315, 1889: 407; <xref ref-type="bibr" rid="B21">Dalla Torre 1902</xref>: 1075; <xref ref-type="bibr" rid="B58">Kieffer 1912</xref>: 269; <xref ref-type="bibr" rid="B40">Hedicke 1939</xref>: 26; <xref ref-type="bibr" rid="B75">Madl 1987a</xref>: 404, <xref ref-type="bibr" rid="B79">1988c</xref> 39, <xref ref-type="bibr" rid="B80">1989b</xref> 45, <xref ref-type="bibr" rid="B81">1990a</xref> 130, <xref ref-type="bibr" rid="B82">1990b</xref> 480, 484; <xref ref-type="bibr" rid="B144">Wall 1994</xref>: 165; <xref ref-type="bibr" rid="B116">Scaramozzino 1995</xref>: 3; <xref ref-type="bibr" rid="B103">Pagliano and Scaramozzino 2000</xref>: 11, 19, 34; <xref ref-type="bibr" rid="B114">Saure 2001</xref>: 30; <xref ref-type="bibr" rid="B151">Yildirim et al. 2004</xref>: 1351; <xref ref-type="bibr" rid="B5">van Achterberg 2013</xref>: 83.</comment></tp:nomenclature-citation><tp:nomenclature-citation><tp:taxon-name><tp:taxon-name-part taxon-name-part-type="genus">Foenus</tp:taxon-name-part> <tp:taxon-name-part taxon-name-part-type="species">bidentulus</tp:taxon-name-part></tp:taxon-name><comment> Thomson, 1883: 848; <xref ref-type="bibr" rid="B43">Hellén 1950</xref>: 4; <xref ref-type="bibr" rid="B41">Hedqvist 1973</xref>: 181, 182 (as synonym of <italic><tp:taxon-name><tp:taxon-name-part taxon-name-part-type="genus">Gasteruption</tp:taxon-name-part> <tp:taxon-name-part taxon-name-part-type="species">assectator</tp:taxon-name-part></tp:taxon-name></italic> (Linnaeus)); <xref ref-type="bibr" rid="B99">Oehlke 1984</xref>: 175 (id.); <xref ref-type="bibr" rid="B144">Wall 1994</xref>: 148. Synonymized with <italic><tp:taxon-name><tp:taxon-name-part taxon-name-part-type="genus">Gasteruption</tp:taxon-name-part> <tp:taxon-name-part taxon-name-part-type="species">undulatum</tp:taxon-name-part></tp:taxon-name></italic> (Abeille de Perrin) by Madl, 1987b.</comment></tp:nomenclature-citation><tp:nomenclature-citation><tp:taxon-name><tp:taxon-name-part taxon-name-part-type="genus">Gasteruption</tp:taxon-name-part> <tp:taxon-name-part taxon-name-part-type="species">bidentulum</tp:taxon-name-part></tp:taxon-name><comment>; <xref ref-type="bibr" rid="B117">Schletterer 1885</xref>: 303, 1889: 405; <xref ref-type="bibr" rid="B21">Dalla Torre 1902</xref>: 1065; <xref ref-type="bibr" rid="B58">Kieffer 1912</xref>: 257; <xref ref-type="bibr" rid="B122">Schmiedeknecht 1930</xref>: 379, 381; <xref ref-type="bibr" rid="B40">Hedicke 1939</xref>: 8; <xref ref-type="bibr" rid="B43">Hellén 1950</xref>: 4; <xref ref-type="bibr" rid="B126">Šedivý 1958</xref>: 36, 37, 38; <xref ref-type="bibr" rid="B38">Györfi and Bajári 1962</xref>: 47, 51; <xref ref-type="bibr" rid="B23">Dolfuss 1982</xref>: 23; <xref ref-type="bibr" rid="B76">Madl 1987b</xref>: 24, <xref ref-type="bibr" rid="B77">1988a</xref>: 13, 14.</comment></tp:nomenclature-citation><tp:nomenclature-citation><tp:taxon-name><tp:taxon-name-part taxon-name-part-type="genus">Gasteruption</tp:taxon-name-part> <tp:taxon-name-part taxon-name-part-type="species">tibiale</tp:taxon-name-part></tp:taxon-name><comment>; <xref ref-type="bibr" rid="B118">Schletterer 1889</xref>: 402–403 (p.p.); <xref ref-type="bibr" rid="B29">Ferrière 1946</xref>: 234, 238, 241 (p.p.).</comment></tp:nomenclature-citation></tp:nomenclature-citation-list></tp:nomenclature><tp:treatment-sec sec-type="Type material"><title>Type material.</title><p>Lectotype of <italic><tp:taxon-name><tp:taxon-name-part taxon-name-part-type="genus">Gasteruption</tp:taxon-name-part> <tp:taxon-name-part taxon-name-part-type="species">undulatum</tp:taxon-name-part></tp:taxon-name></italic> here designated, ♀ (MNHN) from S France, “Museum Paris EY 0000003924”, “1u”, “Museum Paris, coll. Abeille de Perrin, 1919”, “<italic><tp:taxon-name><tp:taxon-name-part taxon-name-part-type="genus">Gasteruption</tp:taxon-name-part> <tp:taxon-name-part taxon-name-part-type="species">undulatum</tp:taxon-name-part></tp:taxon-name></italic> Ab., ♀, des. Madl 1987 % Lectotypus”, “Lectotypus, des. Madl, 1987”, metasoma largely missing; according to the original description 4 additional females from Marseille, Bordeaux and Landes, of which one female is in MNHN and labelled as paralectotype by Madl in 1987; he misidentified it as <italic><tp:taxon-name><tp:taxon-name-part taxon-name-part-type="genus">Gasteruption</tp:taxon-name-part> <tp:taxon-name-part taxon-name-part-type="species">hastator</tp:taxon-name-part></tp:taxon-name></italic>, but it is a normal female of <italic><tp:taxon-name><tp:taxon-name-part taxon-name-part-type="genus">Gasteruption</tp:taxon-name-part> <tp:taxon-name-part taxon-name-part-type="species">undulatum</tp:taxon-name-part></tp:taxon-name></italic>. Holotype of <italic><tp:taxon-name><tp:taxon-name-part taxon-name-part-type="genus">Gasteruption</tp:taxon-name-part> <tp:taxon-name-part taxon-name-part-type="species">bidentulum</tp:taxon-name-part></tp:taxon-name></italic> examined, ♀ (ZIL) from Gotland, “G.”, “<italic>bidentulus</italic>”, “Lectotypus <italic><tp:taxon-name><tp:taxon-name-part taxon-name-part-type="genus">Foenus</tp:taxon-name-part> <tp:taxon-name-part taxon-name-part-type="species">bidentulus</tp:taxon-name-part></tp:taxon-name></italic> Thoms., ♀, K.-J. Hedqvist, det. 1972”.</p></tp:treatment-sec><tp:treatment-sec sec-type="Additional material"><title>Additional material.</title><p><bold>Turkey</bold> (Bilecik; 20 km NW of Igdir; Nigde, Camardi; Mezikiran Gecidi, 20 km E of Gurun; 30 km S of Aksehir; Burdur, 20 km SW Burdur, 940 m; 20 km SW of Bitlis; Bolu, near lake; Sultan Daglari, near Yalvac; Sivas, 45 km E of Yarhisar; Denizli, 35 km SSE of Denizli, 970 m; Mansisa, 40 km NW of Salihli, 150 m; Nevsehir, 20 km S of Nevsehir, Kaymakli, 1200 m).</p></tp:treatment-sec><tp:treatment-sec sec-type="Diagnosis"><title>Diagnosis.</title><p>Apex of ovipositor sheath blackish or slightly brownish, if rather pale apically then pale part distinctly shorter than hind basitarsus; ovipositor sheath 1.3–1.5 times as long as hind tibia and 0.7–0.9 times as long as hind tibia and tarsus combined; occipital carina obsolescent medio-dorsally (Figs <xref ref-type="fig" rid="F73">536</xref>, <xref ref-type="fig" rid="F73">542</xref>); head, laterally mesosoma and scapus black; head not protruding below eyes; clypeus with small depression or depression obsolescent; apical antennal segment at most 1.2 times as long as third antennal segment and its colour similar to colour of medial segments; antesternal carina narrow; mesoscutum distinctly densely rugose, distinctly different from very finely aciculate vertex; hind tibia stout, with a distinct subbasal ivory ring and distinctly swollen, resulting in a distinctly convex ventral border (Fig. <xref ref-type="fig" rid="F73">544</xref>); hind basitarsus rather long (Fig. <xref ref-type="fig" rid="F73">544</xref>); hind tibial spurs yellowish-brown or brown; hind tibial spurs yellowish-brown or brown; hind tarsus (except telotarsus) brownish-yellow to yellowish-brown; incision of hypopygium shallow. Males have third antennal segment about 1.5 times longer than second segment and as long as fifth segment (Fig. <xref ref-type="fig" rid="F74">546</xref>) and fourth antennal segment about 0.7 times as long as second and third segments combined.</p></tp:treatment-sec><tp:treatment-sec sec-type="Distribution"><title>Distribution.</title><p>Central and South Europe, Turkey.</p></tp:treatment-sec><tp:treatment-sec sec-type="Biology"><title>Biology.</title><p>Unknown. Collected from June till September, in South Europe present from May onwards.</p><fig id="F73" position="float" orientation="portrait"><label>Figures 536–544.</label><caption><p><italic><tp:taxon-name><tp:taxon-name-part taxon-name-part-type="genus">Gasteruption</tp:taxon-name-part> <tp:taxon-name-part taxon-name-part-type="species">undulatum</tp:taxon-name-part></tp:taxon-name></italic> (Abeille de Perrin), female, France. <bold>536</bold> head lateral <bold>537</bold> mesosoma lateral <bold>538</bold> mesonotum dorsal <bold>539</bold> apex of ovipositor sheath <bold>540</bold> hind tarsus lateral <bold>541</bold> head anterior <bold>542</bold> head dorsal <bold>543</bold> fore wing <bold>544</bold> hind leg.</p></caption><graphic xmlns:xlink="http://www.w3.org/1999/xlink" xlink:href="zookeys-458-001-g073.jpg" position="float" orientation="portrait" xlink:type="simple" id="oo_34742.jpg"/></fig><fig id="F74" position="float" orientation="portrait"><label>Figures 545–547.</label><caption><p><italic><tp:taxon-name><tp:taxon-name-part taxon-name-part-type="genus">Gasteruption</tp:taxon-name-part> <tp:taxon-name-part taxon-name-part-type="species">undulatum</tp:taxon-name-part></tp:taxon-name></italic> (Abeille de Perrin), male, Hungary. <bold>545</bold> mesonotum dorsal <bold>546</bold> basal antennal segments <bold>547</bold> head dorsal.</p></caption><graphic xmlns:xlink="http://www.w3.org/1999/xlink" xlink:href="zookeys-458-001-g074.jpg" position="float" orientation="portrait" xlink:type="simple" id="oo_34743.jpg"/></fig></tp:treatment-sec><ref-list><ref id="B117"><mixed-citation xmlns:xlink="http://www.w3.org/1999/xlink" xlink:type="simple"><person-group><name name-style="western"><surname>Schletterer</surname><given-names>A</given-names></name></person-group> (<year>1885</year>) <article-title>Die Hymenopteren-Gattung <italic><tp:taxon-name><tp:taxon-name-part taxon-name-part-type="genus">Gasteruption</tp:taxon-name-part></tp:taxon-name></italic> Latr. (<italic><tp:taxon-name><tp:taxon-name-part taxon-name-part-type="genus">Foenus</tp:taxon-name-part></tp:taxon-name></italic> ant.).</article-title><source>Verhandlungen der Zoologish-Botanischen Gesellschaft in Wien</source><volume>35</volume>: <fpage>267</fpage>–<lpage>326</lpage>.</mixed-citation></ref><ref id="B21"><mixed-citation xmlns:xlink="http://www.w3.org/1999/xlink" xlink:type="simple"><person-group><name name-style="western"><surname>Dalla</surname><given-names>Torre CG de [= KW von]</given-names></name></person-group> (<year>1902</year>) <article-title>2. Subfam. <tp:taxon-name><tp:taxon-name-part taxon-name-part-type="subfamily">Gasteruptionidae</tp:taxon-name-part></tp:taxon-name>: 1063–1075.</article-title><source>In: Catalogus Hymenopterorum hucusque descriptorum systematicus et synonymicus</source><volume>3</volume>: <fpage>1</fpage>–<lpage>1141</lpage>.</mixed-citation></ref><ref id="B58"><mixed-citation xmlns:xlink="http://www.w3.org/1999/xlink" xlink:type="simple"><person-group><name name-style="western"><surname>Kieffer</surname><given-names>JJ</given-names></name></person-group> (<year>1912</year>) <article-title><tp:taxon-name><tp:taxon-name-part taxon-name-part-type="family">Evaniidae</tp:taxon-name-part></tp:taxon-name>.</article-title><source>Das Tierreich</source><volume>30</volume>: <fpage>1</fpage>–<lpage>431</lpage>.</mixed-citation></ref><ref id="B40"><mixed-citation xmlns:xlink="http://www.w3.org/1999/xlink" xlink:type="simple"><person-group><name name-style="western"><surname>Hedicke</surname><given-names>H</given-names></name></person-group> (<year>1939</year>) <source>Hymenopterorum Catalogus 11, <tp:taxon-name><tp:taxon-name-part taxon-name-part-type="family">Gasteruptiidae</tp:taxon-name-part></tp:taxon-name>.</source><publisher-loc>s’Gravenhage</publisher-loc>, <size units="page">54 pp</size>.</mixed-citation></ref><ref id="B75"><mixed-citation xmlns:xlink="http://www.w3.org/1999/xlink" xlink:type="simple"><person-group><name name-style="western"><surname>Madl</surname><given-names>M</given-names></name></person-group> (<year>1987a</year>) <article-title>Über <tp:taxon-name><tp:taxon-name-part taxon-name-part-type="family">Gasteruptiidae</tp:taxon-name-part></tp:taxon-name> aus Oberösterreich (<tp:taxon-name><tp:taxon-name-part taxon-name-part-type="order">Hymenoptera</tp:taxon-name-part></tp:taxon-name>, <tp:taxon-name><tp:taxon-name-part taxon-name-part-type="superfamily">Evanioidea</tp:taxon-name-part></tp:taxon-name>).</article-title><source>Linzer Biologische Beiträge</source><volume>19</volume>(<issue>2</issue>): <fpage>401</fpage>–<lpage>405</lpage>.</mixed-citation></ref><ref id="B79"><mixed-citation xmlns:xlink="http://www.w3.org/1999/xlink" xlink:type="simple"><person-group><name name-style="western"><surname>Madl</surname><given-names>M</given-names></name></person-group> (<year>1988c</year>) <article-title>Die <tp:taxon-name><tp:taxon-name-part taxon-name-part-type="family">Gasteruptiidae</tp:taxon-name-part></tp:taxon-name> des Bundeslandes Salzburg (<tp:taxon-name><tp:taxon-name-part taxon-name-part-type="order">Hymenoptera</tp:taxon-name-part></tp:taxon-name>, <tp:taxon-name><tp:taxon-name-part taxon-name-part-type="superfamily">Evanioidea</tp:taxon-name-part></tp:taxon-name>).</article-title><source>Verhandlungen der Zoologisch-Botanischen Gesellschaft in Österreich</source><volume>125</volume>: <fpage>37</fpage>–<lpage>40</lpage>.</mixed-citation></ref><ref id="B80"><mixed-citation xmlns:xlink="http://www.w3.org/1999/xlink" xlink:type="simple"><person-group><name name-style="western"><surname>Madl</surname><given-names>M</given-names></name></person-group> (<year>1989a</year>) <article-title>Über <tp:taxon-name><tp:taxon-name-part taxon-name-part-type="family">Gasteruptiidae</tp:taxon-name-part></tp:taxon-name> aus Tirol und Vorarlberg (<tp:taxon-name><tp:taxon-name-part taxon-name-part-type="order">Hymenoptera</tp:taxon-name-part></tp:taxon-name>, <tp:taxon-name><tp:taxon-name-part taxon-name-part-type="superfamily">Evanioidea</tp:taxon-name-part></tp:taxon-name>).</article-title><source>Berichte des naturwissenschaftlich-medizinischen Vereins in Innsbruck</source><volume>76</volume>: <fpage>159</fpage>–<lpage>163</lpage>.</mixed-citation></ref><ref id="B81"><mixed-citation xmlns:xlink="http://www.w3.org/1999/xlink" xlink:type="simple"><person-group><name name-style="western"><surname>Madl</surname><given-names>M</given-names></name></person-group> (<year>1989b</year>) <article-title>Über <tp:taxon-name><tp:taxon-name-part taxon-name-part-type="family">Gasteruptiidae</tp:taxon-name-part></tp:taxon-name> aus Jugoslawien (<tp:taxon-name><tp:taxon-name-part taxon-name-part-type="order">Hymenoptera</tp:taxon-name-part></tp:taxon-name>, <tp:taxon-name><tp:taxon-name-part taxon-name-part-type="superfamily">Evanioidea</tp:taxon-name-part></tp:taxon-name>).</article-title><source>Nachrichtenblatt der Bayerischen Entomologen</source><volume>38</volume>: <fpage>40</fpage>–<lpage>45</lpage>.</mixed-citation></ref><ref id="B82"><mixed-citation xmlns:xlink="http://www.w3.org/1999/xlink" xlink:type="simple"><person-group><name name-style="western"><surname>Madl</surname><given-names>M</given-names></name></person-group> (<year>1990a</year>) <article-title>Beitrag zur Kenntnis des <tp:taxon-name><tp:taxon-name-part taxon-name-part-type="family">Gasteruptiidae</tp:taxon-name-part></tp:taxon-name> Griechenlands (<tp:taxon-name><tp:taxon-name-part taxon-name-part-type="class">Insecta</tp:taxon-name-part></tp:taxon-name>, <tp:taxon-name><tp:taxon-name-part taxon-name-part-type="order">Hymenoptera</tp:taxon-name-part></tp:taxon-name>, <tp:taxon-name><tp:taxon-name-part taxon-name-part-type="superfamily">Evanioidea</tp:taxon-name-part></tp:taxon-name>).</article-title><source>Faunistische Abhandlungen Staatliches Museum für Tierkunde Dresden</source><volume>17</volume>(<issue>14</issue>): <fpage>127</fpage>–<lpage>130</lpage>.</mixed-citation></ref><ref id="B144"><mixed-citation xmlns:xlink="http://www.w3.org/1999/xlink" xlink:type="simple"><person-group><name name-style="western"><surname>Wall</surname><given-names>I</given-names></name></person-group> (<year>1994</year>) <article-title>Seltene Hymenopteren aus Mittel-, West- und Südeuropa (<tp:taxon-name><tp:taxon-name-part taxon-name-part-type="order">Hymenoptera</tp:taxon-name-part></tp:taxon-name> <tp:taxon-name><tp:taxon-name-part taxon-name-part-type="suborder">Apocrita</tp:taxon-name-part></tp:taxon-name>: <tp:taxon-name><tp:taxon-name-part taxon-name-part-type="superfamily">Stephanoidea</tp:taxon-name-part></tp:taxon-name>, <tp:taxon-name><tp:taxon-name-part taxon-name-part-type="superfamily">Evanioidea</tp:taxon-name-part></tp:taxon-name>, <tp:taxon-name><tp:taxon-name-part taxon-name-part-type="superfamily">Trigonalyoidea</tp:taxon-name-part></tp:taxon-name>).</article-title><source>Entomofauna</source><volume>15</volume>(<issue>14</issue>): <fpage>137</fpage>–<lpage>184</lpage>.</mixed-citation></ref><ref id="B116"><mixed-citation xmlns:xlink="http://www.w3.org/1999/xlink" xlink:type="simple"><person-group><name name-style="western"><surname>Scaramozzino</surname><given-names>PL</given-names></name></person-group> (<year>1995</year>) <article-title><tp:taxon-name><tp:taxon-name-part taxon-name-part-type="order">Hymenoptera</tp:taxon-name-part></tp:taxon-name> <tp:taxon-name><tp:taxon-name-part taxon-name-part-type="superfamily">Trigonalyoidea</tp:taxon-name-part></tp:taxon-name>, <tp:taxon-name><tp:taxon-name-part taxon-name-part-type="superfamily">Evanioidea</tp:taxon-name-part></tp:taxon-name>, <tp:taxon-name><tp:taxon-name-part taxon-name-part-type="superfamily">Stephanoidea</tp:taxon-name-part></tp:taxon-name>.</article-title> In: <person-group><name name-style="western"><surname>Minelli</surname><given-names>A</given-names></name><name name-style="western"><surname>Ruffo</surname><given-names>S</given-names></name><name name-style="western"><surname>Posta</surname><given-names>S</given-names></name></person-group> (<role>Eds</role>) <source>Checklist delli specie della fauna italiana</source><volume>94</volume>: <fpage>1</fpage>–<lpage>4</lpage>.</mixed-citation></ref><ref id="B103"><mixed-citation xmlns:xlink="http://www.w3.org/1999/xlink" xlink:type="simple"><person-group><name name-style="western"><surname>Pagliano</surname><given-names>G</given-names></name><name name-style="western"><surname>Scaramozzino</surname><given-names>PL</given-names></name></person-group> (<year>2000</year>) <article-title><tp:taxon-name><tp:taxon-name-part taxon-name-part-type="family">Gasteruptiidae</tp:taxon-name-part></tp:taxon-name> italiani (<tp:taxon-name><tp:taxon-name-part taxon-name-part-type="order">Hymenoptera</tp:taxon-name-part></tp:taxon-name>: <tp:taxon-name><tp:taxon-name-part taxon-name-part-type="superfamily">Evanioidea</tp:taxon-name-part></tp:taxon-name>).</article-title><source>Bollettino del Museo di Zoologia dell’Università di Torino</source><volume>17</volume>: <fpage>5</fpage>–<lpage>38</lpage>.</mixed-citation></ref><ref id="B114"><mixed-citation xmlns:xlink="http://www.w3.org/1999/xlink" xlink:type="simple"><person-group><name name-style="western"><surname>Saure</surname><given-names>C</given-names></name></person-group> (<year>2001</year>) <article-title><tp:taxon-name><tp:taxon-name-part taxon-name-part-type="superfamily">Trigonalyoidea</tp:taxon-name-part></tp:taxon-name>, <tp:taxon-name><tp:taxon-name-part taxon-name-part-type="superfamily">Evanioidea</tp:taxon-name-part></tp:taxon-name>, <tp:taxon-name><tp:taxon-name-part taxon-name-part-type="superfamily">Stephanoidea</tp:taxon-name-part></tp:taxon-name>.</article-title> In: <person-group><name name-style="western"><surname>Dathe</surname><given-names>HH</given-names></name><name name-style="western"><surname>Taeger</surname><given-names>A</given-names></name><name name-style="western"><surname>Blank</surname><given-names>SM</given-names></name></person-group> (<role>Eds</role>) <source>Verzeichnis der Hautflügler Deutschlands (Entomofauna Germanica 4). Entomologische Nachrichten und Berichte, Dresden.</source><publisher-loc>Beiheft</publisher-loc><volume>7</volume>: <fpage>29</fpage>–<lpage>30</lpage>.</mixed-citation></ref><ref id="B151"><mixed-citation xmlns:xlink="http://www.w3.org/1999/xlink" xlink:type="simple"><person-group><name name-style="western"><surname>Yildirim</surname><given-names>E</given-names></name><name name-style="western"><surname>Çoruh</surname><given-names>S</given-names></name><name name-style="western"><surname>Kolarov</surname><given-names>J</given-names></name><name name-style="western"><surname>Madl</surname><given-names>M</given-names></name></person-group> (<year>2004</year>) <article-title>The <italic><tp:taxon-name><tp:taxon-name-part taxon-name-part-type="genus">Gasteruption</tp:taxon-name-part></tp:taxon-name></italic> (<tp:taxon-name><tp:taxon-name-part taxon-name-part-type="order">Hymenoptera</tp:taxon-name-part></tp:taxon-name>: <tp:taxon-name><tp:taxon-name-part taxon-name-part-type="family">Gasteruptiidae</tp:taxon-name-part></tp:taxon-name>) of Turkey.</article-title><source>Linzer Biologische Beiträge</source><volume>36</volume>(<issue>2</issue>): <fpage>1349</fpage>–<lpage>1352</lpage>.</mixed-citation></ref><ref id="B5"><mixed-citation xmlns:xlink="http://www.w3.org/1999/xlink" xlink:type="simple"><person-group><name name-style="western"><surname>van Achterberg</surname><given-names>C</given-names></name></person-group> (<year>2013</year>) <article-title>De Nederlandse hongerwespen (<tp:taxon-name><tp:taxon-name-part taxon-name-part-type="order">Hymenoptera</tp:taxon-name-part></tp:taxon-name>: <tp:taxon-name><tp:taxon-name-part taxon-name-part-type="superfamily">Evanioidea</tp:taxon-name-part></tp:taxon-name>: <tp:taxon-name><tp:taxon-name-part taxon-name-part-type="family">Gasteruptiidae</tp:taxon-name-part></tp:taxon-name>).</article-title><source>Nederlandse Faunistische Mededelingen</source><volume>39</volume>: <fpage>55</fpage>–<lpage>87</lpage>.</mixed-citation></ref><ref id="B43"><mixed-citation xmlns:xlink="http://www.w3.org/1999/xlink" xlink:type="simple"><person-group><name name-style="western"><surname>Hellén</surname><given-names>W</given-names></name></person-group> (<year>1950</year>) <article-title>Die Evaniiden Finnlands (Hym.).</article-title><source>Notulae Entomolgicae</source><volume>30</volume>: <fpage>1</fpage>–<lpage>5</lpage>.</mixed-citation></ref><ref id="B41"><mixed-citation xmlns:xlink="http://www.w3.org/1999/xlink" xlink:type="simple"><person-group><name name-style="western"><surname>Hedqvist</surname><given-names>K-J</given-names></name></person-group> (<year>1973</year>) <article-title>Notes on the superfamily <tp:taxon-name><tp:taxon-name-part taxon-name-part-type="superfamily">Evanioidea</tp:taxon-name-part></tp:taxon-name> in Sweden with keys to families, genera and species (Hym., <tp:taxon-name><tp:taxon-name-part taxon-name-part-type="suborder">Apocrita</tp:taxon-name-part></tp:taxon-name>).</article-title><source>Entomologisk Tidskrift</source><volume>94</volume>(<issue>3–4</issue>): <fpage>177</fpage>–<lpage>187</lpage>.</mixed-citation></ref><ref id="B99"><mixed-citation xmlns:xlink="http://www.w3.org/1999/xlink" xlink:type="simple"><person-group><name name-style="western"><surname>Oehlke</surname><given-names>J</given-names></name></person-group> (<year>1984</year>) <article-title>Beiträge zur Insektenfauna der DDR: <tp:taxon-name><tp:taxon-name-part taxon-name-part-type="order">Hymenoptera</tp:taxon-name-part></tp:taxon-name>-<tp:taxon-name><tp:taxon-name-part taxon-name-part-type="superfamily">Evanioidea</tp:taxon-name-part></tp:taxon-name>, <tp:taxon-name><tp:taxon-name-part taxon-name-part-type="superfamily">Stephanoidea</tp:taxon-name-part></tp:taxon-name>, <tp:taxon-name><tp:taxon-name-part taxon-name-part-type="superfamily">Trigonalyoidea</tp:taxon-name-part></tp:taxon-name>.</article-title><source>Faunistische Abhandlungen der staatliche Museum für Tierkunde, Dresden</source><volume>11</volume>: <fpage>161</fpage>–<lpage>190</lpage>.</mixed-citation></ref><ref id="B122"><mixed-citation xmlns:xlink="http://www.w3.org/1999/xlink" xlink:type="simple"><person-group><name name-style="western"><surname>Schmiedeknecht</surname><given-names>O</given-names></name></person-group> (<year>1930</year>) <source>Die Hymenopteren Nord- und Mitteleuropas mit Einschluss von England, Südschweiz, Südtirol und Ungarn nach ihren Gattungen und zum grossen Teil auch nach ihren Arten analytisch bearbeitet.</source> 2<sup>nd</sup> ed., <publisher-loc>Jena</publisher-loc>, 1062 pp.</mixed-citation></ref><ref id="B126"><mixed-citation xmlns:xlink="http://www.w3.org/1999/xlink" xlink:type="simple"><person-group><name name-style="western"><surname>Šedivý</surname><given-names>J</given-names></name></person-group> (<year>1958</year>) <article-title>Die tschechoslowakische Arten der Gasteruptioniden (Hym.).</article-title><source>Acta Societas Entomologicae Cechosloveniae, Praha (= Časopis Československé Společnosti Entomologické)</source><volume>55</volume>: <fpage>34</fpage>–<lpage>43</lpage>.</mixed-citation></ref><ref id="B38"><mixed-citation xmlns:xlink="http://www.w3.org/1999/xlink" xlink:type="simple"><person-group><name name-style="western"><surname>Györfi</surname><given-names>J</given-names></name><name name-style="western"><surname>Bajári</surname><given-names>EN</given-names></name></person-group> (<year>1962</year>) <article-title>9. család: <tp:taxon-name><tp:taxon-name-part taxon-name-part-type="subfamily">Gasteruptionidae</tp:taxon-name-part></tp:taxon-name>-Dárdahordozó fürkészek.</article-title><source>15. Fürkészdarázs-Alkatúak 12. <tp:taxon-name><tp:taxon-name-part taxon-name-part-type="superfamily">Ichneumonoidea</tp:taxon-name-part></tp:taxon-name> 12. <tp:taxon-name><tp:taxon-name-part taxon-name-part-type="order">Hymenoptera</tp:taxon-name-part></tp:taxon-name> 11 (1).</source><publisher-loc>Fauna Hungariae</publisher-loc><volume>61</volume>: <fpage>41</fpage>–<lpage>51</lpage>.</mixed-citation></ref><ref id="B23"><mixed-citation xmlns:xlink="http://www.w3.org/1999/xlink" xlink:type="simple"><person-group><name name-style="western"><surname>Dolfuss</surname><given-names>H</given-names></name></person-group> (<year>1982</year>) <article-title>Die Gasteruptioniden des Bezirkes Scheibbs (Niederösterreich) (<tp:taxon-name><tp:taxon-name-part taxon-name-part-type="class">Insecta</tp:taxon-name-part></tp:taxon-name>: <tp:taxon-name><tp:taxon-name-part taxon-name-part-type="order">Hymenoptera</tp:taxon-name-part></tp:taxon-name>, <tp:taxon-name><tp:taxon-name-part taxon-name-part-type="superfamily">Evanioidea</tp:taxon-name-part></tp:taxon-name>, <tp:taxon-name><tp:taxon-name-part taxon-name-part-type="subfamily">Gasteruptionidae</tp:taxon-name-part></tp:taxon-name>).</article-title><source>Entomofauna</source><volume>3</volume>(<issue>2</issue>): <fpage>21</fpage>–<lpage>25</lpage>.</mixed-citation></ref><ref id="B76"><mixed-citation xmlns:xlink="http://www.w3.org/1999/xlink" xlink:type="simple"><person-group><name name-style="western"><surname>Madl</surname><given-names>M</given-names></name></person-group> (<year>1987b</year>) <article-title>Über <tp:taxon-name><tp:taxon-name-part taxon-name-part-type="family">Gasteruptiidae</tp:taxon-name-part></tp:taxon-name> aus Niederösterreich (<tp:taxon-name><tp:taxon-name-part taxon-name-part-type="order">Hymenoptera</tp:taxon-name-part></tp:taxon-name>, <tp:taxon-name><tp:taxon-name-part taxon-name-part-type="superfamily">Evanioidea</tp:taxon-name-part></tp:taxon-name>).</article-title><source>Faunistische Abhandlungen Staatliches Museum für Tierkunde Dresden</source><volume>15</volume>(<issue>4</issue>): <fpage>21</fpage>–<lpage>25</lpage>.</mixed-citation></ref><ref id="B77"><mixed-citation xmlns:xlink="http://www.w3.org/1999/xlink" xlink:type="simple"><person-group><name name-style="western"><surname>Madl</surname><given-names>M</given-names></name></person-group> (<year>1988a</year>) <article-title>Die <tp:taxon-name><tp:taxon-name-part taxon-name-part-type="family">Gasteruptiidae</tp:taxon-name-part></tp:taxon-name> Sardiniens (<tp:taxon-name><tp:taxon-name-part taxon-name-part-type="order">Hymenoptera</tp:taxon-name-part></tp:taxon-name>, <tp:taxon-name><tp:taxon-name-part taxon-name-part-type="superfamily">Evanioidea</tp:taxon-name-part></tp:taxon-name>).</article-title><source>Nachrichtenblatt der Bayerischen Entomologen</source><volume>37</volume>: <fpage>12</fpage>–<lpage>17</lpage>.</mixed-citation></ref><ref id="B118"><mixed-citation xmlns:xlink="http://www.w3.org/1999/xlink" xlink:type="simple"><person-group><name name-style="western"><surname>Schletterer</surname><given-names>A</given-names></name></person-group> (<year>1889</year>) <article-title>Die Hymenopteren-Gruppe der Evaniiden.</article-title><source>Annalen des Kaiserlich-Königliches Naturhistorischen Hofmuseums</source><volume>4</volume>: <fpage>373</fpage>–<lpage>546</lpage>.</mixed-citation></ref><ref id="B29"><mixed-citation xmlns:xlink="http://www.w3.org/1999/xlink" xlink:type="simple"><person-group><name name-style="western"><surname>Ferrière</surname><given-names>C</given-names></name></person-group> (<year>1946</year>) <article-title>Les <italic><tp:taxon-name><tp:taxon-name-part taxon-name-part-type="genus">Gasteruption</tp:taxon-name-part></tp:taxon-name></italic> de la Suisse (Hym. <tp:taxon-name><tp:taxon-name-part taxon-name-part-type="family">Evaniidae</tp:taxon-name-part></tp:taxon-name>).</article-title><source>Mitteillungen der Schweizerischen Entomologischen Gesellschaft Bern</source><volume>20</volume>: <fpage>232</fpage>–<lpage>248</lpage>.</mixed-citation></ref></ref-list></tp:taxon-treatment>
