# Supplementary material for: Review of Gasteruption Latreille (Hymenoptera, Gasteruptiidae) from Iran and Turkey, with the description of 15 new species
Source: Zookeys. 2014 Nov 28;(458):1–187. doi: 10.3897/zookeys.458.8531 (PMC4283360; doi:10.3897/zookeys.458.8531)
Supplement: XML Treatment for Gasteruption variolosum [file zookeys.458.8531-treatment36.xml]

<!DOCTYPE tp:taxon-treatment
  PUBLIC "-//TaxonX//DTD Taxonomic Treatment Publishing DTD v0 20100105//EN" "tax-treatment-NSO.dtd">
<tp:taxon-treatment xmlns:tp="http://www.plazi.org/taxpub"><tp:treatment-meta><kwd-group><label>Taxon classification</label><kwd><named-content content-type="kingdom">Animalia</named-content></kwd><kwd><named-content content-type="order">Hymenoptera</named-content></kwd><kwd><named-content content-type="family">Gasteruptiidae</named-content></kwd></kwd-group><mixed-citation publication-type="journal"><person-group><name><surname>van Achterberg</surname><given-names>Cornelis</given-names></name><name><surname>Talebi</surname><given-names>Ali Asghar</given-names></name></person-group><article-title>Review of <italic><tp:taxon-name><tp:taxon-name-part taxon-name-part-type="genus">Gasteruption</tp:taxon-name-part></tp:taxon-name></italic> Latreille (<tp:taxon-name><tp:taxon-name-part taxon-name-part-type="order">Hymenoptera</tp:taxon-name-part></tp:taxon-name>, <tp:taxon-name><tp:taxon-name-part taxon-name-part-type="family">Gasteruptiidae</tp:taxon-name-part></tp:taxon-name>) from Iran and Turkey, with the description of 15 new species</article-title><source>Zookeys</source><day>28</day><month>11</month><year>2014</year><volume>2014</volume><issue>458</issue><fpage>1</fpage><lpage>187</lpage><pub-id pub-id-type="doi">10.3897/zookeys.458.8531</pub-id></mixed-citation></tp:treatment-meta><tp:nomenclature><tp:taxon-name>
                        <tp:taxon-name-part taxon-name-part-type="genus">Gasteruption</tp:taxon-name-part>
                        <tp:taxon-name-part taxon-name-part-type="species">variolosum</tp:taxon-name-part>
                    </tp:taxon-name><tp:taxon-authority>(Abeille de Perrin, 1879)</tp:taxon-authority><xref ref-type="fig" rid="F75">Figs 548</xref><xref ref-type="fig" rid="F76">–562</xref><!--PageBreak--><!--PageBreak--><tp:nomenclature-citation-list><tp:nomenclature-citation><tp:taxon-name><tp:taxon-name-part taxon-name-part-type="genus">Faenus</tp:taxon-name-part> <tp:taxon-name-part taxon-name-part-type="species">variolosus</tp:taxon-name-part></tp:taxon-name><comment> Abeille de Perrin, 1879: 264, 267, 275.</comment></tp:nomenclature-citation><tp:nomenclature-citation><tp:taxon-name><tp:taxon-name-part taxon-name-part-type="genus">Gasteruption</tp:taxon-name-part> <tp:taxon-name-part taxon-name-part-type="species">variolosum</tp:taxon-name-part></tp:taxon-name><comment>; <xref ref-type="bibr" rid="B117">Schletterer 1885</xref>: 316, 1889: 408; <xref ref-type="bibr" rid="B21">Dalla Torre 1902</xref>: 1075; <xref ref-type="bibr" rid="B58">Kieffer 1912</xref>: 250; <xref ref-type="bibr" rid="B40">Hedicke 1939</xref>: 26; <xref ref-type="bibr" rid="B29">Ferrière 1946</xref>: 236, 238, 247; <xref ref-type="bibr" rid="B77">Madl 1988a</xref>: 13, 17, <xref ref-type="bibr" rid="B81">1990a</xref> 130; <xref ref-type="bibr" rid="B144">Wall 1994</xref>: 165; <xref ref-type="bibr" rid="B116">Scaramozzino 1995</xref>: 3; <xref ref-type="bibr" rid="B103">Pagliano and Scaramozzino 2000</xref>: 13, 19, 34.</comment></tp:nomenclature-citation><tp:nomenclature-citation><tp:taxon-name><tp:taxon-name-part taxon-name-part-type="genus">Gasteruption</tp:taxon-name-part> <tp:taxon-name-part taxon-name-part-type="species">laeviceps</tp:taxon-name-part></tp:taxon-name><comment> Schletterer, 1885: 281, 1889: 403; <xref ref-type="bibr" rid="B135">Szépligeti 1903</xref>: 369; <xref ref-type="bibr" rid="B58">Kieffer 1912</xref>: 258; <xref ref-type="bibr" rid="B122">Schmiedeknecht 1930</xref>: 379, 381; <xref ref-type="bibr" rid="B29">Ferrière 1946</xref>: 247; <xref ref-type="bibr" rid="B40">Hedicke 1939</xref>: 15; <xref ref-type="bibr" rid="B144">Wall 1994</xref>: 149. Synonymized with <italic><tp:taxon-name><tp:taxon-name-part taxon-name-part-type="genus">Gasteruption</tp:taxon-name-part> <tp:taxon-name-part taxon-name-part-type="species">variolosum</tp:taxon-name-part></tp:taxon-name></italic> (Abielle de Perrin) by <xref ref-type="bibr" rid="B29">Ferrière (1946)</xref>.</comment></tp:nomenclature-citation><tp:nomenclature-citation><tp:taxon-name><tp:taxon-name-part taxon-name-part-type="genus">Gasteruption</tp:taxon-name-part> <tp:taxon-name-part taxon-name-part-type="species">leviceps</tp:taxon-name-part></tp:taxon-name><comment> Schletterer, 1889: 382, 392, 394, 397. Invalid emendation.</comment></tp:nomenclature-citation></tp:nomenclature-citation-list></tp:nomenclature><tp:treatment-sec sec-type="Type material"><title>Type material.</title><p>Lectotype of <!--PageBreak--><!--PageBreak--><italic><tp:taxon-name><tp:taxon-name-part taxon-name-part-type="genus">Gasteruption</tp:taxon-name-part> <tp:taxon-name-part taxon-name-part-type="species">variolosum</tp:taxon-name-part></tp:taxon-name></italic> here designated, ♀ (MNHN) from Marseille, “Museum Paris EY 0000003923”, “<italic>variolosus</italic> ab.”, “Museum Paris, coll. Abeille de Perrin, 1919”, “Monotypus, des. Madl, 1987”. Lectotype of <italic><tp:taxon-name><tp:taxon-name-part taxon-name-part-type="genus">Gasteruption</tp:taxon-name-part> <tp:taxon-name-part taxon-name-part-type="species">laeviceps</tp:taxon-name-part></tp:taxon-name></italic> here designated, ♂ (NMW) “[Greece], Rhodus, Erber”.</p></tp:treatment-sec><tp:treatment-sec sec-type="Additional material"><title>Additional material.</title><p>*<bold>Iran</bold> (Tehran, Shahriar; near Kasan); *<bold>Turkey</bold> (Agri, Patnos, 1650 m; Capadocia, Ürgüp; 10 km W of Ürgüp; Burdur, 20 km SW of Burdur, 940 m; 20 km E of Alanya; Kopeksiz, 25 km E of Malatya; Nidge, Camardi; Uzuncaburc, 30 km N of Silifke; Kafr. 10 km SE of Suwayda; 20 km NW of Igdir; Cornelek, 40 km E of Mut; near Agri; Hakkari, Akcali, 35 km S of Hakkari, 1700 m; Gevas, Van Gölü; Sivas, 45 km E of Yarhisar; Burdur, 5 km NE of Yesilova, 1060 m; N of Sivas; Isparta, 8 km NE of Isparta, 1020 m; id., Egirdir Gölu, 5 km N of Akkecili, 920 m; Beysehir; Manisa, 15 km SEE of Salihi, 170 m; Nevsehir, 20 km S of Nevsehir, Kaymakli, 1200 m; Nevsehir, 5 km S of Avanos, Zelve, 1000 m; id., 10 km S of Avanos, Göreme, <!--PageBreak-->1000 m; id., 10 km E of Ürgüp, W of Aksalur, 1350 m; Gümüshane, Gümüshane, 1200 m; Hakkari, Mt. Sat, SW of Yüksekova, Varegös, 1650 m; Inner Anatolia, 5 km W of Koyulhisar).</p></tp:treatment-sec><tp:treatment-sec sec-type="Diagnosis"><title>Diagnosis.</title><p>Apex of ovipositor sheath blackish or slightly brownish, if rather pale apically then pale part distinctly shorter than hind basitarsus; ovipositor sheath 1.6–2.0 times as long as hind tibia and at least as long as hind tibia and tarsus combined; occipital carina non-lamelliform, narrow (Figs <xref ref-type="fig" rid="F75">548</xref>, <xref ref-type="fig" rid="F75">553</xref>); temple distinctly elongate (Fig. <xref ref-type="fig" rid="F75">553</xref>), about as long as eye in dorsal view, but sometimes 0.7–0.8 times; apical antennal segment short, about 1.5 times as long as wide and its tip distinctly shiny; eyes at most sparsely setose; face rather wide (Fig. <xref ref-type="fig" rid="F75">552</xref>); temples strongly narrowed behind eyes in dorsal view (Fig. <xref ref-type="fig" rid="F75">553</xref>), but less so in male (Fig. <xref ref-type="fig" rid="F76">560</xref>); head in anterior view less protruding dorsally than in <italic><tp:taxon-name><tp:taxon-name-part taxon-name-part-type="genus">Gasteruption</tp:taxon-name-part> <tp:taxon-name-part taxon-name-part-type="species">dolichoderum</tp:taxon-name-part></tp:taxon-name></italic> (Fig. <xref ref-type="fig" rid="F75">552</xref>); vertex distinctly bulging near occipital carina and extremely finely coriaceous (Fig. <xref ref-type="fig" rid="F75">548</xref>); propleuron 0.8–1.1 times distance from tegulae to anterior border of mesoscutum; genal bridge at most half as long as third antennal segment; pronotum with pair of small and more or less blunt protuberances antero-laterally; antesternal carina narrowly lamelliform (Fig. <xref ref-type="fig" rid="F75">549</xref>); anterior half of mesoscutum more or less coarsely reticulate-rugose (Fig. <xref ref-type="fig" rid="F75">550</xref>); incision of hypopygium shallow. Males have fourth antennal segment 1.3–1.5 times as long as third segment and apical antennal segment about 1.5 times as long as wide (Fig. <xref ref-type="fig" rid="F76">559</xref>).</p></tp:treatment-sec><tp:treatment-sec sec-type="Distribution"><title>Distribution.</title><p>South Europe, Iran, Turkey. New for the fauna of Iran and Turkey.</p></tp:treatment-sec><tp:treatment-sec sec-type="Biology"><title>Biology.</title><p>Unknown. Collected in May-July.</p><fig id="F75" position="float" orientation="portrait"><label>Figures 548–556.</label><caption><p><italic><tp:taxon-name><tp:taxon-name-part taxon-name-part-type="genus">Gasteruption</tp:taxon-name-part> <tp:taxon-name-part taxon-name-part-type="species">variolosum</tp:taxon-name-part></tp:taxon-name></italic> (Abeille de Perrin), female, France. <bold>548</bold> head lateral <bold>549</bold> mesosoma lateral <bold>550</bold> mesonotum dorsal <bold>551</bold> hind leg <bold>552</bold> head anterior <bold>553</bold> head dorsal <bold>554</bold> fore wing <bold>555, 556</bold> apex of ovipositor sheath.</p></caption><graphic xmlns:xlink="http://www.w3.org/1999/xlink" xlink:href="zookeys-458-001-g075.jpg" position="float" orientation="portrait" xlink:type="simple" id="oo_34744.jpg"/></fig><fig id="F76" position="float" orientation="portrait"><label>Figures 557–562.</label><caption><p><italic><tp:taxon-name><tp:taxon-name-part taxon-name-part-type="genus">Gasteruption</tp:taxon-name-part> <tp:taxon-name-part taxon-name-part-type="species">variolosum</tp:taxon-name-part></tp:taxon-name></italic> (Abeille de Perrin), male, Turkey. <bold>557</bold> head lateral <bold>558</bold> mesonotum dorsal <bold>559</bold> basal antennal segments <bold>560</bold> head dorsal <bold>561</bold> hind leg <bold>562</bold> genitalia lateral.</p></caption><graphic xmlns:xlink="http://www.w3.org/1999/xlink" xlink:href="zookeys-458-001-g076.jpg" position="float" orientation="portrait" xlink:type="simple" id="oo_34745.jpg"/></fig></tp:treatment-sec><ref-list><ref id="B117"><mixed-citation xmlns:xlink="http://www.w3.org/1999/xlink" xlink:type="simple"><person-group><name name-style="western"><surname>Schletterer</surname><given-names>A</given-names></name></person-group> (<year>1885</year>) <article-title>Die Hymenopteren-Gattung <italic><tp:taxon-name><tp:taxon-name-part taxon-name-part-type="genus">Gasteruption</tp:taxon-name-part></tp:taxon-name></italic> Latr. (<italic><tp:taxon-name><tp:taxon-name-part taxon-name-part-type="genus">Foenus</tp:taxon-name-part></tp:taxon-name></italic> ant.).</article-title><source>Verhandlungen der Zoologish-Botanischen Gesellschaft in Wien</source><volume>35</volume>: <fpage>267</fpage>–<lpage>326</lpage>.</mixed-citation></ref><ref id="B21"><mixed-citation xmlns:xlink="http://www.w3.org/1999/xlink" xlink:type="simple"><person-group><name name-style="western"><surname>Dalla</surname><given-names>Torre CG de [= KW von]</given-names></name></person-group> (<year>1902</year>) <article-title>2. Subfam. <tp:taxon-name><tp:taxon-name-part taxon-name-part-type="subfamily">Gasteruptionidae</tp:taxon-name-part></tp:taxon-name>: 1063–1075.</article-title><source>In: Catalogus Hymenopterorum hucusque descriptorum systematicus et synonymicus</source><volume>3</volume>: <fpage>1</fpage>–<lpage>1141</lpage>.</mixed-citation></ref><ref id="B58"><mixed-citation xmlns:xlink="http://www.w3.org/1999/xlink" xlink:type="simple"><person-group><name name-style="western"><surname>Kieffer</surname><given-names>JJ</given-names></name></person-group> (<year>1912</year>) <article-title><tp:taxon-name><tp:taxon-name-part taxon-name-part-type="family">Evaniidae</tp:taxon-name-part></tp:taxon-name>.</article-title><source>Das Tierreich</source><volume>30</volume>: <fpage>1</fpage>–<lpage>431</lpage>.</mixed-citation></ref><ref id="B40"><mixed-citation xmlns:xlink="http://www.w3.org/1999/xlink" xlink:type="simple"><person-group><name name-style="western"><surname>Hedicke</surname><given-names>H</given-names></name></person-group> (<year>1939</year>) <source>Hymenopterorum Catalogus 11, <tp:taxon-name><tp:taxon-name-part taxon-name-part-type="family">Gasteruptiidae</tp:taxon-name-part></tp:taxon-name>.</source><publisher-loc>s’Gravenhage</publisher-loc>, <size units="page">54 pp</size>.</mixed-citation></ref><ref id="B29"><mixed-citation xmlns:xlink="http://www.w3.org/1999/xlink" xlink:type="simple"><person-group><name name-style="western"><surname>Ferrière</surname><given-names>C</given-names></name></person-group> (<year>1946</year>) <article-title>Les <italic><tp:taxon-name><tp:taxon-name-part taxon-name-part-type="genus">Gasteruption</tp:taxon-name-part></tp:taxon-name></italic> de la Suisse (Hym. <tp:taxon-name><tp:taxon-name-part taxon-name-part-type="family">Evaniidae</tp:taxon-name-part></tp:taxon-name>).</article-title><source>Mitteillungen der Schweizerischen Entomologischen Gesellschaft Bern</source><volume>20</volume>: <fpage>232</fpage>–<lpage>248</lpage>.</mixed-citation></ref><ref id="B77"><mixed-citation xmlns:xlink="http://www.w3.org/1999/xlink" xlink:type="simple"><person-group><name name-style="western"><surname>Madl</surname><given-names>M</given-names></name></person-group> (<year>1988a</year>) <article-title>Die <tp:taxon-name><tp:taxon-name-part taxon-name-part-type="family">Gasteruptiidae</tp:taxon-name-part></tp:taxon-name> Sardiniens (<tp:taxon-name><tp:taxon-name-part taxon-name-part-type="order">Hymenoptera</tp:taxon-name-part></tp:taxon-name>, <tp:taxon-name><tp:taxon-name-part taxon-name-part-type="superfamily">Evanioidea</tp:taxon-name-part></tp:taxon-name>).</article-title><source>Nachrichtenblatt der Bayerischen Entomologen</source><volume>37</volume>: <fpage>12</fpage>–<lpage>17</lpage>.</mixed-citation></ref><ref id="B81"><mixed-citation xmlns:xlink="http://www.w3.org/1999/xlink" xlink:type="simple"><person-group><name name-style="western"><surname>Madl</surname><given-names>M</given-names></name></person-group> (<year>1989b</year>) <article-title>Über <tp:taxon-name><tp:taxon-name-part taxon-name-part-type="family">Gasteruptiidae</tp:taxon-name-part></tp:taxon-name> aus Jugoslawien (<tp:taxon-name><tp:taxon-name-part taxon-name-part-type="order">Hymenoptera</tp:taxon-name-part></tp:taxon-name>, <tp:taxon-name><tp:taxon-name-part taxon-name-part-type="superfamily">Evanioidea</tp:taxon-name-part></tp:taxon-name>).</article-title><source>Nachrichtenblatt der Bayerischen Entomologen</source><volume>38</volume>: <fpage>40</fpage>–<lpage>45</lpage>.</mixed-citation></ref><ref id="B144"><mixed-citation xmlns:xlink="http://www.w3.org/1999/xlink" xlink:type="simple"><person-group><name name-style="western"><surname>Wall</surname><given-names>I</given-names></name></person-group> (<year>1994</year>) <article-title>Seltene Hymenopteren aus Mittel-, West- und Südeuropa (<tp:taxon-name><tp:taxon-name-part taxon-name-part-type="order">Hymenoptera</tp:taxon-name-part></tp:taxon-name> <tp:taxon-name><tp:taxon-name-part taxon-name-part-type="suborder">Apocrita</tp:taxon-name-part></tp:taxon-name>: <tp:taxon-name><tp:taxon-name-part taxon-name-part-type="superfamily">Stephanoidea</tp:taxon-name-part></tp:taxon-name>, <tp:taxon-name><tp:taxon-name-part taxon-name-part-type="superfamily">Evanioidea</tp:taxon-name-part></tp:taxon-name>, <tp:taxon-name><tp:taxon-name-part taxon-name-part-type="superfamily">Trigonalyoidea</tp:taxon-name-part></tp:taxon-name>).</article-title><source>Entomofauna</source><volume>15</volume>(<issue>14</issue>): <fpage>137</fpage>–<lpage>184</lpage>.</mixed-citation></ref><ref id="B116"><mixed-citation xmlns:xlink="http://www.w3.org/1999/xlink" xlink:type="simple"><person-group><name name-style="western"><surname>Scaramozzino</surname><given-names>PL</given-names></name></person-group> (<year>1995</year>) <article-title><tp:taxon-name><tp:taxon-name-part taxon-name-part-type="order">Hymenoptera</tp:taxon-name-part></tp:taxon-name> <tp:taxon-name><tp:taxon-name-part taxon-name-part-type="superfamily">Trigonalyoidea</tp:taxon-name-part></tp:taxon-name>, <tp:taxon-name><tp:taxon-name-part taxon-name-part-type="superfamily">Evanioidea</tp:taxon-name-part></tp:taxon-name>, <tp:taxon-name><tp:taxon-name-part taxon-name-part-type="superfamily">Stephanoidea</tp:taxon-name-part></tp:taxon-name>.</article-title> In: <person-group><name name-style="western"><surname>Minelli</surname><given-names>A</given-names></name><name name-style="western"><surname>Ruffo</surname><given-names>S</given-names></name><name name-style="western"><surname>Posta</surname><given-names>S</given-names></name></person-group> (<role>Eds</role>) <source>Checklist delli specie della fauna italiana</source><volume>94</volume>: <fpage>1</fpage>–<lpage>4</lpage>.</mixed-citation></ref><ref id="B103"><mixed-citation xmlns:xlink="http://www.w3.org/1999/xlink" xlink:type="simple"><person-group><name name-style="western"><surname>Pagliano</surname><given-names>G</given-names></name><name name-style="western"><surname>Scaramozzino</surname><given-names>PL</given-names></name></person-group> (<year>2000</year>) <article-title><tp:taxon-name><tp:taxon-name-part taxon-name-part-type="family">Gasteruptiidae</tp:taxon-name-part></tp:taxon-name> italiani (<tp:taxon-name><tp:taxon-name-part taxon-name-part-type="order">Hymenoptera</tp:taxon-name-part></tp:taxon-name>: <tp:taxon-name><tp:taxon-name-part taxon-name-part-type="superfamily">Evanioidea</tp:taxon-name-part></tp:taxon-name>).</article-title><source>Bollettino del Museo di Zoologia dell’Università di Torino</source><volume>17</volume>: <fpage>5</fpage>–<lpage>38</lpage>.</mixed-citation></ref><ref id="B135"><mixed-citation xmlns:xlink="http://www.w3.org/1999/xlink" xlink:type="simple"><person-group><name name-style="western"><surname>Szépligeti</surname><given-names>V</given-names></name></person-group> (<year>1903</year>) <article-title>Neue Evaniiden aus der Sammlung des Ungarischen National-Museums.</article-title><source>Annales Musei Nationalis Hungarici</source><volume>1</volume>: <fpage>364</fpage>–<lpage>395</lpage>.</mixed-citation></ref><ref id="B122"><mixed-citation xmlns:xlink="http://www.w3.org/1999/xlink" xlink:type="simple"><person-group><name name-style="western"><surname>Schmiedeknecht</surname><given-names>O</given-names></name></person-group> (<year>1930</year>) <source>Die Hymenopteren Nord- und Mitteleuropas mit Einschluss von England, Südschweiz, Südtirol und Ungarn nach ihren Gattungen und zum grossen Teil auch nach ihren Arten analytisch bearbeitet.</source> 2<sup>nd</sup> ed., <publisher-loc>Jena</publisher-loc>, 1062 pp.</mixed-citation></ref></ref-list></tp:taxon-treatment>
